# Supplementary material for: RNA profiles reveal signatures of future health and disease in pregnancy
Source: Nature. 2022 Jan 5;601(7893):422–7. doi: 10.1038/s41586-021-04249-w (PMC8770117; doi:10.1038/s41586-021-04249-w)
Supplement: Supplementary file 4 — Full list of features selected by the Lasso for the gestational age model, including their weights in the model. [file 41586_2021_4249_MOESM4_ESM.csv]

variable	importance
CGA	2.219553296976633
STAT1	1.2670474470030082
CSH1	1.0638405993527025
CAPN6	0.8869461759407616
EXPH5	0.7602649636181964
VGLL3	0.6840863109344598
PAPPA	0.6519472331109343
ANGPT2	0.6514691359324966
SVEP1	0.5533107474978198
BEX1	0.5153675501670291
CSHL1	0.42447785554409245
PLAC4	0.4073728200037486
TACC2	0.3426283016455143
JCHAIN	0.3373613457371773
CYP19A1	0.33321974522924647
IGF2	0.3287072021184018
LGALS14	0.31297791631467314
CA1	0.31263089334765853
KISS1	0.2782943261841656
MCEMP1	0.27314316316340514
CGNL1	0.26802618159328095
EFHD1	0.2671775404762818
PZP	0.2595062003454757
BHLHE40	0.24738557789052784
CSH2	0.24061089193023918
FBP1	0.23828720640673598
TMEM19	0.23307312304897254
KRT18	0.21916783897743927
APOL4	0.2041471271878818
NXF3	0.19722792862028693
FABP1	0.19341721355999109
TACC1	0.19126449047218363
FILIP1	0.1898689645186559
ZZZ3	0.18773257108339236
PLPP1	0.18743416277800376
GYPB	0.18713179236998012
FBXO40	0.1832800436044138
SERPINB10	0.18287974421260086
SIL1	0.18278194905893697
IFIT1	0.18107050105399744
FLNC	0.17860984627187265
HLA-DPB2	0.1753904355498451
C1D	0.17254694239372864
UBB	0.17056155464668796
DDX3Y	0.16763012466763083
KLK1	0.1676245535278963
HIST1H3I	0.1673162934630025
TMEM14A	0.1653500132584539
MCEE	0.1624317682841209
STAG3	0.16193834049643183
RNLS	0.16161121555687535
INHBA	0.15787340844958558
SLC35D3	0.1551672002135736
ZNF8	0.15416841280995344
DNASE1L3	0.15414798053597464
MYL12AP1	0.15405204575259382
MTRNR2L12	0.1535084977603117
CD5L	0.1525657081791206
AC090498.1	0.1525415376414839
SKIL	0.15107952260392968
UNC119B	0.15085254449110583
PLS3	0.14954757715162328
CDO1	0.14890470078504947
Y_RNA_ENSG00000206663	0.14881047892050434
IGHA1	0.14793911333701215
FKBP7	0.14758915224269342
DDIT4	0.14629812748292817
TCL6	0.14320430979504417
HBEGF	0.1403603124457512
PGAP2	0.14010701141500034
PKD1	0.13855535384540066
MORC4	0.1382007179666166
meta_mom_age	0.1379426323435918
FABP3	0.13741252465655487
RASIP1	0.13661379381281638
RAD23B	0.1364444614367525
PHLDA2	0.1353242505046401
DIXDC1	0.13448410688782328
CA3	0.13390627585109532
BMP8B	0.13363197787232248
ACTR3C	0.1334851478574123
BCL2L15	0.1333896647182898
HSD3B1	0.132399154341883
TMEM203	0.13197474046994415
ALDH2	0.1307742629053851
MMP1	0.13052982283819506
AMOT	0.13012009721345116
UBE2L6	0.12939081369252572
KLF15	0.1289436498747697
MAP3K15	0.12834259010325394
HOPX	0.12771064476182603
MT-TP	0.1274425422692984
NFU1	0.12458015907119682
SHROOM1	0.12399951750883462
GKAP1	0.12365769656203149
CDCA4	0.12205535962499953
meta_major_race_infrequent_other	0.11986452846288241
SPOPL	0.11921473249026036
MYLIP	0.11880071176761366
NBPF26	0.11821378155157575
HABP4	0.11739173053944303
IRX3	0.11736851790761509
C11orf68	0.11720081702083351
CH507-9B2.5	0.1161832990246253
NINL	0.11603802124313288
SOBP	0.11584257676940762
QPCT	0.1150107686114997
IGSF21	0.11491080271150948
RNA5SP366	0.11407889631245387
PSG7	0.11404318915673375
ZFP69	0.11202871609099832
ZNF596	0.11165115590615816
FAM84B	0.10927474295425864
PSG9	0.1086659600311623
ALPK3	0.10850143728746663
CCZ1	0.10571088853372458
PPP2R2B	0.10507761277254815
GPN2	0.10493065243886177
MT-CO2	0.1048860959334217
OAZ3	0.10488063527359227
RPP14	0.10484410164138096
IGHV3-30	0.10441974954558969
RPL23AP18	0.10435490041530862
PPP2R3B	0.10364806949364005
FAM110A	0.10176525879772577
FMNL3	0.10160637014039806
CASP4	0.1015966363842631
FTCDNL1	0.10143801789807366
LDB3	0.10043236879966658
H19	0.09970751562896583
NTHL1	0.0997042875866093
ALDOB	0.09929313160680057
UNC45B	0.09898430540752876
CD209	0.09892436009532575
CYYR1	0.09742665833936415
CYP11A1	0.09724974552547483
LYRM9	0.09707493264698126
SLC7A11	0.09565736197441255
PAPPA2	0.09523328976298162
GOLGA8R	0.09509967330452652
ACVR2B	0.0950317714451997
DGAT2	0.0948768833566094
KIAA0895L	0.09486898736693586
CCDC168	0.0946284763578513
GTPBP3	0.09451640094877307
CAPN3	0.09329096010057218
BMPR1B	0.09286076237325819
C1QTNF9	0.09254668081966329
MXRA7	0.09229437373357688
LRIG3	0.09187489657187328
AL592183.1	0.09153264485499708
TUBB6	0.0914536377341499
CYP2S1	0.09086452717187592
RGPD1	0.09047677172624993
RPL23AP38	0.0904158007571234
PARGP1	0.09006083061135403
FGB	0.09001833838111538
ZNF691	0.08997062809820346
PYCRL	0.08892548364727748
IGHV1-18	0.08870731762244932
NPR1	0.08860300172576771
PLK2	0.0881811744951401
IGHG4	0.08671860183224468
HRG	0.08641867287522935
SDR42E1	0.08549771464751185
HCAR2	0.08494009865629129
HMG20B	0.08417428925383075
MFGE8	0.08384240675750397
EEF1A1P3	0.08360044130572722
LINC00963	0.0831622219939631
RPL21P131	0.08306875749375245
CCDC73	0.08252438125002451
SYT17	0.08235469297460973
HIST1H4I	0.08177514868932098
FZD6	0.08153878828055101
MAD2L1BP	0.08134319040593183
PLPP6	0.0812699118631301
GCAT	0.08107029390911312
TMEM91	0.08106993596286553
GATSL2	0.08088251265104582
CD68	0.08068176206554425
BNIP1	0.08048577763000557
EPS8L1	0.08037423145187685
PRKCZ	0.08008910583909176
RERG	0.07968791439490407
PCSK1N	0.07893261615544965
MYO18B	0.07888700149486033
CAMK4	0.07853104524143965
FGA	0.07837116981634037
CD96	0.07790931442927349
NEU1	0.07777163093704481
S100A12	0.07774688827694021
Y_RNA_ENSG00000200164	0.07772919432205012
C16orf58	0.07759106087980885
GIPC2	0.07716630454220239
CHST7	0.07691626664863087
ASB2	0.07646005217748313
CCDC84	0.07639204545272141
NIPA1	0.07632265121395866
FPR3	0.07613479833296417
MMP2	0.07595871956271694
RETN	0.07587934811154118
MAP3K10	0.07574262301284
CLGN	0.07516960895374152
RPL29P12	0.07491560474065613
MMP8	0.07452234140991411
GAS5	0.07445981574357641
WFDC3	0.07340098577670003
RAB15	0.0731376840898777
FAM107B	0.07305691734204965
CRYL1	0.0730471976037127
LETM2	0.0729255540439947
KIAA1328	0.07289885994664873
ALDH5A1	0.07253936247032086
VAT1L	0.07244398374587821
CD8B	0.07236366294441049
CTU2	0.07229200638527038
EEF1DP2	0.07191987971121738
GCSAML	0.07183747973552833
GON4L	0.0717165724556995
ZNF548	0.07119214639175629
ACKR3	0.07119141217781298
CTA-363E6.6	0.07106476020672738
MT1F	0.07097673962494956
TMTC1	0.07066818922087467
APOA1	0.07065783928559964
LTBP2	0.07019805566477955
FAM234B	0.0699817641467529
CHMP6	0.0692813827866007
MCM9	0.06900139926042527
PPIF	0.06899574149727711
COX18	0.06887784184222027
TTR	0.06866387789848416
MSTO1	0.06860664275840325
CFAP43	0.0685780453198239
GPR34	0.06843938287007087
ACYP2	0.06834948966976374
PNPLA1	0.06828090373461186
RNF175	0.06772147450942873
PLCXD1	0.06759940072304454
TP63	0.06758903593116132
PRDX2	0.06746314075667341
NEUROD2	0.06715268489632058
MKS1	0.06707275201350256
ZNF563	0.0669272455365944
UBE2Q2P10	0.06680244394488441
TSPYL2	0.06669746430088833
ZNF132	0.06633976862692768
CCDC151	0.06627016721861834
PSG11	0.06623034297325307
ZBTB20	0.06598376257361897
SEC14L2	0.06594650992877198
OIT3	0.06584813549813757
MCOLN1	0.06578489625336699
MT-TE	0.06558536947339676
ASUN	0.06551585558985921
TFAP2A	0.0654995975291894
TRHR	0.0653404994078857
ANKS3	0.06529156636790827
FGFR1	0.06525757246231513
KLHL29	0.06524250982439277
RRNAD1	0.06515997034030287
PTP4A3	0.06499446218277107
LYPD2	0.06455323492506995
FNBP1L	0.06436194407674033
HSD17B1	0.0637650972519124
IL15	0.06342293547962008
PHF5A	0.06314851850649307
KLRK1	0.0630309735722977
PTX4	0.062444892955055877
HSD17B6	0.06195201293075035
WI2-1896O14.1	0.06170186723231307
UGT8	0.06135388146856894
TMEM184B	0.060844576168524324
CCT6B	0.060761557664524284
PITPNM3	0.0606803187694045
PCSK1	0.06045837616330113
SMIM24	0.0603004978732759
RAB6B	0.059835503420670184
FANCB	0.05982612378886768
PDK4	0.05942311683067678
PPP1R9A	0.05900069177441388
PAQR9	0.05895340954913999
PPP1R17	0.058835428846627666
CLEC4M	0.05869501247483861
SLC29A1	0.058592973790226564
GOPC	0.05843355474603041
TIMM9	0.05840482005248709
TMEM56-RWDD3	0.0583890986843845
CTD-2006C1.2	0.058328653396608525
BGN	0.058321599092157346
SKA2P1	0.05825325016266593
FXYD3	0.058007979372774084
C12orf45	0.05780348170973676
AARS2	0.05755168753934011
RBP7	0.05754988449155434
TBL3	0.05707361153990872
PRIM2	0.0569511203330222
DNAH8	0.056317757051445046
DHFR2	0.05629977333753612
SORBS2	0.05624787174184275
ACCSL	0.055836916783763235
FBXO36	0.05574817465767584
HTRA1	0.05553110130712833
TICAM2	0.055517792519523226
CAMP	0.05528308331074081
DNAJB5	0.054932513127373725
COPRS	0.05396832352800081
FAM150B	0.0536894406968183
CCDC58	0.053310762813850096
SLC7A5	0.05307205398710973
TJP3	0.052844711860505274
PDE8B	0.052768837356922484
CLEC4D	0.05250037837203462
TMEM204	0.052382803666016206
SPON2	0.052116217583952566
CACNA1E	0.05150227895565702
IKZF4	0.05137488218541606
SYCP2L	0.05132333161021623
GEMIN8	0.051219460511050426
CD1E	0.05092228227416487
LAMP3	0.05088817375859379
SLC26A6	0.05082992541714373
RYR3	0.050828867213069784
FAM20C	0.05053206617065392
CYSLTR2	0.05047713621247639
RP1L1	0.050450488432752245
TPRA1	0.0503718308185025
CCR3	0.05033686642475939
MRPL23	0.050271798943500146
CLIP3	0.050103282561770955
KLHL5	0.04998604533891429
PSG3	0.04981753608473295
NAP1L2	0.0497482066705783
ZNF234	0.04913523024320731
TMEM8B	0.048925171874971016
SPSB2	0.04883351328414837
TRAV14DV4	0.04814313652074396
HIRIP3	0.048076919637909
LINC00116	0.04763126989359835
MRPS12	0.04649701370379317
HAGHL	0.046340404123294106
CLDN3	0.04613516036707703
MMP24	0.04611292858879325
ZNF311	0.04536093422315259
SLC5A6	0.04515203296635241
ST6GALNAC4	0.0444004462638081
EGFR	0.044124995750576344
SERINC2	0.04388738559177414
CACNA1A	0.04345165139633481
HS3ST4	0.042918085956278974
CUX2	0.042763653721103974
WDR90	0.04269087678142166
MS4A4A	0.04269074765047378
ARVCF	0.04260127608288073
TF	0.042322062698507135
TRIP13	0.04172756588468299
HYPK	0.041504517762838124
IGLV3-25	0.04147578018990615
IGKV1-12	0.04127881859721787
DNASE1	0.04080524169378109
COL5A3	0.04044842323859847
NAAA	0.04043556703513401
GABRE	0.03984561158035464
NOS1	0.03957699235917379
ZSWIM5	0.03952662158540365
FMO2	0.039504075307696514
PFAS	0.03946547125352381
SYNJ2BP	0.03920808149142178
SCGB1C2	0.03914982954326768
ZNF48	0.03885052054657335
ZNF799	0.03826852854697036
ZNF280B	0.03816824766694549
GPC3	0.03804658646742419
SLC35C1	0.03779551242460016
SNORD46	0.037786782238146556
PTPRM	0.037613588145104265
PI4K2B	0.037280564007376095
BAALC	0.03701203128278232
HLA-DQA2	0.0369120889162173
SPATA24	0.03682032873087784
WDR66	0.036806251596143105
SMN2	0.03654547070569275
SLC25A14	0.036420292905086894
ZNF324B	0.03629284350128837
ALOX15	0.03623805852015169
CCDC24	0.03603567017601672
AGAP6	0.035984381646101224
MCCC1	0.035873987767442335
RNU5A-1	0.03582640242915281
FKBPL	0.035820028595804666
MAMLD1	0.03563370577941714
CAND2	0.03553765247714712
CLIC5	0.03551064351365515
HIC2	0.034961034176128725
PLPP3	0.03487599566010286
WRAP53	0.03480673814675021
NOX4	0.03387704251908298
ATG9B	0.033869257588679945
C4orf46	0.03358875448591794
DZIP1	0.03337529271456564
SCLY	0.03328711346489923
PCBD1	0.0329153744150177
TESPA1	0.032880190790066426
SPTLC3	0.032877048115079265
TRBV6-5	0.03283096510641845
PDE6G	0.03278579868010363
IRF6	0.03272631374775001
ZDHHC24	0.032626209272941825
SPINK2	0.032545177607298706
NEURL1B	0.03246189175348829
LARGE2	0.031653223476323926
ANO8	0.03164409462300861
ZDHHC1	0.0315439746760945
CDC42EP2	0.03139587085861256
REEP1	0.031370856463651516
RND3	0.03136992560108849
RAPGEF4	0.031316818802198935
ENGASE	0.031056308563125724
ZNF428	0.030755530985276096
ACTG2	0.0306314014186952
WDR25	0.03061931369488201
TTC24	0.030360768269460374
SYTL2	0.030340758858214082
MPLKIP	0.03033468918690128
KHDRBS3	0.02998358935296885
PBK	0.029389144099950314
ROM1	0.029352532004588323
KHK	0.029310064063917007
EYA1	0.02927619027536983
TRBV20-1	0.028800843822988923
EBF3	0.028677892418865314
KLF8	0.02861009735143526
AUH	0.028410233888780938
RBPMS	0.028105475436999802
C16orf91	0.028083706759050017
SOX5	0.02787440594926485
U2AF1L5	0.027444163918190625
TNFRSF13B	0.027424030007196107
TTLL1	0.027283939524299427
C12orf73	0.02721004688453186
OLFM4	0.027071970869282317
PNOC	0.027032617168772675
RCE1	0.02703100048608793
GPT2	0.026812103608622555
AGBL2	0.026462761993103386
GLUD2	0.026395824844149093
NDFIP2	0.02638705040707074
TRERF1	0.025352429359020667
ZNF669	0.025171108197183923
PRRT1	0.025019852424746258
B4GALNT3	0.024950511960083736
ZNF443	0.024681836083193454
ZAN	0.024586444696441286
CA4	0.024540463920690484
C9orf43	0.02412042920899353
CD1A	0.024044441836773556
RBM3	0.023922810272304498
FCN2	0.023794554820365
WDR91	0.023575648304943436
GATA6	0.023543916856016294
NFE2L3	0.02344357358859747
SPSB4	0.023298808631949264
SNCAIP	0.02317533987006589
TCN1	0.0231663995006414
PODXL2	0.023080696639309072
DNAJC28	0.022996569192135382
GDA	0.02296826677503333
SLC25A23	0.022854072177104872
MST1	0.022843194542421546
Metazoa_SRP_ENSG00000278771	0.022838767471456915
PAFAH1B3	0.022453641574990666
MYDGF	0.022394671285153316
TUSC3	0.022172634282986985
MEIS2	0.02214485762731319
AEN	0.02212468007894675
EFR3B	0.02210374578122666
FCER2	0.021680815564557206
ZFY	0.021651960054874592
JAGN1	0.02148844402707374
C16orf96	0.021375436738657744
TIMP4	0.021361552401945733
GC	0.021273669575270396
UAP1L1	0.021074132705750242
HLCS	0.02102079734958179
GPR18	0.020993363166331585
SHF	0.020798601219316055
B3GNT7	0.020775058948382063
ZNF781	0.02033830745686001
TYW1B	0.020254677924420234
GAS6	0.01986037069548373
METTL7A	0.019611605840897002
NUDT13	0.019512683712051
MRPL12	0.019488797981997163
APOC3	0.01947522892518476
HES4	0.019403230140913785
COQ8B	0.018958104405493642
BDH2	0.01884259266995505
TRPM4	0.018764539583391217
C1orf101	0.018741742661058384
CXCL2	0.01874043983250267
SLC46A1	0.018255524841437047
PROX1	0.01825267022214311
GOLGA6L2	0.018058759187033632
RGPD6	0.018022585431397273
EP400NL	0.017976231749516704
IGHV1-24	0.017911530353940504
NT5DC2	0.017910958228587653
GALNT18	0.01786771338713736
FHL3	0.017853672326031654
Y_RNA_ENSG00000199303	0.01785160891136793
CXorf36	0.017820450838658485
P2RY6	0.017807970826738177
SS18L1	0.01747557623851751
KRT8	0.017441399339601656
EEF1A2	0.01736759625820108
FAM167B	0.01689091450194626
TTC39A	0.016877869399580598
MYO3B	0.016868689118946113
TRGV10	0.01678973558195623
LRP5L	0.016612126557782256
FCGR1A	0.016499845839783103
FUT4	0.016373171288327555
MT-TF	0.016134858149073866
HGH1	0.016084181819729655
PEG3	0.015580723280668337
TAGLN	0.01555466905493467
ANKRD37	0.015268967554348319
NEIL1	0.01523771878370914
ZNF30	0.015126914741472073
ZNF222	0.014776501534504148
CREB3L1	0.014746163154614158
GHRL	0.014698816716232849
FOXP2	0.014649086816442516
ZNF165	0.014450120392944016
HIST1H4F	0.014292544129917283
SMIM13	0.01402102066785005
ATG4D	0.013908768233314465
NDOR1	0.013876474809287869
BTBD11	0.01316863676362296
HSCB	0.013079030646420863
ALS2CR12	0.013029012786912746
TRIM9	0.013014490064199582
TBC1D22B	0.012962635203371058
HBG1	0.012877464477851775
COL6A2	0.012868476503334687
TMSB4Y	0.012837945090747368
IER3	0.01267633890935787
MSMO1	0.012619838580785948
CD69	0.012420630917763142
IGHA2	0.012413818246897645
FBXL13	0.012126060647125635
C12orf29	0.01194691307424729
MT-TL2	0.011567558356992906
SCN2A	0.011461563902815696
FAHD2A	0.011409504592468693
SPR	0.011105995554147721
SPATA22	0.010962677405699511
TNFAIP6	0.010804627848097118
CRIPAK	0.010700100662143715
MED22	0.010666806010067005
MSH5	0.010562702678784555
SMPD2	0.010543702698487482
ZNRF1	0.010338345110173813
PIGW	0.010209967475437714
POC1B-GALNT4	0.010150783069539116
NCKAP5	0.009845727923564463
CCL21	0.009799925976642847
TBCEL	0.009728379796009526
NSG1	0.009710490693476386
ANKRD45	0.009631187422941181
CEP126	0.00954883503511724
NRXN2	0.009460684625166249
HYAL1	0.009376618662505465
TM7SF2	0.009349329707647286
AP1S3	0.00931405017500774
HMBS	0.009014170282341215
CERS4	0.008854555179811248
SMAD9	0.008806595960769768
EML6	0.008670342577566494
TTBK1	0.008625328339146683
IL1RAP	0.008595024504712995
SPATC1	0.008154579330660367
EVX2	0.008006978881180805
PAQR4	0.007698447164345759
PDIK1L	0.007692471396118068
HOXA10	0.007689158513607293
KL	0.007632738319964867
ZNF503	0.007516594262086838
FNDC11	0.007474526207702726
EME1	0.007383517215701149
ACHE	0.00730134684261631
GRAPL	0.007058142503263246
F12	0.006983296792754177
LILRB5	0.006886615081455201
ETV2	0.006837805045945747
AC145212.1	0.00682693617351208
CYP51A1	0.006770048963854413
MCAM	0.0067017073558106825
ZNF385B	0.00644547188700578
GEM	0.0064130214907317
RPS10-NUDT3	0.00630663639425996
TMEM170A	0.006275499937699677
ZNF565	0.006102710755591366
XPNPEP2	0.006035857323523396
NAV2	0.00603273161422845
RNA5SP145	0.005923110235894916
RN7SKP255	0.005760021088743757
REEP2	0.005700002075948673
RNASE1	0.005684608682360003
UBXN10	0.005563358644271996
FBXO28	0.005538293956799111
MTCL1	0.005382108683156966
ADCK2	0.005263460517246881
ARMC4	0.005208390556613991
C20orf96	0.00517850368790486
HIST2H2AA3	0.005134213768310173
ST14	0.005007693538783433
RN7SL711P	0.004912396109929287
IGHV3-7	0.00486985884817735
CALB2	0.004805861439087898
RUNDC3A	0.004625366101953653
KCND3	0.004501977189740548
TIGD6	0.004493777481533859
RECQL4	0.004358778818790312
TIAM2	0.004345748559439583
COL9A3	0.004262837763155324
ZNF19	0.003843837970713018
CORO2A	0.0037185376750654394
SLC4A11	0.0036081397259420697
GSDMA	0.0035459121473811147
NPIPA3	0.003456026014769196
PTDSS2	0.0033338626260367922
CTD-3092A11.2	0.00321522612624028
WDR83	0.002683445726454442
OLR1	0.002615292146578594
CCDC102A	0.0026092827166487036
SMARCA1	0.002333247553004896
IGHG2	0.0023085391901334316
NREP	0.0022317993929882865
GCSH	0.0021998509566124812
IGFBP2	0.002033544082388905
ARNT2	0.001957895772186289
SRRM5	0.001927440971541123
ZNF578	0.0017465377698798676
PALLD	0.0016752950718570598
ABHD12	0.0016295009981592222
DDX58	0.0015187759523353698
DSC2	0.0014885877983340952
IL1RL1	0.0014585375553382866
MYL4	0.001438311158365347
DGAT1	0.001424358403641312
ARHGEF10	0.001265705170167523
METTL21B	0.0012160739962705374
FAM64A	0.0011440792090409426
IPP	0.0010998083462081967
ARHGAP28	0.001006295842287449
ARL4A	6.647911457378758e-4
KCNMA1	6.168143264154346e-4
CCDC137	6.066801169197544e-4
CHAC2	5.025469309550033e-4
MAP2K6	4.5178386346498184e-4
CELSR2	3.1878370105413196e-4
GPX7	2.841928313044615e-4
SENP8	2.6756163679609007e-4
KLHL21	2.3031817081867447e-4
RHEBL1	1.5782323230617836e-4
SLC39A7	1.4654588175529032e-4
PLCXD2	1.3558906763594115e-4
KLHL35	1.3098303876419182e-4
C5orf63	9.293886511865947e-5
SUCNR1	7.446375769084817e-5
ZNF219	4.4633368121499156e-5
SPINK5	3.474995083960648e-5
