# Supplementary material for: RNA profiles reveal signatures of future health and disease in pregnancy
Source: Nature. 2022 Jan 5;601(7893):422–7. doi: 10.1038/s41586-021-04249-w (PMC8770117; doi:10.1038/s41586-021-04249-w)
Supplement: Supplementary file 5 — Full list of gene sets with significant negative correlation to gestational age in at least three independent cohorts. Gene sets were discovered in cohort H and confirmed in at least two other cohorts (A, B or G). The slope is the average change in gene set expression in CPM per week. Adjusted P value for discovery cohort. Number of cohorts with significant signal, including discovery cohort. Type, origin of dataset, fetal or adult tissue. Additional sheets for component genes for each set of adult or foetal genes. [file 41586_2021_4249_MOESM5_ESM.xlsx]

## Sheet: gene sets
This table contains both adult and fetal gene sets with slopes significantly negatively correlated with GA and that are reproduced in at least 3 other cohorts
Gene set	Slope	Adjusted p-value	Number of cohorts confirmed (adj p<0.05)	Type
HAY_BONE_MARROW_FOLLICULAR_B_CELL	-48.1938	1.35858e-12	3	adult
HAY_BONE_MARROW_CD34_POS_PRE_PC	-11.1347	2.25745e-06	3	adult
GO_NEGATIVE_REGULATION_OF_INTRACELLULAR_ESTROGEN_RECEPTOR_SIGNALING_PATHWAY	-7.42871	3.99188e-14	3	adult
HAY_BONE_MARROW_PLASMA_CELL	-5.65379	0.00421878	3	adult
GO_UTERUS_DEVELOPMENT	-5.2856	0.000109946	4	adult
HP_INCREASED_CIRCULATING_GONADOTROPIN_LEVEL	-3.44018	0.000825157	3	adult
HP_ABNORMAL_CIRCULATING_ESTROGEN_LEVEL	-2.99469	0.00178311	3	adult
HP_HYPOTHALAMIC_GONADOTROPIN_RELEASING_HORMONE_DEFICIENCY	-2.34512	8.97241e-05	3	adult
GO_EXTRACELLULAR_TRANSPORT	-2.01091	0.00219334	3	adult
GO_POSITIVE_REGULATION_OF_EXTRACELLULAR_MATRIX_DISASSEMBLY	-1.61073	1.38615e-13	4	adult
GO_MAMMARY_GLAND_BRANCHING_INVOLVED_IN_PREGNANCY	-0.66785	1.41167e-07	3	adult
GO_REGULATION_OF_GONADOTROPIN_SECRETION	-0.535612	1.77807e-05	3	adult
GO_POSITIVE_REGULATION_OF_GONADOTROPIN_SECRETION	-0.459413	7.07646e-05	3	adult
GO_BASEMENT_MEMBRANE_COLLAGEN_TRIMER	-0.252932	4.05738e-06	3	adult
GO_COLLAGEN_TYPE_IV_TRIMER	-0.226493	1.46711e-06	3	adult
MENON_FETAL_KIDNEY_2_NEPHRON_PROGENITOR_CELLS	-35.9827	2.22553e-06	3	fetal
ZHONG_PFC_C4_UNKNOWN_INP	-13.0823	5.15038e-10	4	fetal
ZHONG_PFC_C8_UNKNOWN_NEUROD2_POS_INTERNEURON	-11.6536	5.45881e-15	3	fetal
GAO_ESOPHAGUS_25W_C4_FGFR1HIGH_EPITHELIAL_CELLS	-10.2827	0.00936407	3	fetal
DESCARTES_FETAL_PLACENTA_VASCULAR_ENDOTHELIAL_CELLS	-7.20563	0.000771123	3	fetal
DESCARTES_FETAL_LUNG_CILIATED_EPITHELIAL_CELLS	-4.68532	0.0156419	3	fetal
DESCARTES_FETAL_SPLEEN_VASCULAR_ENDOTHELIAL_CELLS	-4.6586	1.32153e-11	3	fetal
DESCARTES_MAIN_FETAL_CILIATED_EPITHELIAL_CELLS	-4.31796	0.0403689	3	fetal
GAO_SMALL_INTESTINE_24W_C9_ENTEROENDOCRINE_CELL	-4.00548	9.22549e-06	4	fetal
ZHONG_PFC_C1_NEUROD1_POS_EXCITATORY_NEURON	-2.65736	7.56169e-05	4	fetal
FAN_EMBRYONIC_CTX_BIG_GROUPS_EXCITATORY_NEURON	-2.22868	0.00328593	4	fetal
ZHONG_PFC_MAJOR_TYPES_INTERNEURON	-1.9156	1.1577e-07	3	fetal
DESCARTES_FETAL_HEART_ENDOCARDIAL_CELLS	-1.29908	0.0121204	3	fetal
DESCARTES_MAIN_FETAL_ENDOCARDIAL_CELLS	-1.29908	0.0121204	3	fetal
GAO_STOMACH_24W_C6_PIT_CELL	-1.06048	0.000196164	4	fetal

## Sheet: adult_sets_genes
This table contains downregulated adult gene sets and their component genes
gs_name	gene_symbol
HAY_BONE_MARROW_FOLLICULAR_B_CELL	ABCB4
HAY_BONE_MARROW_FOLLICULAR_B_CELL	AC104024.1
HAY_BONE_MARROW_FOLLICULAR_B_CELL	ACP5
HAY_BONE_MARROW_FOLLICULAR_B_CELL	ADAM19
HAY_BONE_MARROW_FOLLICULAR_B_CELL	ADAM28
HAY_BONE_MARROW_FOLLICULAR_B_CELL	AIM2
HAY_BONE_MARROW_FOLLICULAR_B_CELL	AK8
HAY_BONE_MARROW_FOLLICULAR_B_CELL	AP1S3
HAY_BONE_MARROW_FOLLICULAR_B_CELL	ARHGAP24
HAY_BONE_MARROW_FOLLICULAR_B_CELL	ARHGAP25
HAY_BONE_MARROW_FOLLICULAR_B_CELL	BACE2
HAY_BONE_MARROW_FOLLICULAR_B_CELL	BAIAP3
HAY_BONE_MARROW_FOLLICULAR_B_CELL	BANK1
HAY_BONE_MARROW_FOLLICULAR_B_CELL	BCAS4
HAY_BONE_MARROW_FOLLICULAR_B_CELL	BIRC3
HAY_BONE_MARROW_FOLLICULAR_B_CELL	BLK
HAY_BONE_MARROW_FOLLICULAR_B_CELL	BTLA
HAY_BONE_MARROW_FOLLICULAR_B_CELL	BTNL9
HAY_BONE_MARROW_FOLLICULAR_B_CELL	CD180
HAY_BONE_MARROW_FOLLICULAR_B_CELL	CD19
HAY_BONE_MARROW_FOLLICULAR_B_CELL	CD22
HAY_BONE_MARROW_FOLLICULAR_B_CELL	CD37
HAY_BONE_MARROW_FOLLICULAR_B_CELL	CD40
HAY_BONE_MARROW_FOLLICULAR_B_CELL	CD52
HAY_BONE_MARROW_FOLLICULAR_B_CELL	CD70
HAY_BONE_MARROW_FOLLICULAR_B_CELL	CD79A
HAY_BONE_MARROW_FOLLICULAR_B_CELL	CD83
HAY_BONE_MARROW_FOLLICULAR_B_CELL	CHD7
HAY_BONE_MARROW_FOLLICULAR_B_CELL	CLECL1
HAY_BONE_MARROW_FOLLICULAR_B_CELL	CNFN
HAY_BONE_MARROW_FOLLICULAR_B_CELL	CNR2
HAY_BONE_MARROW_FOLLICULAR_B_CELL	CNTNAP2
HAY_BONE_MARROW_FOLLICULAR_B_CELL	COBLL1
HAY_BONE_MARROW_FOLLICULAR_B_CELL	COCH
HAY_BONE_MARROW_FOLLICULAR_B_CELL	COL19A1
HAY_BONE_MARROW_FOLLICULAR_B_CELL	COL4A3
HAY_BONE_MARROW_FOLLICULAR_B_CELL	COL4A4
HAY_BONE_MARROW_FOLLICULAR_B_CELL	COL9A3
HAY_BONE_MARROW_FOLLICULAR_B_CELL	CPNE5
HAY_BONE_MARROW_FOLLICULAR_B_CELL	CXCR5
HAY_BONE_MARROW_FOLLICULAR_B_CELL	CXXC5
HAY_BONE_MARROW_FOLLICULAR_B_CELL	CYB561A3
HAY_BONE_MARROW_FOLLICULAR_B_CELL	CYSLTR1
HAY_BONE_MARROW_FOLLICULAR_B_CELL	DOK7
HAY_BONE_MARROW_FOLLICULAR_B_CELL	DRAM2
HAY_BONE_MARROW_FOLLICULAR_B_CELL	DUSP22
HAY_BONE_MARROW_FOLLICULAR_B_CELL	E2F5
HAY_BONE_MARROW_FOLLICULAR_B_CELL	EBI3
HAY_BONE_MARROW_FOLLICULAR_B_CELL	EZR
HAY_BONE_MARROW_FOLLICULAR_B_CELL	FCER2
HAY_BONE_MARROW_FOLLICULAR_B_CELL	FCGR2B
HAY_BONE_MARROW_FOLLICULAR_B_CELL	FCMR
HAY_BONE_MARROW_FOLLICULAR_B_CELL	FCRL1
HAY_BONE_MARROW_FOLLICULAR_B_CELL	FCRL2
HAY_BONE_MARROW_FOLLICULAR_B_CELL	FCRL3
HAY_BONE_MARROW_FOLLICULAR_B_CELL	FCRLA
HAY_BONE_MARROW_FOLLICULAR_B_CELL	FXYD1
HAY_BONE_MARROW_FOLLICULAR_B_CELL	GGA2
HAY_BONE_MARROW_FOLLICULAR_B_CELL	GNB5
HAY_BONE_MARROW_FOLLICULAR_B_CELL	GNG3
HAY_BONE_MARROW_FOLLICULAR_B_CELL	GNG7
HAY_BONE_MARROW_FOLLICULAR_B_CELL	GPM6A
HAY_BONE_MARROW_FOLLICULAR_B_CELL	HLA-DOA
HAY_BONE_MARROW_FOLLICULAR_B_CELL	HLA-DOB
HAY_BONE_MARROW_FOLLICULAR_B_CELL	HVCN1
HAY_BONE_MARROW_FOLLICULAR_B_CELL	IFT57
HAY_BONE_MARROW_FOLLICULAR_B_CELL	IKZF3
HAY_BONE_MARROW_FOLLICULAR_B_CELL	ISCU
HAY_BONE_MARROW_FOLLICULAR_B_CELL	KDM4B
HAY_BONE_MARROW_FOLLICULAR_B_CELL	KLK1
HAY_BONE_MARROW_FOLLICULAR_B_CELL	LARGE1
HAY_BONE_MARROW_FOLLICULAR_B_CELL	LARGE2
HAY_BONE_MARROW_FOLLICULAR_B_CELL	LCN8
HAY_BONE_MARROW_FOLLICULAR_B_CELL	LIMS2
HAY_BONE_MARROW_FOLLICULAR_B_CELL	LINC00494
HAY_BONE_MARROW_FOLLICULAR_B_CELL	LINC00926
HAY_BONE_MARROW_FOLLICULAR_B_CELL	LINC01781
HAY_BONE_MARROW_FOLLICULAR_B_CELL	LINC01857
HAY_BONE_MARROW_FOLLICULAR_B_CELL	LINC02397
HAY_BONE_MARROW_FOLLICULAR_B_CELL	LINC02413
HAY_BONE_MARROW_FOLLICULAR_B_CELL	LINC02422
HAY_BONE_MARROW_FOLLICULAR_B_CELL	LY9
HAY_BONE_MARROW_FOLLICULAR_B_CELL	MACROD2
HAY_BONE_MARROW_FOLLICULAR_B_CELL	MARCHF1
HAY_BONE_MARROW_FOLLICULAR_B_CELL	MEF2C
HAY_BONE_MARROW_FOLLICULAR_B_CELL	METTL8
HAY_BONE_MARROW_FOLLICULAR_B_CELL	MS4A1
HAY_BONE_MARROW_FOLLICULAR_B_CELL	NCOA3
HAY_BONE_MARROW_FOLLICULAR_B_CELL	NFKB2
HAY_BONE_MARROW_FOLLICULAR_B_CELL	NFKBID
HAY_BONE_MARROW_FOLLICULAR_B_CELL	NXPH4
HAY_BONE_MARROW_FOLLICULAR_B_CELL	ORAI2
HAY_BONE_MARROW_FOLLICULAR_B_CELL	OSBPL10
HAY_BONE_MARROW_FOLLICULAR_B_CELL	OSBPL10-AS1
HAY_BONE_MARROW_FOLLICULAR_B_CELL	OSTN-AS1
HAY_BONE_MARROW_FOLLICULAR_B_CELL	P2RX5
HAY_BONE_MARROW_FOLLICULAR_B_CELL	PEG10
HAY_BONE_MARROW_FOLLICULAR_B_CELL	PKHD1L1
HAY_BONE_MARROW_FOLLICULAR_B_CELL	PLEKHG1
HAY_BONE_MARROW_FOLLICULAR_B_CELL	PLEKHG7
HAY_BONE_MARROW_FOLLICULAR_B_CELL	PLPP5
HAY_BONE_MARROW_FOLLICULAR_B_CELL	PNISR
HAY_BONE_MARROW_FOLLICULAR_B_CELL	PNOC
HAY_BONE_MARROW_FOLLICULAR_B_CELL	PPM1K
HAY_BONE_MARROW_FOLLICULAR_B_CELL	PRDM2
HAY_BONE_MARROW_FOLLICULAR_B_CELL	PTPN1
HAY_BONE_MARROW_FOLLICULAR_B_CELL	RAB30
HAY_BONE_MARROW_FOLLICULAR_B_CELL	RALGPS2
HAY_BONE_MARROW_FOLLICULAR_B_CELL	REL
HAY_BONE_MARROW_FOLLICULAR_B_CELL	RHBDF2
HAY_BONE_MARROW_FOLLICULAR_B_CELL	RPS11
HAY_BONE_MARROW_FOLLICULAR_B_CELL	RRAS2
HAY_BONE_MARROW_FOLLICULAR_B_CELL	SEL1L3
HAY_BONE_MARROW_FOLLICULAR_B_CELL	SEMA4B
HAY_BONE_MARROW_FOLLICULAR_B_CELL	SETBP1
HAY_BONE_MARROW_FOLLICULAR_B_CELL	SLC38A11
HAY_BONE_MARROW_FOLLICULAR_B_CELL	SMAGP
HAY_BONE_MARROW_FOLLICULAR_B_CELL	SMIM14
HAY_BONE_MARROW_FOLLICULAR_B_CELL	SP100
HAY_BONE_MARROW_FOLLICULAR_B_CELL	SP110
HAY_BONE_MARROW_FOLLICULAR_B_CELL	SP140
HAY_BONE_MARROW_FOLLICULAR_B_CELL	SPIB
HAY_BONE_MARROW_FOLLICULAR_B_CELL	SPON1
HAY_BONE_MARROW_FOLLICULAR_B_CELL	STAP1
HAY_BONE_MARROW_FOLLICULAR_B_CELL	STX7
HAY_BONE_MARROW_FOLLICULAR_B_CELL	SWAP70
HAY_BONE_MARROW_FOLLICULAR_B_CELL	SYNPO
HAY_BONE_MARROW_FOLLICULAR_B_CELL	TBC1D9
HAY_BONE_MARROW_FOLLICULAR_B_CELL	TCOF1
HAY_BONE_MARROW_FOLLICULAR_B_CELL	TEX9
HAY_BONE_MARROW_FOLLICULAR_B_CELL	TFEB
HAY_BONE_MARROW_FOLLICULAR_B_CELL	TLR10
HAY_BONE_MARROW_FOLLICULAR_B_CELL	TMEM154
HAY_BONE_MARROW_FOLLICULAR_B_CELL	TMEM156
HAY_BONE_MARROW_FOLLICULAR_B_CELL	TNFRSF13B
HAY_BONE_MARROW_FOLLICULAR_B_CELL	TNFRSF13C
HAY_BONE_MARROW_FOLLICULAR_B_CELL	TPD52
HAY_BONE_MARROW_FOLLICULAR_B_CELL	TRAF5
HAY_BONE_MARROW_FOLLICULAR_B_CELL	VOPP1
HAY_BONE_MARROW_FOLLICULAR_B_CELL	ZBTB32
HAY_BONE_MARROW_FOLLICULAR_B_CELL	ZDHHC21
HAY_BONE_MARROW_FOLLICULAR_B_CELL	ZNF860
HAY_BONE_MARROW_CD34_POS_PRE_PC	ABCG2
HAY_BONE_MARROW_CD34_POS_PRE_PC	ABHD17B
HAY_BONE_MARROW_CD34_POS_PRE_PC	AC025154.2
HAY_BONE_MARROW_CD34_POS_PRE_PC	ADPRM
HAY_BONE_MARROW_CD34_POS_PRE_PC	AHDC1
HAY_BONE_MARROW_CD34_POS_PRE_PC	AKAP12
HAY_BONE_MARROW_CD34_POS_PRE_PC	ALPG
HAY_BONE_MARROW_CD34_POS_PRE_PC	ANKRD10
HAY_BONE_MARROW_CD34_POS_PRE_PC	AQP5
HAY_BONE_MARROW_CD34_POS_PRE_PC	ARPP21
HAY_BONE_MARROW_CD34_POS_PRE_PC	ATP1B3
HAY_BONE_MARROW_CD34_POS_PRE_PC	BCR
HAY_BONE_MARROW_CD34_POS_PRE_PC	BLNK
HAY_BONE_MARROW_CD34_POS_PRE_PC	CCDC81
HAY_BONE_MARROW_CD34_POS_PRE_PC	CD9
HAY_BONE_MARROW_CD34_POS_PRE_PC	CHD9
HAY_BONE_MARROW_CD34_POS_PRE_PC	CKMT2
HAY_BONE_MARROW_CD34_POS_PRE_PC	CLEC14A
HAY_BONE_MARROW_CD34_POS_PRE_PC	CMTM7
HAY_BONE_MARROW_CD34_POS_PRE_PC	COBL
HAY_BONE_MARROW_CD34_POS_PRE_PC	COX7A2L
HAY_BONE_MARROW_CD34_POS_PRE_PC	DBN1
HAY_BONE_MARROW_CD34_POS_PRE_PC	DNMT3L-AS1
HAY_BONE_MARROW_CD34_POS_PRE_PC	DNTT
HAY_BONE_MARROW_CD34_POS_PRE_PC	DOK4
HAY_BONE_MARROW_CD34_POS_PRE_PC	DUSP26
HAY_BONE_MARROW_CD34_POS_PRE_PC	EBF1
HAY_BONE_MARROW_CD34_POS_PRE_PC	EIPR1
HAY_BONE_MARROW_CD34_POS_PRE_PC	ELK3
HAY_BONE_MARROW_CD34_POS_PRE_PC	ERG
HAY_BONE_MARROW_CD34_POS_PRE_PC	ERGIC1
HAY_BONE_MARROW_CD34_POS_PRE_PC	ERO1B
HAY_BONE_MARROW_CD34_POS_PRE_PC	FAM215B
HAY_BONE_MARROW_CD34_POS_PRE_PC	FAM241A
HAY_BONE_MARROW_CD34_POS_PRE_PC	FHIT
HAY_BONE_MARROW_CD34_POS_PRE_PC	FXYD2
HAY_BONE_MARROW_CD34_POS_PRE_PC	GAB1
HAY_BONE_MARROW_CD34_POS_PRE_PC	GABPB1
HAY_BONE_MARROW_CD34_POS_PRE_PC	GABPB1-AS1
HAY_BONE_MARROW_CD34_POS_PRE_PC	GBP4
HAY_BONE_MARROW_CD34_POS_PRE_PC	GPR176
HAY_BONE_MARROW_CD34_POS_PRE_PC	GPSM1
HAY_BONE_MARROW_CD34_POS_PRE_PC	HHIP
HAY_BONE_MARROW_CD34_POS_PRE_PC	HHIP-AS1
HAY_BONE_MARROW_CD34_POS_PRE_PC	HMHB1
HAY_BONE_MARROW_CD34_POS_PRE_PC	HPS4
HAY_BONE_MARROW_CD34_POS_PRE_PC	JUP
HAY_BONE_MARROW_CD34_POS_PRE_PC	LAPTM5
HAY_BONE_MARROW_CD34_POS_PRE_PC	LCN6
HAY_BONE_MARROW_CD34_POS_PRE_PC	LHPP
HAY_BONE_MARROW_CD34_POS_PRE_PC	LINC00114
HAY_BONE_MARROW_CD34_POS_PRE_PC	LINC00305
HAY_BONE_MARROW_CD34_POS_PRE_PC	LINC00426
HAY_BONE_MARROW_CD34_POS_PRE_PC	LINC01013
HAY_BONE_MARROW_CD34_POS_PRE_PC	LINC01507
HAY_BONE_MARROW_CD34_POS_PRE_PC	LINC02202
HAY_BONE_MARROW_CD34_POS_PRE_PC	LRFN2
HAY_BONE_MARROW_CD34_POS_PRE_PC	LUC7L3
HAY_BONE_MARROW_CD34_POS_PRE_PC	LY6H
HAY_BONE_MARROW_CD34_POS_PRE_PC	MAGED1
HAY_BONE_MARROW_CD34_POS_PRE_PC	MAP1LC3B
HAY_BONE_MARROW_CD34_POS_PRE_PC	MDM2
HAY_BONE_MARROW_CD34_POS_PRE_PC	MDM4
HAY_BONE_MARROW_CD34_POS_PRE_PC	MLXIP
HAY_BONE_MARROW_CD34_POS_PRE_PC	MME
HAY_BONE_MARROW_CD34_POS_PRE_PC	MPPED2
HAY_BONE_MARROW_CD34_POS_PRE_PC	MT1X
HAY_BONE_MARROW_CD34_POS_PRE_PC	MTF2
HAY_BONE_MARROW_CD34_POS_PRE_PC	MYO5C
HAY_BONE_MARROW_CD34_POS_PRE_PC	NAV1
HAY_BONE_MARROW_CD34_POS_PRE_PC	NFIA-AS2
HAY_BONE_MARROW_CD34_POS_PRE_PC	NKX6-3
HAY_BONE_MARROW_CD34_POS_PRE_PC	NPY
HAY_BONE_MARROW_CD34_POS_PRE_PC	NUDT11
HAY_BONE_MARROW_CD34_POS_PRE_PC	P4HA2
HAY_BONE_MARROW_CD34_POS_PRE_PC	PLIN3
HAY_BONE_MARROW_CD34_POS_PRE_PC	POLA2
HAY_BONE_MARROW_CD34_POS_PRE_PC	PPFIBP1
HAY_BONE_MARROW_CD34_POS_PRE_PC	PPP2R2C
HAY_BONE_MARROW_CD34_POS_PRE_PC	PPP3CC
HAY_BONE_MARROW_CD34_POS_PRE_PC	PRCD
HAY_BONE_MARROW_CD34_POS_PRE_PC	PXDN
HAY_BONE_MARROW_CD34_POS_PRE_PC	QRSL1
HAY_BONE_MARROW_CD34_POS_PRE_PC	RAG1
HAY_BONE_MARROW_CD34_POS_PRE_PC	RAG2
HAY_BONE_MARROW_CD34_POS_PRE_PC	RFX5-AS1
HAY_BONE_MARROW_CD34_POS_PRE_PC	RHPN1
HAY_BONE_MARROW_CD34_POS_PRE_PC	RIMKLB
HAY_BONE_MARROW_CD34_POS_PRE_PC	RNF43
HAY_BONE_MARROW_CD34_POS_PRE_PC	RPS4Y2
HAY_BONE_MARROW_CD34_POS_PRE_PC	S100A1
HAY_BONE_MARROW_CD34_POS_PRE_PC	S1PR4
HAY_BONE_MARROW_CD34_POS_PRE_PC	SARDH
HAY_BONE_MARROW_CD34_POS_PRE_PC	SCHIP1
HAY_BONE_MARROW_CD34_POS_PRE_PC	SEC63
HAY_BONE_MARROW_CD34_POS_PRE_PC	SELENOF
HAY_BONE_MARROW_CD34_POS_PRE_PC	SEMA6A
HAY_BONE_MARROW_CD34_POS_PRE_PC	SERPINI1
HAY_BONE_MARROW_CD34_POS_PRE_PC	SH2D4B
HAY_BONE_MARROW_CD34_POS_PRE_PC	SH3TC1
HAY_BONE_MARROW_CD34_POS_PRE_PC	SIAH2
HAY_BONE_MARROW_CD34_POS_PRE_PC	SLC35E3
HAY_BONE_MARROW_CD34_POS_PRE_PC	SLC8A1-AS1
HAY_BONE_MARROW_CD34_POS_PRE_PC	SMAD1
HAY_BONE_MARROW_CD34_POS_PRE_PC	SMIM3
HAY_BONE_MARROW_CD34_POS_PRE_PC	SNX2
HAY_BONE_MARROW_CD34_POS_PRE_PC	SOCS2
HAY_BONE_MARROW_CD34_POS_PRE_PC	SPANXB1
HAY_BONE_MARROW_CD34_POS_PRE_PC	STAG3
HAY_BONE_MARROW_CD34_POS_PRE_PC	SYNE3
HAY_BONE_MARROW_CD34_POS_PRE_PC	TAF7
HAY_BONE_MARROW_CD34_POS_PRE_PC	TMEM217
HAY_BONE_MARROW_CD34_POS_PRE_PC	TOP2B
HAY_BONE_MARROW_CD34_POS_PRE_PC	TP53INP1
HAY_BONE_MARROW_CD34_POS_PRE_PC	TSPAN14
HAY_BONE_MARROW_CD34_POS_PRE_PC	VPREB1
HAY_BONE_MARROW_CD34_POS_PRE_PC	VPREB3
HAY_BONE_MARROW_CD34_POS_PRE_PC	XPNPEP2
HAY_BONE_MARROW_CD34_POS_PRE_PC	XXYLT1-AS2
HAY_BONE_MARROW_CD34_POS_PRE_PC	ZCCHC7
HAY_BONE_MARROW_CD34_POS_PRE_PC	ZNF22
HAY_BONE_MARROW_CD34_POS_PRE_PC	ZNF22-AS1
HAY_BONE_MARROW_CD34_POS_PRE_PC	ZNF608
HAY_BONE_MARROW_CD34_POS_PRE_PC	AC116351.1
GO_NEGATIVE_REGULATION_OF_INTRACELLULAR_ESTROGEN_RECEPTOR_SIGNALING_PATHWAY	BRCA1
GO_NEGATIVE_REGULATION_OF_INTRACELLULAR_ESTROGEN_RECEPTOR_SIGNALING_PATHWAY	CNOT1
GO_NEGATIVE_REGULATION_OF_INTRACELLULAR_ESTROGEN_RECEPTOR_SIGNALING_PATHWAY	CNOT2
GO_NEGATIVE_REGULATION_OF_INTRACELLULAR_ESTROGEN_RECEPTOR_SIGNALING_PATHWAY	CNOT9
GO_NEGATIVE_REGULATION_OF_INTRACELLULAR_ESTROGEN_RECEPTOR_SIGNALING_PATHWAY	CYP7B1
GO_NEGATIVE_REGULATION_OF_INTRACELLULAR_ESTROGEN_RECEPTOR_SIGNALING_PATHWAY	FOXH1
GO_NEGATIVE_REGULATION_OF_INTRACELLULAR_ESTROGEN_RECEPTOR_SIGNALING_PATHWAY	ISL1
GO_NEGATIVE_REGULATION_OF_INTRACELLULAR_ESTROGEN_RECEPTOR_SIGNALING_PATHWAY	KANK2
GO_NEGATIVE_REGULATION_OF_INTRACELLULAR_ESTROGEN_RECEPTOR_SIGNALING_PATHWAY	LBH
GO_NEGATIVE_REGULATION_OF_INTRACELLULAR_ESTROGEN_RECEPTOR_SIGNALING_PATHWAY	PHB2
GO_NEGATIVE_REGULATION_OF_INTRACELLULAR_ESTROGEN_RECEPTOR_SIGNALING_PATHWAY	STRN3
GO_NEGATIVE_REGULATION_OF_INTRACELLULAR_ESTROGEN_RECEPTOR_SIGNALING_PATHWAY	TP63
GO_NEGATIVE_REGULATION_OF_INTRACELLULAR_ESTROGEN_RECEPTOR_SIGNALING_PATHWAY	ZNF366
HAY_BONE_MARROW_PLASMA_CELL	ABCB9
HAY_BONE_MARROW_PLASMA_CELL	AC012236.1
HAY_BONE_MARROW_PLASMA_CELL	AMPD1
HAY_BONE_MARROW_PLASMA_CELL	ANKRD28
HAY_BONE_MARROW_PLASMA_CELL	AP002852.1
HAY_BONE_MARROW_PLASMA_CELL	ARSA
HAY_BONE_MARROW_PLASMA_CELL	ARX
HAY_BONE_MARROW_PLASMA_CELL	BHLHE41
HAY_BONE_MARROW_PLASMA_CELL	BRSK1
HAY_BONE_MARROW_PLASMA_CELL	CADM1
HAY_BONE_MARROW_PLASMA_CELL	CADPS2
HAY_BONE_MARROW_PLASMA_CELL	CCR10
HAY_BONE_MARROW_PLASMA_CELL	CHPF
HAY_BONE_MARROW_PLASMA_CELL	CIBAR2
HAY_BONE_MARROW_PLASMA_CELL	CLDN14
HAY_BONE_MARROW_PLASMA_CELL	CLDN3
HAY_BONE_MARROW_PLASMA_CELL	CRELD2
HAY_BONE_MARROW_PLASMA_CELL	CST6
HAY_BONE_MARROW_PLASMA_CELL	CTHRC1
HAY_BONE_MARROW_PLASMA_CELL	DERL3
HAY_BONE_MARROW_PLASMA_CELL	DNAAF1
HAY_BONE_MARROW_PLASMA_CELL	DNAJB9
HAY_BONE_MARROW_PLASMA_CELL	DPEP1
HAY_BONE_MARROW_PLASMA_CELL	DTNB-AS1
HAY_BONE_MARROW_PLASMA_CELL	ELL2
HAY_BONE_MARROW_PLASMA_CELL	ERLEC1
HAY_BONE_MARROW_PLASMA_CELL	FCRL5
HAY_BONE_MARROW_PLASMA_CELL	FKBP11
HAY_BONE_MARROW_PLASMA_CELL	FKBP2
HAY_BONE_MARROW_PLASMA_CELL	FRGCA
HAY_BONE_MARROW_PLASMA_CELL	GMPPB
HAY_BONE_MARROW_PLASMA_CELL	GPRC5D
HAY_BONE_MARROW_PLASMA_CELL	HDLBP
HAY_BONE_MARROW_PLASMA_CELL	HERPUD1
HAY_BONE_MARROW_PLASMA_CELL	HID1
HAY_BONE_MARROW_PLASMA_CELL	HM13
HAY_BONE_MARROW_PLASMA_CELL	HSP90B1
HAY_BONE_MARROW_PLASMA_CELL	IGF1
HAY_BONE_MARROW_PLASMA_CELL	IGHA1
HAY_BONE_MARROW_PLASMA_CELL	IGHA2
HAY_BONE_MARROW_PLASMA_CELL	IGHD
HAY_BONE_MARROW_PLASMA_CELL	IGHG1
HAY_BONE_MARROW_PLASMA_CELL	IGHG2
HAY_BONE_MARROW_PLASMA_CELL	IGHG3
HAY_BONE_MARROW_PLASMA_CELL	IGHG4
HAY_BONE_MARROW_PLASMA_CELL	IGHGP
HAY_BONE_MARROW_PLASMA_CELL	IGHM
HAY_BONE_MARROW_PLASMA_CELL	IGHV3-23
HAY_BONE_MARROW_PLASMA_CELL	IGHV3-7
HAY_BONE_MARROW_PLASMA_CELL	IGKC
HAY_BONE_MARROW_PLASMA_CELL	IGKV1-12
HAY_BONE_MARROW_PLASMA_CELL	IGKV1-39
HAY_BONE_MARROW_PLASMA_CELL	IGKV1-5
HAY_BONE_MARROW_PLASMA_CELL	IGKV1D-8
HAY_BONE_MARROW_PLASMA_CELL	IGKV3-15
HAY_BONE_MARROW_PLASMA_CELL	IGKV3-20
HAY_BONE_MARROW_PLASMA_CELL	IGKV3D-15
HAY_BONE_MARROW_PLASMA_CELL	IGKV4-1
HAY_BONE_MARROW_PLASMA_CELL	IGLC2
HAY_BONE_MARROW_PLASMA_CELL	IGLC3
HAY_BONE_MARROW_PLASMA_CELL	IGLL5
HAY_BONE_MARROW_PLASMA_CELL	IGLV1-44
HAY_BONE_MARROW_PLASMA_CELL	IGLV1-51
HAY_BONE_MARROW_PLASMA_CELL	IGLV2-14
HAY_BONE_MARROW_PLASMA_CELL	IGLV3-21
HAY_BONE_MARROW_PLASMA_CELL	IGLV5-48
HAY_BONE_MARROW_PLASMA_CELL	IGLV6-57
HAY_BONE_MARROW_PLASMA_CELL	IL5RA
HAY_BONE_MARROW_PLASMA_CELL	ITGA8
HAY_BONE_MARROW_PLASMA_CELL	JCHAIN
HAY_BONE_MARROW_PLASMA_CELL	JSRP1
HAY_BONE_MARROW_PLASMA_CELL	KCNMA1
HAY_BONE_MARROW_PLASMA_CELL	KCNN3
HAY_BONE_MARROW_PLASMA_CELL	KDELR1
HAY_BONE_MARROW_PLASMA_CELL	KDELR2
HAY_BONE_MARROW_PLASMA_CELL	KDELR3
HAY_BONE_MARROW_PLASMA_CELL	KRTCAP2
HAY_BONE_MARROW_PLASMA_CELL	LINC00582
HAY_BONE_MARROW_PLASMA_CELL	LINC01480
HAY_BONE_MARROW_PLASMA_CELL	LINC02362
HAY_BONE_MARROW_PLASMA_CELL	LMAN1
HAY_BONE_MARROW_PLASMA_CELL	LMAN2
HAY_BONE_MARROW_PLASMA_CELL	LMF1
HAY_BONE_MARROW_PLASMA_CELL	LMTK3
HAY_BONE_MARROW_PLASMA_CELL	LYPD6B
HAY_BONE_MARROW_PLASMA_CELL	MANEA
HAY_BONE_MARROW_PLASMA_CELL	MANF
HAY_BONE_MARROW_PLASMA_CELL	MEI1
HAY_BONE_MARROW_PLASMA_CELL	MIXL1
HAY_BONE_MARROW_PLASMA_CELL	MOXD1
HAY_BONE_MARROW_PLASMA_CELL	MYDGF
HAY_BONE_MARROW_PLASMA_CELL	MYL2
HAY_BONE_MARROW_PLASMA_CELL	MZB1
HAY_BONE_MARROW_PLASMA_CELL	NXPE4
HAY_BONE_MARROW_PLASMA_CELL	PAIP2B
HAY_BONE_MARROW_PLASMA_CELL	PARM1
HAY_BONE_MARROW_PLASMA_CELL	PDIA4
HAY_BONE_MARROW_PLASMA_CELL	PDIA6
HAY_BONE_MARROW_PLASMA_CELL	PERP
HAY_BONE_MARROW_PLASMA_CELL	PIK3CD-AS2
HAY_BONE_MARROW_PLASMA_CELL	PLA2G2D
HAY_BONE_MARROW_PLASMA_CELL	PLAAT2
HAY_BONE_MARROW_PLASMA_CELL	PRDX4
HAY_BONE_MARROW_PLASMA_CELL	PRSS16
HAY_BONE_MARROW_PLASMA_CELL	RABAC1
HAY_BONE_MARROW_PLASMA_CELL	RASGRP3
HAY_BONE_MARROW_PLASMA_CELL	SCNN1B
HAY_BONE_MARROW_PLASMA_CELL	SDC1
HAY_BONE_MARROW_PLASMA_CELL	SDF2L1
HAY_BONE_MARROW_PLASMA_CELL	SEC11C
HAY_BONE_MARROW_PLASMA_CELL	SELENOS
HAY_BONE_MARROW_PLASMA_CELL	SLAMF7
HAY_BONE_MARROW_PLASMA_CELL	SPACA3
HAY_BONE_MARROW_PLASMA_CELL	SPAG4
HAY_BONE_MARROW_PLASMA_CELL	SPATS2
HAY_BONE_MARROW_PLASMA_CELL	SPCS2
HAY_BONE_MARROW_PLASMA_CELL	SPCS3
HAY_BONE_MARROW_PLASMA_CELL	SSR3
HAY_BONE_MARROW_PLASMA_CELL	SSR4
HAY_BONE_MARROW_PLASMA_CELL	TGFBR3L
HAY_BONE_MARROW_PLASMA_CELL	TMED9
HAY_BONE_MARROW_PLASMA_CELL	TNFRSF17
HAY_BONE_MARROW_PLASMA_CELL	TUBB2B
HAY_BONE_MARROW_PLASMA_CELL	TXNDC11
HAY_BONE_MARROW_PLASMA_CELL	TXNDC15
HAY_BONE_MARROW_PLASMA_CELL	TXNDC5
HAY_BONE_MARROW_PLASMA_CELL	UBE2J1
HAY_BONE_MARROW_PLASMA_CELL	UGT2B17
HAY_BONE_MARROW_PLASMA_CELL	WNT10A
HAY_BONE_MARROW_PLASMA_CELL	XBP1
GO_UTERUS_DEVELOPMENT	ASH1L
GO_UTERUS_DEVELOPMENT	CYP19A1
GO_UTERUS_DEVELOPMENT	ESR1
GO_UTERUS_DEVELOPMENT	FOXL2
GO_UTERUS_DEVELOPMENT	GATA3
GO_UTERUS_DEVELOPMENT	GREB1L
GO_UTERUS_DEVELOPMENT	HOXA10
GO_UTERUS_DEVELOPMENT	HOXA11
GO_UTERUS_DEVELOPMENT	HOXA9
GO_UTERUS_DEVELOPMENT	KDM5B
GO_UTERUS_DEVELOPMENT	LHX1
GO_UTERUS_DEVELOPMENT	MYOCD
GO_UTERUS_DEVELOPMENT	NIPBL
GO_UTERUS_DEVELOPMENT	RBP4
GO_UTERUS_DEVELOPMENT	SMAD4
GO_UTERUS_DEVELOPMENT	SRC
GO_UTERUS_DEVELOPMENT	STRA6
GO_UTERUS_DEVELOPMENT	TGFB2
GO_UTERUS_DEVELOPMENT	WNT5A
GO_UTERUS_DEVELOPMENT	WNT7A
GO_UTERUS_DEVELOPMENT	WNT9B
HP_INCREASED_CIRCULATING_GONADOTROPIN_LEVEL	AR
HP_INCREASED_CIRCULATING_GONADOTROPIN_LEVEL	BMP15
HP_INCREASED_CIRCULATING_GONADOTROPIN_LEVEL	BNC1
HP_INCREASED_CIRCULATING_GONADOTROPIN_LEVEL	CBX2
HP_INCREASED_CIRCULATING_GONADOTROPIN_LEVEL	CDH23
HP_INCREASED_CIRCULATING_GONADOTROPIN_LEVEL	CFTR
HP_INCREASED_CIRCULATING_GONADOTROPIN_LEVEL	CNBP
HP_INCREASED_CIRCULATING_GONADOTROPIN_LEVEL	CYB5A
HP_INCREASED_CIRCULATING_GONADOTROPIN_LEVEL	CYP11A1
HP_INCREASED_CIRCULATING_GONADOTROPIN_LEVEL	CYP17A1
HP_INCREASED_CIRCULATING_GONADOTROPIN_LEVEL	DHH
HP_INCREASED_CIRCULATING_GONADOTROPIN_LEVEL	DHX37
HP_INCREASED_CIRCULATING_GONADOTROPIN_LEVEL	DMRT3
HP_INCREASED_CIRCULATING_GONADOTROPIN_LEVEL	ERCC6
HP_INCREASED_CIRCULATING_GONADOTROPIN_LEVEL	ESR1
HP_INCREASED_CIRCULATING_GONADOTROPIN_LEVEL	ESR2
HP_INCREASED_CIRCULATING_GONADOTROPIN_LEVEL	FANCM
HP_INCREASED_CIRCULATING_GONADOTROPIN_LEVEL	FMR1
HP_INCREASED_CIRCULATING_GONADOTROPIN_LEVEL	FOXL2
HP_INCREASED_CIRCULATING_GONADOTROPIN_LEVEL	FSHR
HP_INCREASED_CIRCULATING_GONADOTROPIN_LEVEL	GATA4
HP_INCREASED_CIRCULATING_GONADOTROPIN_LEVEL	GDF9
HP_INCREASED_CIRCULATING_GONADOTROPIN_LEVEL	HFM1
HP_INCREASED_CIRCULATING_GONADOTROPIN_LEVEL	HSD17B4
HP_INCREASED_CIRCULATING_GONADOTROPIN_LEVEL	HSD3B2
HP_INCREASED_CIRCULATING_GONADOTROPIN_LEVEL	KISS1R
HP_INCREASED_CIRCULATING_GONADOTROPIN_LEVEL	KLHL10
HP_INCREASED_CIRCULATING_GONADOTROPIN_LEVEL	LHCGR
HP_INCREASED_CIRCULATING_GONADOTROPIN_LEVEL	MAP3K1
HP_INCREASED_CIRCULATING_GONADOTROPIN_LEVEL	MCM8
HP_INCREASED_CIRCULATING_GONADOTROPIN_LEVEL	MEIOB
HP_INCREASED_CIRCULATING_GONADOTROPIN_LEVEL	MRPS22
HP_INCREASED_CIRCULATING_GONADOTROPIN_LEVEL	NANOS1
HP_INCREASED_CIRCULATING_GONADOTROPIN_LEVEL	NR0B1
HP_INCREASED_CIRCULATING_GONADOTROPIN_LEVEL	NR5A1
HP_INCREASED_CIRCULATING_GONADOTROPIN_LEVEL	NSMCE2
HP_INCREASED_CIRCULATING_GONADOTROPIN_LEVEL	NUP107
HP_INCREASED_CIRCULATING_GONADOTROPIN_LEVEL	POLA1
HP_INCREASED_CIRCULATING_GONADOTROPIN_LEVEL	POLR3H
HP_INCREASED_CIRCULATING_GONADOTROPIN_LEVEL	PPP2R3C
HP_INCREASED_CIRCULATING_GONADOTROPIN_LEVEL	PSMC3IP
HP_INCREASED_CIRCULATING_GONADOTROPIN_LEVEL	SOHLH1
HP_INCREASED_CIRCULATING_GONADOTROPIN_LEVEL	SOX9
HP_INCREASED_CIRCULATING_GONADOTROPIN_LEVEL	SPIDR
HP_INCREASED_CIRCULATING_GONADOTROPIN_LEVEL	SRY
HP_INCREASED_CIRCULATING_GONADOTROPIN_LEVEL	STAG3
HP_INCREASED_CIRCULATING_GONADOTROPIN_LEVEL	SYCE1
HP_INCREASED_CIRCULATING_GONADOTROPIN_LEVEL	SYCP3
HP_INCREASED_CIRCULATING_GONADOTROPIN_LEVEL	TAF4B
HP_INCREASED_CIRCULATING_GONADOTROPIN_LEVEL	TDRD9
HP_INCREASED_CIRCULATING_GONADOTROPIN_LEVEL	TEX11
HP_INCREASED_CIRCULATING_GONADOTROPIN_LEVEL	TEX14
HP_INCREASED_CIRCULATING_GONADOTROPIN_LEVEL	TEX15
HP_INCREASED_CIRCULATING_GONADOTROPIN_LEVEL	VAMP7
HP_INCREASED_CIRCULATING_GONADOTROPIN_LEVEL	WT1
HP_INCREASED_CIRCULATING_GONADOTROPIN_LEVEL	WWOX
HP_INCREASED_CIRCULATING_GONADOTROPIN_LEVEL	XRCC2
HP_INCREASED_CIRCULATING_GONADOTROPIN_LEVEL	ZFPM2
HP_INCREASED_CIRCULATING_GONADOTROPIN_LEVEL	ZMYND15
HP_ABNORMAL_CIRCULATING_ESTROGEN_LEVEL	AKT1
HP_ABNORMAL_CIRCULATING_ESTROGEN_LEVEL	BAP1
HP_ABNORMAL_CIRCULATING_ESTROGEN_LEVEL	BMP15
HP_ABNORMAL_CIRCULATING_ESTROGEN_LEVEL	BNC1
HP_ABNORMAL_CIRCULATING_ESTROGEN_LEVEL	CTDP1
HP_ABNORMAL_CIRCULATING_ESTROGEN_LEVEL	CYB5A
HP_ABNORMAL_CIRCULATING_ESTROGEN_LEVEL	CYP17A1
HP_ABNORMAL_CIRCULATING_ESTROGEN_LEVEL	DCAF17
HP_ABNORMAL_CIRCULATING_ESTROGEN_LEVEL	DHH
HP_ABNORMAL_CIRCULATING_ESTROGEN_LEVEL	DHX37
HP_ABNORMAL_CIRCULATING_ESTROGEN_LEVEL	DMRT3
HP_ABNORMAL_CIRCULATING_ESTROGEN_LEVEL	FSHB
HP_ABNORMAL_CIRCULATING_ESTROGEN_LEVEL	FSHR
HP_ABNORMAL_CIRCULATING_ESTROGEN_LEVEL	GATA4
HP_ABNORMAL_CIRCULATING_ESTROGEN_LEVEL	GNRH1
HP_ABNORMAL_CIRCULATING_ESTROGEN_LEVEL	LEP
HP_ABNORMAL_CIRCULATING_ESTROGEN_LEVEL	LEPR
HP_ABNORMAL_CIRCULATING_ESTROGEN_LEVEL	LMNA
HP_ABNORMAL_CIRCULATING_ESTROGEN_LEVEL	MAP3K1
HP_ABNORMAL_CIRCULATING_ESTROGEN_LEVEL	MRPS22
HP_ABNORMAL_CIRCULATING_ESTROGEN_LEVEL	NF2
HP_ABNORMAL_CIRCULATING_ESTROGEN_LEVEL	NR0B1
HP_ABNORMAL_CIRCULATING_ESTROGEN_LEVEL	NR5A1
HP_ABNORMAL_CIRCULATING_ESTROGEN_LEVEL	NUP107
HP_ABNORMAL_CIRCULATING_ESTROGEN_LEVEL	PDGFB
HP_ABNORMAL_CIRCULATING_ESTROGEN_LEVEL	PIK3CA
HP_ABNORMAL_CIRCULATING_ESTROGEN_LEVEL	POLR3A
HP_ABNORMAL_CIRCULATING_ESTROGEN_LEVEL	POLR3H
HP_ABNORMAL_CIRCULATING_ESTROGEN_LEVEL	POR
HP_ABNORMAL_CIRCULATING_ESTROGEN_LEVEL	PSMC3IP
HP_ABNORMAL_CIRCULATING_ESTROGEN_LEVEL	SMARCB1
HP_ABNORMAL_CIRCULATING_ESTROGEN_LEVEL	SMARCE1
HP_ABNORMAL_CIRCULATING_ESTROGEN_LEVEL	SMO
HP_ABNORMAL_CIRCULATING_ESTROGEN_LEVEL	SOX9
HP_ABNORMAL_CIRCULATING_ESTROGEN_LEVEL	SPIDR
HP_ABNORMAL_CIRCULATING_ESTROGEN_LEVEL	SRY
HP_ABNORMAL_CIRCULATING_ESTROGEN_LEVEL	SUFU
HP_ABNORMAL_CIRCULATING_ESTROGEN_LEVEL	TERT
HP_ABNORMAL_CIRCULATING_ESTROGEN_LEVEL	TP53
HP_ABNORMAL_CIRCULATING_ESTROGEN_LEVEL	TRAF7
HP_ABNORMAL_CIRCULATING_ESTROGEN_LEVEL	VAMP7
HP_ABNORMAL_CIRCULATING_ESTROGEN_LEVEL	WT1
HP_ABNORMAL_CIRCULATING_ESTROGEN_LEVEL	WWOX
HP_ABNORMAL_CIRCULATING_ESTROGEN_LEVEL	ZFPM2
HP_ABNORMAL_CIRCULATING_ESTROGEN_LEVEL	ZMPSTE24
HP_HYPOTHALAMIC_GONADOTROPIN_RELEASING_HORMONE_DEFICIENCY	ANOS1
HP_HYPOTHALAMIC_GONADOTROPIN_RELEASING_HORMONE_DEFICIENCY	CCDC141
HP_HYPOTHALAMIC_GONADOTROPIN_RELEASING_HORMONE_DEFICIENCY	CHD7
HP_HYPOTHALAMIC_GONADOTROPIN_RELEASING_HORMONE_DEFICIENCY	DCC
HP_HYPOTHALAMIC_GONADOTROPIN_RELEASING_HORMONE_DEFICIENCY	DUSP6
HP_HYPOTHALAMIC_GONADOTROPIN_RELEASING_HORMONE_DEFICIENCY	FEZF1
HP_HYPOTHALAMIC_GONADOTROPIN_RELEASING_HORMONE_DEFICIENCY	FGF17
HP_HYPOTHALAMIC_GONADOTROPIN_RELEASING_HORMONE_DEFICIENCY	FGF8
HP_HYPOTHALAMIC_GONADOTROPIN_RELEASING_HORMONE_DEFICIENCY	FGFR1
HP_HYPOTHALAMIC_GONADOTROPIN_RELEASING_HORMONE_DEFICIENCY	FLRT3
HP_HYPOTHALAMIC_GONADOTROPIN_RELEASING_HORMONE_DEFICIENCY	HESX1
HP_HYPOTHALAMIC_GONADOTROPIN_RELEASING_HORMONE_DEFICIENCY	HS6ST1
HP_HYPOTHALAMIC_GONADOTROPIN_RELEASING_HORMONE_DEFICIENCY	IL17RD
HP_HYPOTHALAMIC_GONADOTROPIN_RELEASING_HORMONE_DEFICIENCY	KISS1R
HP_HYPOTHALAMIC_GONADOTROPIN_RELEASING_HORMONE_DEFICIENCY	NSMF
HP_HYPOTHALAMIC_GONADOTROPIN_RELEASING_HORMONE_DEFICIENCY	PROK2
HP_HYPOTHALAMIC_GONADOTROPIN_RELEASING_HORMONE_DEFICIENCY	PROKR2
HP_HYPOTHALAMIC_GONADOTROPIN_RELEASING_HORMONE_DEFICIENCY	SEMA3A
HP_HYPOTHALAMIC_GONADOTROPIN_RELEASING_HORMONE_DEFICIENCY	SOX10
HP_HYPOTHALAMIC_GONADOTROPIN_RELEASING_HORMONE_DEFICIENCY	SPRY4
HP_HYPOTHALAMIC_GONADOTROPIN_RELEASING_HORMONE_DEFICIENCY	TACR3
HP_HYPOTHALAMIC_GONADOTROPIN_RELEASING_HORMONE_DEFICIENCY	WDR11
GO_EXTRACELLULAR_TRANSPORT	ADCY10
GO_EXTRACELLULAR_TRANSPORT	AQP4
GO_EXTRACELLULAR_TRANSPORT	ARRDC1
GO_EXTRACELLULAR_TRANSPORT	CABYR
GO_EXTRACELLULAR_TRANSPORT	CCDC103
GO_EXTRACELLULAR_TRANSPORT	CCDC39
GO_EXTRACELLULAR_TRANSPORT	CCDC40
GO_EXTRACELLULAR_TRANSPORT	CFAP53
GO_EXTRACELLULAR_TRANSPORT	DNAAF1
GO_EXTRACELLULAR_TRANSPORT	DNAAF4
GO_EXTRACELLULAR_TRANSPORT	DNAH1
GO_EXTRACELLULAR_TRANSPORT	DNAH11
GO_EXTRACELLULAR_TRANSPORT	DNAH5
GO_EXTRACELLULAR_TRANSPORT	DPCD
GO_EXTRACELLULAR_TRANSPORT	GAS8
GO_EXTRACELLULAR_TRANSPORT	KIAA0556
GO_EXTRACELLULAR_TRANSPORT	KIF27
GO_EXTRACELLULAR_TRANSPORT	LRRC6
GO_EXTRACELLULAR_TRANSPORT	NME5
GO_EXTRACELLULAR_TRANSPORT	NPHP3
GO_EXTRACELLULAR_TRANSPORT	OFD1
GO_EXTRACELLULAR_TRANSPORT	RFX3
GO_EXTRACELLULAR_TRANSPORT	ROPN1L
GO_EXTRACELLULAR_TRANSPORT	SLC9A3R1
GO_EXTRACELLULAR_TRANSPORT	SPA17
GO_EXTRACELLULAR_TRANSPORT	SPAG17
GO_EXTRACELLULAR_TRANSPORT	SPEF2
GO_EXTRACELLULAR_TRANSPORT	STK36
GO_EXTRACELLULAR_TRANSPORT	TSG101
GO_EXTRACELLULAR_TRANSPORT	TTC25
GO_EXTRACELLULAR_TRANSPORT	TTLL1
GO_EXTRACELLULAR_TRANSPORT	WWP2
GO_POSITIVE_REGULATION_OF_EXTRACELLULAR_MATRIX_DISASSEMBLY	CARMIL2
GO_POSITIVE_REGULATION_OF_EXTRACELLULAR_MATRIX_DISASSEMBLY	CLASP1
GO_POSITIVE_REGULATION_OF_EXTRACELLULAR_MATRIX_DISASSEMBLY	CLASP2
GO_POSITIVE_REGULATION_OF_EXTRACELLULAR_MATRIX_DISASSEMBLY	DDR2
GO_POSITIVE_REGULATION_OF_EXTRACELLULAR_MATRIX_DISASSEMBLY	FSCN1
GO_POSITIVE_REGULATION_OF_EXTRACELLULAR_MATRIX_DISASSEMBLY	IL6
GO_POSITIVE_REGULATION_OF_EXTRACELLULAR_MATRIX_DISASSEMBLY	MELTF
GO_POSITIVE_REGULATION_OF_EXTRACELLULAR_MATRIX_DISASSEMBLY	PDPN
GO_MAMMARY_GLAND_BRANCHING_INVOLVED_IN_PREGNANCY	AR
GO_MAMMARY_GLAND_BRANCHING_INVOLVED_IN_PREGNANCY	ESR1
GO_MAMMARY_GLAND_BRANCHING_INVOLVED_IN_PREGNANCY	MED1
GO_MAMMARY_GLAND_BRANCHING_INVOLVED_IN_PREGNANCY	PGR
GO_MAMMARY_GLAND_BRANCHING_INVOLVED_IN_PREGNANCY	VDR
GO_MAMMARY_GLAND_BRANCHING_INVOLVED_IN_PREGNANCY	WNT4
GO_REGULATION_OF_GONADOTROPIN_SECRETION	CRH
GO_REGULATION_OF_GONADOTROPIN_SECRETION	FOXL2
GO_REGULATION_OF_GONADOTROPIN_SECRETION	GJA1
GO_REGULATION_OF_GONADOTROPIN_SECRETION	INHA
GO_REGULATION_OF_GONADOTROPIN_SECRETION	INHBA
GO_REGULATION_OF_GONADOTROPIN_SECRETION	INHBB
GO_REGULATION_OF_GONADOTROPIN_SECRETION	KISS1
GO_REGULATION_OF_GONADOTROPIN_SECRETION	LEP
GO_REGULATION_OF_GONADOTROPIN_SECRETION	NPVF
GO_REGULATION_OF_GONADOTROPIN_SECRETION	SMAD4
GO_REGULATION_OF_GONADOTROPIN_SECRETION	TACR2
GO_POSITIVE_REGULATION_OF_GONADOTROPIN_SECRETION	FOXL2
GO_POSITIVE_REGULATION_OF_GONADOTROPIN_SECRETION	INHA
GO_POSITIVE_REGULATION_OF_GONADOTROPIN_SECRETION	INHBA
GO_POSITIVE_REGULATION_OF_GONADOTROPIN_SECRETION	INHBB
GO_POSITIVE_REGULATION_OF_GONADOTROPIN_SECRETION	KISS1
GO_POSITIVE_REGULATION_OF_GONADOTROPIN_SECRETION	LEP
GO_POSITIVE_REGULATION_OF_GONADOTROPIN_SECRETION	SMAD4
GO_BASEMENT_MEMBRANE_COLLAGEN_TRIMER	COL15A1
GO_BASEMENT_MEMBRANE_COLLAGEN_TRIMER	COL4A1
GO_BASEMENT_MEMBRANE_COLLAGEN_TRIMER	COL4A2
GO_BASEMENT_MEMBRANE_COLLAGEN_TRIMER	COL4A3
GO_BASEMENT_MEMBRANE_COLLAGEN_TRIMER	COL4A4
GO_BASEMENT_MEMBRANE_COLLAGEN_TRIMER	COL4A5
GO_BASEMENT_MEMBRANE_COLLAGEN_TRIMER	COL4A6
GO_BASEMENT_MEMBRANE_COLLAGEN_TRIMER	COL8A1
GO_BASEMENT_MEMBRANE_COLLAGEN_TRIMER	OTOL1
GO_COLLAGEN_TYPE_IV_TRIMER	COL4A1
GO_COLLAGEN_TYPE_IV_TRIMER	COL4A2
GO_COLLAGEN_TYPE_IV_TRIMER	COL4A3
GO_COLLAGEN_TYPE_IV_TRIMER	COL4A4
GO_COLLAGEN_TYPE_IV_TRIMER	COL4A5
GO_COLLAGEN_TYPE_IV_TRIMER	COL4A6
GO_COLLAGEN_TYPE_IV_TRIMER	OTOL1

## Sheet: fetal_sets_genes
This table contains downregulated fetal gene sets and their component genes
gs_name	gene_symbol
MENON_FETAL_KIDNEY_2_NEPHRON_PROGENITOR_CELLS	ABLIM1
MENON_FETAL_KIDNEY_2_NEPHRON_PROGENITOR_CELLS	AFDN
MENON_FETAL_KIDNEY_2_NEPHRON_PROGENITOR_CELLS	ANP32E
MENON_FETAL_KIDNEY_2_NEPHRON_PROGENITOR_CELLS	BTG1
MENON_FETAL_KIDNEY_2_NEPHRON_PROGENITOR_CELLS	CCDC198
MENON_FETAL_KIDNEY_2_NEPHRON_PROGENITOR_CELLS	CCND1
MENON_FETAL_KIDNEY_2_NEPHRON_PROGENITOR_CELLS	CD24
MENON_FETAL_KIDNEY_2_NEPHRON_PROGENITOR_CELLS	DBI
MENON_FETAL_KIDNEY_2_NEPHRON_PROGENITOR_CELLS	DCDC2
MENON_FETAL_KIDNEY_2_NEPHRON_PROGENITOR_CELLS	EIF3F
MENON_FETAL_KIDNEY_2_NEPHRON_PROGENITOR_CELLS	EMX2
MENON_FETAL_KIDNEY_2_NEPHRON_PROGENITOR_CELLS	EPCAM
MENON_FETAL_KIDNEY_2_NEPHRON_PROGENITOR_CELLS	ERBB4
MENON_FETAL_KIDNEY_2_NEPHRON_PROGENITOR_CELLS	HES1
MENON_FETAL_KIDNEY_2_NEPHRON_PROGENITOR_CELLS	HIPK2
MENON_FETAL_KIDNEY_2_NEPHRON_PROGENITOR_CELLS	HMGA1
MENON_FETAL_KIDNEY_2_NEPHRON_PROGENITOR_CELLS	HOXA10
MENON_FETAL_KIDNEY_2_NEPHRON_PROGENITOR_CELLS	HOXB3
MENON_FETAL_KIDNEY_2_NEPHRON_PROGENITOR_CELLS	HOXB7
MENON_FETAL_KIDNEY_2_NEPHRON_PROGENITOR_CELLS	HOXD8
MENON_FETAL_KIDNEY_2_NEPHRON_PROGENITOR_CELLS	HSP90AA1
MENON_FETAL_KIDNEY_2_NEPHRON_PROGENITOR_CELLS	JAG1
MENON_FETAL_KIDNEY_2_NEPHRON_PROGENITOR_CELLS	LAMB1
MENON_FETAL_KIDNEY_2_NEPHRON_PROGENITOR_CELLS	LHX1
MENON_FETAL_KIDNEY_2_NEPHRON_PROGENITOR_CELLS	LIMCH1
MENON_FETAL_KIDNEY_2_NEPHRON_PROGENITOR_CELLS	MAL
MENON_FETAL_KIDNEY_2_NEPHRON_PROGENITOR_CELLS	MARCKSL1
MENON_FETAL_KIDNEY_2_NEPHRON_PROGENITOR_CELLS	MECOM
MENON_FETAL_KIDNEY_2_NEPHRON_PROGENITOR_CELLS	MST1L
MENON_FETAL_KIDNEY_2_NEPHRON_PROGENITOR_CELLS	ODC1
MENON_FETAL_KIDNEY_2_NEPHRON_PROGENITOR_CELLS	PLEKHA1
MENON_FETAL_KIDNEY_2_NEPHRON_PROGENITOR_CELLS	POU3F3
MENON_FETAL_KIDNEY_2_NEPHRON_PROGENITOR_CELLS	RAB3IP
MENON_FETAL_KIDNEY_2_NEPHRON_PROGENITOR_CELLS	RPL3
MENON_FETAL_KIDNEY_2_NEPHRON_PROGENITOR_CELLS	RPL7P1
MENON_FETAL_KIDNEY_2_NEPHRON_PROGENITOR_CELLS	RPLP0
MENON_FETAL_KIDNEY_2_NEPHRON_PROGENITOR_CELLS	RPLP0P6
MENON_FETAL_KIDNEY_2_NEPHRON_PROGENITOR_CELLS	RPS2
MENON_FETAL_KIDNEY_2_NEPHRON_PROGENITOR_CELLS	RPSA
MENON_FETAL_KIDNEY_2_NEPHRON_PROGENITOR_CELLS	RPSAP58
MENON_FETAL_KIDNEY_2_NEPHRON_PROGENITOR_CELLS	SOX4
MENON_FETAL_KIDNEY_2_NEPHRON_PROGENITOR_CELLS	TRIB2
MENON_FETAL_KIDNEY_2_NEPHRON_PROGENITOR_CELLS	TUBB2B
MENON_FETAL_KIDNEY_2_NEPHRON_PROGENITOR_CELLS	UTRN
ZHONG_PFC_C4_UNKNOWN_INP	ACTR10
ZHONG_PFC_C4_UNKNOWN_INP	ARHGEF26
ZHONG_PFC_C4_UNKNOWN_INP	ARL4D
ZHONG_PFC_C4_UNKNOWN_INP	ASCL1
ZHONG_PFC_C4_UNKNOWN_INP	ATG3
ZHONG_PFC_C4_UNKNOWN_INP	ATP6V0E2
ZHONG_PFC_C4_UNKNOWN_INP	BBS10
ZHONG_PFC_C4_UNKNOWN_INP	BRD7
ZHONG_PFC_C4_UNKNOWN_INP	C19orf12
ZHONG_PFC_C4_UNKNOWN_INP	CADPS
ZHONG_PFC_C4_UNKNOWN_INP	CFAP298
ZHONG_PFC_C4_UNKNOWN_INP	CIR1
ZHONG_PFC_C4_UNKNOWN_INP	COA1
ZHONG_PFC_C4_UNKNOWN_INP	COMMD9
ZHONG_PFC_C4_UNKNOWN_INP	COX17
ZHONG_PFC_C4_UNKNOWN_INP	DANCR
ZHONG_PFC_C4_UNKNOWN_INP	DDIT4
ZHONG_PFC_C4_UNKNOWN_INP	DENND1B
ZHONG_PFC_C4_UNKNOWN_INP	DLL3
ZHONG_PFC_C4_UNKNOWN_INP	DOCK7
ZHONG_PFC_C4_UNKNOWN_INP	DPF2
ZHONG_PFC_C4_UNKNOWN_INP	DYRK4
ZHONG_PFC_C4_UNKNOWN_INP	EBF2
ZHONG_PFC_C4_UNKNOWN_INP	EIF2S1
ZHONG_PFC_C4_UNKNOWN_INP	ELAVL4
ZHONG_PFC_C4_UNKNOWN_INP	ELP6
ZHONG_PFC_C4_UNKNOWN_INP	EOMES
ZHONG_PFC_C4_UNKNOWN_INP	EXOSC1
ZHONG_PFC_C4_UNKNOWN_INP	GADD45G
ZHONG_PFC_C4_UNKNOWN_INP	GMIP
ZHONG_PFC_C4_UNKNOWN_INP	GNL3
ZHONG_PFC_C4_UNKNOWN_INP	HSPA1A
ZHONG_PFC_C4_UNKNOWN_INP	HSPA1B
ZHONG_PFC_C4_UNKNOWN_INP	HSPA5
ZHONG_PFC_C4_UNKNOWN_INP	INO80C
ZHONG_PFC_C4_UNKNOWN_INP	KIN
ZHONG_PFC_C4_UNKNOWN_INP	KLHDC8A
ZHONG_PFC_C4_UNKNOWN_INP	LDB1
ZHONG_PFC_C4_UNKNOWN_INP	LINC02487
ZHONG_PFC_C4_UNKNOWN_INP	MEST
ZHONG_PFC_C4_UNKNOWN_INP	MFNG
ZHONG_PFC_C4_UNKNOWN_INP	MPHOSPH10
ZHONG_PFC_C4_UNKNOWN_INP	MRPL42
ZHONG_PFC_C4_UNKNOWN_INP	MRTO4
ZHONG_PFC_C4_UNKNOWN_INP	MTHFD2
ZHONG_PFC_C4_UNKNOWN_INP	NELL2
ZHONG_PFC_C4_UNKNOWN_INP	NEUROG1
ZHONG_PFC_C4_UNKNOWN_INP	NFATC3
ZHONG_PFC_C4_UNKNOWN_INP	NHLH2
ZHONG_PFC_C4_UNKNOWN_INP	NKAIN3
ZHONG_PFC_C4_UNKNOWN_INP	NUMBL
ZHONG_PFC_C4_UNKNOWN_INP	OCIAD2
ZHONG_PFC_C4_UNKNOWN_INP	P2RX5-TAX1BP3
ZHONG_PFC_C4_UNKNOWN_INP	PCBP4
ZHONG_PFC_C4_UNKNOWN_INP	PHF21B
ZHONG_PFC_C4_UNKNOWN_INP	PHLDB2
ZHONG_PFC_C4_UNKNOWN_INP	POLR2H
ZHONG_PFC_C4_UNKNOWN_INP	POLR2L
ZHONG_PFC_C4_UNKNOWN_INP	PRMT9
ZHONG_PFC_C4_UNKNOWN_INP	PSMC6
ZHONG_PFC_C4_UNKNOWN_INP	PSMG1
ZHONG_PFC_C4_UNKNOWN_INP	RBIS
ZHONG_PFC_C4_UNKNOWN_INP	RGS16
ZHONG_PFC_C4_UNKNOWN_INP	RNF138
ZHONG_PFC_C4_UNKNOWN_INP	RPAP2
ZHONG_PFC_C4_UNKNOWN_INP	RPAP3
ZHONG_PFC_C4_UNKNOWN_INP	RSBN1
ZHONG_PFC_C4_UNKNOWN_INP	S100PBP
ZHONG_PFC_C4_UNKNOWN_INP	SERINC2
ZHONG_PFC_C4_UNKNOWN_INP	SERPING1
ZHONG_PFC_C4_UNKNOWN_INP	SLC4A7
ZHONG_PFC_C4_UNKNOWN_INP	SLC6A15
ZHONG_PFC_C4_UNKNOWN_INP	SNHG8
ZHONG_PFC_C4_UNKNOWN_INP	SOCS4
ZHONG_PFC_C4_UNKNOWN_INP	SUPT16H
ZHONG_PFC_C4_UNKNOWN_INP	SVIL
ZHONG_PFC_C4_UNKNOWN_INP	SYP
ZHONG_PFC_C4_UNKNOWN_INP	TAGLN3
ZHONG_PFC_C4_UNKNOWN_INP	TCP10L
ZHONG_PFC_C4_UNKNOWN_INP	TIMM50
ZHONG_PFC_C4_UNKNOWN_INP	TTF1
ZHONG_PFC_C4_UNKNOWN_INP	UBAP2
ZHONG_PFC_C4_UNKNOWN_INP	UBE2I
ZHONG_PFC_C4_UNKNOWN_INP	ZBED8
ZHONG_PFC_C4_UNKNOWN_INP	ZFP82
ZHONG_PFC_C4_UNKNOWN_INP	ZIC2
ZHONG_PFC_C4_UNKNOWN_INP	ZNF254
ZHONG_PFC_C4_UNKNOWN_INP	ZNF43
ZHONG_PFC_C4_UNKNOWN_INP	ZNF605
ZHONG_PFC_C8_UNKNOWN_NEUROD2_POS_INTERNEURON	ABLIM1
ZHONG_PFC_C8_UNKNOWN_NEUROD2_POS_INTERNEURON	ACTN2
ZHONG_PFC_C8_UNKNOWN_NEUROD2_POS_INTERNEURON	ADCYAP1R1
ZHONG_PFC_C8_UNKNOWN_NEUROD2_POS_INTERNEURON	ALCAM
ZHONG_PFC_C8_UNKNOWN_NEUROD2_POS_INTERNEURON	ARHGAP23
ZHONG_PFC_C8_UNKNOWN_NEUROD2_POS_INTERNEURON	AUTS2
ZHONG_PFC_C8_UNKNOWN_NEUROD2_POS_INTERNEURON	B3GAT1
ZHONG_PFC_C8_UNKNOWN_NEUROD2_POS_INTERNEURON	B4GALT2
ZHONG_PFC_C8_UNKNOWN_NEUROD2_POS_INTERNEURON	BHLHE22
ZHONG_PFC_C8_UNKNOWN_NEUROD2_POS_INTERNEURON	CACNA1A
ZHONG_PFC_C8_UNKNOWN_NEUROD2_POS_INTERNEURON	CACNG8
ZHONG_PFC_C8_UNKNOWN_NEUROD2_POS_INTERNEURON	CALN1
ZHONG_PFC_C8_UNKNOWN_NEUROD2_POS_INTERNEURON	CAMK2N2
ZHONG_PFC_C8_UNKNOWN_NEUROD2_POS_INTERNEURON	CAPNS1
ZHONG_PFC_C8_UNKNOWN_NEUROD2_POS_INTERNEURON	CCBE1
ZHONG_PFC_C8_UNKNOWN_NEUROD2_POS_INTERNEURON	CEP126
ZHONG_PFC_C8_UNKNOWN_NEUROD2_POS_INTERNEURON	CHD5
ZHONG_PFC_C8_UNKNOWN_NEUROD2_POS_INTERNEURON	CNTN1
ZHONG_PFC_C8_UNKNOWN_NEUROD2_POS_INTERNEURON	CNTN3
ZHONG_PFC_C8_UNKNOWN_NEUROD2_POS_INTERNEURON	COPRS
ZHONG_PFC_C8_UNKNOWN_NEUROD2_POS_INTERNEURON	CPE
ZHONG_PFC_C8_UNKNOWN_NEUROD2_POS_INTERNEURON	CRYM
ZHONG_PFC_C8_UNKNOWN_NEUROD2_POS_INTERNEURON	CSRP2
ZHONG_PFC_C8_UNKNOWN_NEUROD2_POS_INTERNEURON	CYRIA
ZHONG_PFC_C8_UNKNOWN_NEUROD2_POS_INTERNEURON	DEAF1
ZHONG_PFC_C8_UNKNOWN_NEUROD2_POS_INTERNEURON	DNAJB2
ZHONG_PFC_C8_UNKNOWN_NEUROD2_POS_INTERNEURON	DOCK9
ZHONG_PFC_C8_UNKNOWN_NEUROD2_POS_INTERNEURON	DOK5
ZHONG_PFC_C8_UNKNOWN_NEUROD2_POS_INTERNEURON	DTX1
ZHONG_PFC_C8_UNKNOWN_NEUROD2_POS_INTERNEURON	DTX4
ZHONG_PFC_C8_UNKNOWN_NEUROD2_POS_INTERNEURON	DUSP23
ZHONG_PFC_C8_UNKNOWN_NEUROD2_POS_INTERNEURON	EEF1A2
ZHONG_PFC_C8_UNKNOWN_NEUROD2_POS_INTERNEURON	EPHB6
ZHONG_PFC_C8_UNKNOWN_NEUROD2_POS_INTERNEURON	FABP3
ZHONG_PFC_C8_UNKNOWN_NEUROD2_POS_INTERNEURON	FASN
ZHONG_PFC_C8_UNKNOWN_NEUROD2_POS_INTERNEURON	FBXW7
ZHONG_PFC_C8_UNKNOWN_NEUROD2_POS_INTERNEURON	FOXP1
ZHONG_PFC_C8_UNKNOWN_NEUROD2_POS_INTERNEURON	GAP43
ZHONG_PFC_C8_UNKNOWN_NEUROD2_POS_INTERNEURON	HIVEP2
ZHONG_PFC_C8_UNKNOWN_NEUROD2_POS_INTERNEURON	IGSF21
ZHONG_PFC_C8_UNKNOWN_NEUROD2_POS_INTERNEURON	JAG2
ZHONG_PFC_C8_UNKNOWN_NEUROD2_POS_INTERNEURON	KBTBD11
ZHONG_PFC_C8_UNKNOWN_NEUROD2_POS_INTERNEURON	KHDRBS3
ZHONG_PFC_C8_UNKNOWN_NEUROD2_POS_INTERNEURON	LHX2
ZHONG_PFC_C8_UNKNOWN_NEUROD2_POS_INTERNEURON	LPL
ZHONG_PFC_C8_UNKNOWN_NEUROD2_POS_INTERNEURON	MAP6
ZHONG_PFC_C8_UNKNOWN_NEUROD2_POS_INTERNEURON	MAPK11
ZHONG_PFC_C8_UNKNOWN_NEUROD2_POS_INTERNEURON	MAPK8IP2
ZHONG_PFC_C8_UNKNOWN_NEUROD2_POS_INTERNEURON	MT3
ZHONG_PFC_C8_UNKNOWN_NEUROD2_POS_INTERNEURON	MVD
ZHONG_PFC_C8_UNKNOWN_NEUROD2_POS_INTERNEURON	NCALD
ZHONG_PFC_C8_UNKNOWN_NEUROD2_POS_INTERNEURON	NECAB1
ZHONG_PFC_C8_UNKNOWN_NEUROD2_POS_INTERNEURON	NELL2
ZHONG_PFC_C8_UNKNOWN_NEUROD2_POS_INTERNEURON	NEUROD2
ZHONG_PFC_C8_UNKNOWN_NEUROD2_POS_INTERNEURON	NEUROD6
ZHONG_PFC_C8_UNKNOWN_NEUROD2_POS_INTERNEURON	NPY1R
ZHONG_PFC_C8_UNKNOWN_NEUROD2_POS_INTERNEURON	NTRK2
ZHONG_PFC_C8_UNKNOWN_NEUROD2_POS_INTERNEURON	PALM
ZHONG_PFC_C8_UNKNOWN_NEUROD2_POS_INTERNEURON	PDXP
ZHONG_PFC_C8_UNKNOWN_NEUROD2_POS_INTERNEURON	PENK
ZHONG_PFC_C8_UNKNOWN_NEUROD2_POS_INTERNEURON	PHYHIP
ZHONG_PFC_C8_UNKNOWN_NEUROD2_POS_INTERNEURON	PIK3R1
ZHONG_PFC_C8_UNKNOWN_NEUROD2_POS_INTERNEURON	PLPPR1
ZHONG_PFC_C8_UNKNOWN_NEUROD2_POS_INTERNEURON	PLXNA4
ZHONG_PFC_C8_UNKNOWN_NEUROD2_POS_INTERNEURON	POU3F2
ZHONG_PFC_C8_UNKNOWN_NEUROD2_POS_INTERNEURON	PPFIA3
ZHONG_PFC_C8_UNKNOWN_NEUROD2_POS_INTERNEURON	PTPRK
ZHONG_PFC_C8_UNKNOWN_NEUROD2_POS_INTERNEURON	R3HDM1
ZHONG_PFC_C8_UNKNOWN_NEUROD2_POS_INTERNEURON	RBFOX1
ZHONG_PFC_C8_UNKNOWN_NEUROD2_POS_INTERNEURON	RGS11
ZHONG_PFC_C8_UNKNOWN_NEUROD2_POS_INTERNEURON	SCD
ZHONG_PFC_C8_UNKNOWN_NEUROD2_POS_INTERNEURON	SEMA3C
ZHONG_PFC_C8_UNKNOWN_NEUROD2_POS_INTERNEURON	SLA
ZHONG_PFC_C8_UNKNOWN_NEUROD2_POS_INTERNEURON	SMARCA2
ZHONG_PFC_C8_UNKNOWN_NEUROD2_POS_INTERNEURON	SPOCK1
ZHONG_PFC_C8_UNKNOWN_NEUROD2_POS_INTERNEURON	SRM
ZHONG_PFC_C8_UNKNOWN_NEUROD2_POS_INTERNEURON	STK32B
ZHONG_PFC_C8_UNKNOWN_NEUROD2_POS_INTERNEURON	SYNGR3
ZHONG_PFC_C8_UNKNOWN_NEUROD2_POS_INTERNEURON	SYT4
ZHONG_PFC_C8_UNKNOWN_NEUROD2_POS_INTERNEURON	SYT7
ZHONG_PFC_C8_UNKNOWN_NEUROD2_POS_INTERNEURON	UNC13A
ZHONG_PFC_C8_UNKNOWN_NEUROD2_POS_INTERNEURON	USP32P1
ZHONG_PFC_C8_UNKNOWN_NEUROD2_POS_INTERNEURON	USP32P2
ZHONG_PFC_C8_UNKNOWN_NEUROD2_POS_INTERNEURON	VSTM2L
GAO_ESOPHAGUS_25W_C4_FGFR1HIGH_EPITHELIAL_CELLS	AARS1
GAO_ESOPHAGUS_25W_C4_FGFR1HIGH_EPITHELIAL_CELLS	ABHD8
GAO_ESOPHAGUS_25W_C4_FGFR1HIGH_EPITHELIAL_CELLS	ABI3BP
GAO_ESOPHAGUS_25W_C4_FGFR1HIGH_EPITHELIAL_CELLS	ACKR1
GAO_ESOPHAGUS_25W_C4_FGFR1HIGH_EPITHELIAL_CELLS	ACOT9
GAO_ESOPHAGUS_25W_C4_FGFR1HIGH_EPITHELIAL_CELLS	ACP3
GAO_ESOPHAGUS_25W_C4_FGFR1HIGH_EPITHELIAL_CELLS	ADAM22
GAO_ESOPHAGUS_25W_C4_FGFR1HIGH_EPITHELIAL_CELLS	ADAM33
GAO_ESOPHAGUS_25W_C4_FGFR1HIGH_EPITHELIAL_CELLS	ADAMTS1
GAO_ESOPHAGUS_25W_C4_FGFR1HIGH_EPITHELIAL_CELLS	ADAMTS2
GAO_ESOPHAGUS_25W_C4_FGFR1HIGH_EPITHELIAL_CELLS	ADAMTSL1
GAO_ESOPHAGUS_25W_C4_FGFR1HIGH_EPITHELIAL_CELLS	ADGRB2
GAO_ESOPHAGUS_25W_C4_FGFR1HIGH_EPITHELIAL_CELLS	ADGRD1
GAO_ESOPHAGUS_25W_C4_FGFR1HIGH_EPITHELIAL_CELLS	ADGRL3
GAO_ESOPHAGUS_25W_C4_FGFR1HIGH_EPITHELIAL_CELLS	AFAP1L2
GAO_ESOPHAGUS_25W_C4_FGFR1HIGH_EPITHELIAL_CELLS	AOX1
GAO_ESOPHAGUS_25W_C4_FGFR1HIGH_EPITHELIAL_CELLS	APCDD1L-DT
GAO_ESOPHAGUS_25W_C4_FGFR1HIGH_EPITHELIAL_CELLS	ARHGAP10
GAO_ESOPHAGUS_25W_C4_FGFR1HIGH_EPITHELIAL_CELLS	ARHGAP30
GAO_ESOPHAGUS_25W_C4_FGFR1HIGH_EPITHELIAL_CELLS	ARHGAP42
GAO_ESOPHAGUS_25W_C4_FGFR1HIGH_EPITHELIAL_CELLS	ARMH4
GAO_ESOPHAGUS_25W_C4_FGFR1HIGH_EPITHELIAL_CELLS	ASB2
GAO_ESOPHAGUS_25W_C4_FGFR1HIGH_EPITHELIAL_CELLS	ASPA
GAO_ESOPHAGUS_25W_C4_FGFR1HIGH_EPITHELIAL_CELLS	ATP1A1-AS1
GAO_ESOPHAGUS_25W_C4_FGFR1HIGH_EPITHELIAL_CELLS	ATP9B
GAO_ESOPHAGUS_25W_C4_FGFR1HIGH_EPITHELIAL_CELLS	ATXN1L
GAO_ESOPHAGUS_25W_C4_FGFR1HIGH_EPITHELIAL_CELLS	BMP1
GAO_ESOPHAGUS_25W_C4_FGFR1HIGH_EPITHELIAL_CELLS	C17orf100
GAO_ESOPHAGUS_25W_C4_FGFR1HIGH_EPITHELIAL_CELLS	CA2
GAO_ESOPHAGUS_25W_C4_FGFR1HIGH_EPITHELIAL_CELLS	CADM4
GAO_ESOPHAGUS_25W_C4_FGFR1HIGH_EPITHELIAL_CELLS	CDC23
GAO_ESOPHAGUS_25W_C4_FGFR1HIGH_EPITHELIAL_CELLS	CDK5RAP1
GAO_ESOPHAGUS_25W_C4_FGFR1HIGH_EPITHELIAL_CELLS	CERS3
GAO_ESOPHAGUS_25W_C4_FGFR1HIGH_EPITHELIAL_CELLS	CHRDL1
GAO_ESOPHAGUS_25W_C4_FGFR1HIGH_EPITHELIAL_CELLS	CILP
GAO_ESOPHAGUS_25W_C4_FGFR1HIGH_EPITHELIAL_CELLS	CISD3
GAO_ESOPHAGUS_25W_C4_FGFR1HIGH_EPITHELIAL_CELLS	CMTM3
GAO_ESOPHAGUS_25W_C4_FGFR1HIGH_EPITHELIAL_CELLS	COL16A1
GAO_ESOPHAGUS_25W_C4_FGFR1HIGH_EPITHELIAL_CELLS	COL17A1
GAO_ESOPHAGUS_25W_C4_FGFR1HIGH_EPITHELIAL_CELLS	COL5A3
GAO_ESOPHAGUS_25W_C4_FGFR1HIGH_EPITHELIAL_CELLS	COLEC12
GAO_ESOPHAGUS_25W_C4_FGFR1HIGH_EPITHELIAL_CELLS	CPZ
GAO_ESOPHAGUS_25W_C4_FGFR1HIGH_EPITHELIAL_CELLS	CRKL
GAO_ESOPHAGUS_25W_C4_FGFR1HIGH_EPITHELIAL_CELLS	CRMP1
GAO_ESOPHAGUS_25W_C4_FGFR1HIGH_EPITHELIAL_CELLS	CSAD
GAO_ESOPHAGUS_25W_C4_FGFR1HIGH_EPITHELIAL_CELLS	CTSK
GAO_ESOPHAGUS_25W_C4_FGFR1HIGH_EPITHELIAL_CELLS	CYP1B1
GAO_ESOPHAGUS_25W_C4_FGFR1HIGH_EPITHELIAL_CELLS	DAGLA
GAO_ESOPHAGUS_25W_C4_FGFR1HIGH_EPITHELIAL_CELLS	DCHS1
GAO_ESOPHAGUS_25W_C4_FGFR1HIGH_EPITHELIAL_CELLS	DDX31
GAO_ESOPHAGUS_25W_C4_FGFR1HIGH_EPITHELIAL_CELLS	DENND10
GAO_ESOPHAGUS_25W_C4_FGFR1HIGH_EPITHELIAL_CELLS	DGUOK-AS1
GAO_ESOPHAGUS_25W_C4_FGFR1HIGH_EPITHELIAL_CELLS	DLC1
GAO_ESOPHAGUS_25W_C4_FGFR1HIGH_EPITHELIAL_CELLS	DLK1
GAO_ESOPHAGUS_25W_C4_FGFR1HIGH_EPITHELIAL_CELLS	DOCK11
GAO_ESOPHAGUS_25W_C4_FGFR1HIGH_EPITHELIAL_CELLS	EGR2
GAO_ESOPHAGUS_25W_C4_FGFR1HIGH_EPITHELIAL_CELLS	ELOVL6
GAO_ESOPHAGUS_25W_C4_FGFR1HIGH_EPITHELIAL_CELLS	ERMARD
GAO_ESOPHAGUS_25W_C4_FGFR1HIGH_EPITHELIAL_CELLS	ETFRF1
GAO_ESOPHAGUS_25W_C4_FGFR1HIGH_EPITHELIAL_CELLS	FAM83C
GAO_ESOPHAGUS_25W_C4_FGFR1HIGH_EPITHELIAL_CELLS	FBN1
GAO_ESOPHAGUS_25W_C4_FGFR1HIGH_EPITHELIAL_CELLS	FBXO4
GAO_ESOPHAGUS_25W_C4_FGFR1HIGH_EPITHELIAL_CELLS	FBXO44
GAO_ESOPHAGUS_25W_C4_FGFR1HIGH_EPITHELIAL_CELLS	FECH
GAO_ESOPHAGUS_25W_C4_FGFR1HIGH_EPITHELIAL_CELLS	FGFR1
GAO_ESOPHAGUS_25W_C4_FGFR1HIGH_EPITHELIAL_CELLS	FKBP10
GAO_ESOPHAGUS_25W_C4_FGFR1HIGH_EPITHELIAL_CELLS	FKBP7
GAO_ESOPHAGUS_25W_C4_FGFR1HIGH_EPITHELIAL_CELLS	FLRT2
GAO_ESOPHAGUS_25W_C4_FGFR1HIGH_EPITHELIAL_CELLS	FNDC5
GAO_ESOPHAGUS_25W_C4_FGFR1HIGH_EPITHELIAL_CELLS	FOXF1
GAO_ESOPHAGUS_25W_C4_FGFR1HIGH_EPITHELIAL_CELLS	FRRS1
GAO_ESOPHAGUS_25W_C4_FGFR1HIGH_EPITHELIAL_CELLS	FSIP2
GAO_ESOPHAGUS_25W_C4_FGFR1HIGH_EPITHELIAL_CELLS	FURIN
GAO_ESOPHAGUS_25W_C4_FGFR1HIGH_EPITHELIAL_CELLS	FZD10-AS1
GAO_ESOPHAGUS_25W_C4_FGFR1HIGH_EPITHELIAL_CELLS	GABBR1
GAO_ESOPHAGUS_25W_C4_FGFR1HIGH_EPITHELIAL_CELLS	GALT
GAO_ESOPHAGUS_25W_C4_FGFR1HIGH_EPITHELIAL_CELLS	GARNL3
GAO_ESOPHAGUS_25W_C4_FGFR1HIGH_EPITHELIAL_CELLS	GAS1
GAO_ESOPHAGUS_25W_C4_FGFR1HIGH_EPITHELIAL_CELLS	GFRA1
GAO_ESOPHAGUS_25W_C4_FGFR1HIGH_EPITHELIAL_CELLS	GHR
GAO_ESOPHAGUS_25W_C4_FGFR1HIGH_EPITHELIAL_CELLS	GLT8D2
GAO_ESOPHAGUS_25W_C4_FGFR1HIGH_EPITHELIAL_CELLS	GPR37
GAO_ESOPHAGUS_25W_C4_FGFR1HIGH_EPITHELIAL_CELLS	GRK5
GAO_ESOPHAGUS_25W_C4_FGFR1HIGH_EPITHELIAL_CELLS	HAUS2
GAO_ESOPHAGUS_25W_C4_FGFR1HIGH_EPITHELIAL_CELLS	HHAT
GAO_ESOPHAGUS_25W_C4_FGFR1HIGH_EPITHELIAL_CELLS	HIC1
GAO_ESOPHAGUS_25W_C4_FGFR1HIGH_EPITHELIAL_CELLS	HMCN2
GAO_ESOPHAGUS_25W_C4_FGFR1HIGH_EPITHELIAL_CELLS	HSPA1L
GAO_ESOPHAGUS_25W_C4_FGFR1HIGH_EPITHELIAL_CELLS	IFFO1
GAO_ESOPHAGUS_25W_C4_FGFR1HIGH_EPITHELIAL_CELLS	IKBIP
GAO_ESOPHAGUS_25W_C4_FGFR1HIGH_EPITHELIAL_CELLS	INKA1
GAO_ESOPHAGUS_25W_C4_FGFR1HIGH_EPITHELIAL_CELLS	ISLR
GAO_ESOPHAGUS_25W_C4_FGFR1HIGH_EPITHELIAL_CELLS	JAM2
GAO_ESOPHAGUS_25W_C4_FGFR1HIGH_EPITHELIAL_CELLS	JAM3
GAO_ESOPHAGUS_25W_C4_FGFR1HIGH_EPITHELIAL_CELLS	KCTD15
GAO_ESOPHAGUS_25W_C4_FGFR1HIGH_EPITHELIAL_CELLS	KDELR3
GAO_ESOPHAGUS_25W_C4_FGFR1HIGH_EPITHELIAL_CELLS	KLHL21
GAO_ESOPHAGUS_25W_C4_FGFR1HIGH_EPITHELIAL_CELLS	KLHL31
GAO_ESOPHAGUS_25W_C4_FGFR1HIGH_EPITHELIAL_CELLS	LAMA2
GAO_ESOPHAGUS_25W_C4_FGFR1HIGH_EPITHELIAL_CELLS	LCAT
GAO_ESOPHAGUS_25W_C4_FGFR1HIGH_EPITHELIAL_CELLS	LETMD1
GAO_ESOPHAGUS_25W_C4_FGFR1HIGH_EPITHELIAL_CELLS	LHFPL6
GAO_ESOPHAGUS_25W_C4_FGFR1HIGH_EPITHELIAL_CELLS	LINC00330
GAO_ESOPHAGUS_25W_C4_FGFR1HIGH_EPITHELIAL_CELLS	LINC02256
GAO_ESOPHAGUS_25W_C4_FGFR1HIGH_EPITHELIAL_CELLS	LPAR4
GAO_ESOPHAGUS_25W_C4_FGFR1HIGH_EPITHELIAL_CELLS	LUM
GAO_ESOPHAGUS_25W_C4_FGFR1HIGH_EPITHELIAL_CELLS	MED20
GAO_ESOPHAGUS_25W_C4_FGFR1HIGH_EPITHELIAL_CELLS	MED29
GAO_ESOPHAGUS_25W_C4_FGFR1HIGH_EPITHELIAL_CELLS	METTL17
GAO_ESOPHAGUS_25W_C4_FGFR1HIGH_EPITHELIAL_CELLS	METTL25
GAO_ESOPHAGUS_25W_C4_FGFR1HIGH_EPITHELIAL_CELLS	MFAP4
GAO_ESOPHAGUS_25W_C4_FGFR1HIGH_EPITHELIAL_CELLS	MFAP5
GAO_ESOPHAGUS_25W_C4_FGFR1HIGH_EPITHELIAL_CELLS	MMP2
GAO_ESOPHAGUS_25W_C4_FGFR1HIGH_EPITHELIAL_CELLS	MN1
GAO_ESOPHAGUS_25W_C4_FGFR1HIGH_EPITHELIAL_CELLS	NCBP1
GAO_ESOPHAGUS_25W_C4_FGFR1HIGH_EPITHELIAL_CELLS	NOD1
GAO_ESOPHAGUS_25W_C4_FGFR1HIGH_EPITHELIAL_CELLS	NOM1
GAO_ESOPHAGUS_25W_C4_FGFR1HIGH_EPITHELIAL_CELLS	NOMO1
GAO_ESOPHAGUS_25W_C4_FGFR1HIGH_EPITHELIAL_CELLS	NRP1
GAO_ESOPHAGUS_25W_C4_FGFR1HIGH_EPITHELIAL_CELLS	OGFOD3
GAO_ESOPHAGUS_25W_C4_FGFR1HIGH_EPITHELIAL_CELLS	P3H3
GAO_ESOPHAGUS_25W_C4_FGFR1HIGH_EPITHELIAL_CELLS	PAMR1
GAO_ESOPHAGUS_25W_C4_FGFR1HIGH_EPITHELIAL_CELLS	PBK
GAO_ESOPHAGUS_25W_C4_FGFR1HIGH_EPITHELIAL_CELLS	PCDH18
GAO_ESOPHAGUS_25W_C4_FGFR1HIGH_EPITHELIAL_CELLS	PCDH9
GAO_ESOPHAGUS_25W_C4_FGFR1HIGH_EPITHELIAL_CELLS	PCOLCE
GAO_ESOPHAGUS_25W_C4_FGFR1HIGH_EPITHELIAL_CELLS	PCSK6
GAO_ESOPHAGUS_25W_C4_FGFR1HIGH_EPITHELIAL_CELLS	PDGFRB
GAO_ESOPHAGUS_25W_C4_FGFR1HIGH_EPITHELIAL_CELLS	PDGFRL
GAO_ESOPHAGUS_25W_C4_FGFR1HIGH_EPITHELIAL_CELLS	PHETA1
GAO_ESOPHAGUS_25W_C4_FGFR1HIGH_EPITHELIAL_CELLS	PI15
GAO_ESOPHAGUS_25W_C4_FGFR1HIGH_EPITHELIAL_CELLS	PI16
GAO_ESOPHAGUS_25W_C4_FGFR1HIGH_EPITHELIAL_CELLS	PIANP
GAO_ESOPHAGUS_25W_C4_FGFR1HIGH_EPITHELIAL_CELLS	PIGK
GAO_ESOPHAGUS_25W_C4_FGFR1HIGH_EPITHELIAL_CELLS	PKDCC
GAO_ESOPHAGUS_25W_C4_FGFR1HIGH_EPITHELIAL_CELLS	PLEKHG5
GAO_ESOPHAGUS_25W_C4_FGFR1HIGH_EPITHELIAL_CELLS	PLXNC1
GAO_ESOPHAGUS_25W_C4_FGFR1HIGH_EPITHELIAL_CELLS	POLL
GAO_ESOPHAGUS_25W_C4_FGFR1HIGH_EPITHELIAL_CELLS	POSTN
GAO_ESOPHAGUS_25W_C4_FGFR1HIGH_EPITHELIAL_CELLS	PRKG2
GAO_ESOPHAGUS_25W_C4_FGFR1HIGH_EPITHELIAL_CELLS	PSMG3-AS1
GAO_ESOPHAGUS_25W_C4_FGFR1HIGH_EPITHELIAL_CELLS	PTBP2
GAO_ESOPHAGUS_25W_C4_FGFR1HIGH_EPITHELIAL_CELLS	RARRES2
GAO_ESOPHAGUS_25W_C4_FGFR1HIGH_EPITHELIAL_CELLS	RIC1
GAO_ESOPHAGUS_25W_C4_FGFR1HIGH_EPITHELIAL_CELLS	ROBO3
GAO_ESOPHAGUS_25W_C4_FGFR1HIGH_EPITHELIAL_CELLS	RTL5
GAO_ESOPHAGUS_25W_C4_FGFR1HIGH_EPITHELIAL_CELLS	RWDD2A
GAO_ESOPHAGUS_25W_C4_FGFR1HIGH_EPITHELIAL_CELLS	SCARA5
GAO_ESOPHAGUS_25W_C4_FGFR1HIGH_EPITHELIAL_CELLS	SDHAF4
GAO_ESOPHAGUS_25W_C4_FGFR1HIGH_EPITHELIAL_CELLS	SEH1L
GAO_ESOPHAGUS_25W_C4_FGFR1HIGH_EPITHELIAL_CELLS	SH3PXD2B
GAO_ESOPHAGUS_25W_C4_FGFR1HIGH_EPITHELIAL_CELLS	SH3TC2
GAO_ESOPHAGUS_25W_C4_FGFR1HIGH_EPITHELIAL_CELLS	SHQ1
GAO_ESOPHAGUS_25W_C4_FGFR1HIGH_EPITHELIAL_CELLS	SLC16A2
GAO_ESOPHAGUS_25W_C4_FGFR1HIGH_EPITHELIAL_CELLS	SLC35A1
GAO_ESOPHAGUS_25W_C4_FGFR1HIGH_EPITHELIAL_CELLS	SLC37A4
GAO_ESOPHAGUS_25W_C4_FGFR1HIGH_EPITHELIAL_CELLS	SLC45A1
GAO_ESOPHAGUS_25W_C4_FGFR1HIGH_EPITHELIAL_CELLS	SLC9A3-AS1
GAO_ESOPHAGUS_25W_C4_FGFR1HIGH_EPITHELIAL_CELLS	SLIT3
GAO_ESOPHAGUS_25W_C4_FGFR1HIGH_EPITHELIAL_CELLS	SNHG15
GAO_ESOPHAGUS_25W_C4_FGFR1HIGH_EPITHELIAL_CELLS	SNX10
GAO_ESOPHAGUS_25W_C4_FGFR1HIGH_EPITHELIAL_CELLS	SNX21
GAO_ESOPHAGUS_25W_C4_FGFR1HIGH_EPITHELIAL_CELLS	SOCS2
GAO_ESOPHAGUS_25W_C4_FGFR1HIGH_EPITHELIAL_CELLS	STARD9
GAO_ESOPHAGUS_25W_C4_FGFR1HIGH_EPITHELIAL_CELLS	STAT5B
GAO_ESOPHAGUS_25W_C4_FGFR1HIGH_EPITHELIAL_CELLS	SVEP1
GAO_ESOPHAGUS_25W_C4_FGFR1HIGH_EPITHELIAL_CELLS	SYT1
GAO_ESOPHAGUS_25W_C4_FGFR1HIGH_EPITHELIAL_CELLS	TADA2B
GAO_ESOPHAGUS_25W_C4_FGFR1HIGH_EPITHELIAL_CELLS	TARS3
GAO_ESOPHAGUS_25W_C4_FGFR1HIGH_EPITHELIAL_CELLS	TBC1D8B
GAO_ESOPHAGUS_25W_C4_FGFR1HIGH_EPITHELIAL_CELLS	TENM4
GAO_ESOPHAGUS_25W_C4_FGFR1HIGH_EPITHELIAL_CELLS	TGFBR3
GAO_ESOPHAGUS_25W_C4_FGFR1HIGH_EPITHELIAL_CELLS	THBS2
GAO_ESOPHAGUS_25W_C4_FGFR1HIGH_EPITHELIAL_CELLS	TMEM132A
GAO_ESOPHAGUS_25W_C4_FGFR1HIGH_EPITHELIAL_CELLS	TMEM144
GAO_ESOPHAGUS_25W_C4_FGFR1HIGH_EPITHELIAL_CELLS	TMSB15B
GAO_ESOPHAGUS_25W_C4_FGFR1HIGH_EPITHELIAL_CELLS	TNFAIP6
GAO_ESOPHAGUS_25W_C4_FGFR1HIGH_EPITHELIAL_CELLS	TPGS1
GAO_ESOPHAGUS_25W_C4_FGFR1HIGH_EPITHELIAL_CELLS	TRERF1
GAO_ESOPHAGUS_25W_C4_FGFR1HIGH_EPITHELIAL_CELLS	TRIM6
GAO_ESOPHAGUS_25W_C4_FGFR1HIGH_EPITHELIAL_CELLS	TRIM65
GAO_ESOPHAGUS_25W_C4_FGFR1HIGH_EPITHELIAL_CELLS	TRIO
GAO_ESOPHAGUS_25W_C4_FGFR1HIGH_EPITHELIAL_CELLS	TROAP
GAO_ESOPHAGUS_25W_C4_FGFR1HIGH_EPITHELIAL_CELLS	TSPAN4
GAO_ESOPHAGUS_25W_C4_FGFR1HIGH_EPITHELIAL_CELLS	TTK
GAO_ESOPHAGUS_25W_C4_FGFR1HIGH_EPITHELIAL_CELLS	U2AF2
GAO_ESOPHAGUS_25W_C4_FGFR1HIGH_EPITHELIAL_CELLS	USP32P2
GAO_ESOPHAGUS_25W_C4_FGFR1HIGH_EPITHELIAL_CELLS	USP49
GAO_ESOPHAGUS_25W_C4_FGFR1HIGH_EPITHELIAL_CELLS	VCAM1
GAO_ESOPHAGUS_25W_C4_FGFR1HIGH_EPITHELIAL_CELLS	VSTM4
GAO_ESOPHAGUS_25W_C4_FGFR1HIGH_EPITHELIAL_CELLS	WARS2
GAO_ESOPHAGUS_25W_C4_FGFR1HIGH_EPITHELIAL_CELLS	XPNPEP2
GAO_ESOPHAGUS_25W_C4_FGFR1HIGH_EPITHELIAL_CELLS	ZBTB17
GAO_ESOPHAGUS_25W_C4_FGFR1HIGH_EPITHELIAL_CELLS	ZDHHC8
GAO_ESOPHAGUS_25W_C4_FGFR1HIGH_EPITHELIAL_CELLS	ZFHX4
GAO_ESOPHAGUS_25W_C4_FGFR1HIGH_EPITHELIAL_CELLS	ZKSCAN3
GAO_ESOPHAGUS_25W_C4_FGFR1HIGH_EPITHELIAL_CELLS	ZNF354A
GAO_ESOPHAGUS_25W_C4_FGFR1HIGH_EPITHELIAL_CELLS	ZNF436
GAO_ESOPHAGUS_25W_C4_FGFR1HIGH_EPITHELIAL_CELLS	ZNF512
GAO_ESOPHAGUS_25W_C4_FGFR1HIGH_EPITHELIAL_CELLS	ZNF546
GAO_ESOPHAGUS_25W_C4_FGFR1HIGH_EPITHELIAL_CELLS	ZNF587
GAO_ESOPHAGUS_25W_C4_FGFR1HIGH_EPITHELIAL_CELLS	ZNF628
GAO_ESOPHAGUS_25W_C4_FGFR1HIGH_EPITHELIAL_CELLS	ZNF700
GAO_ESOPHAGUS_25W_C4_FGFR1HIGH_EPITHELIAL_CELLS	ZNF761
GAO_ESOPHAGUS_25W_C4_FGFR1HIGH_EPITHELIAL_CELLS	ZNF773
GAO_ESOPHAGUS_25W_C4_FGFR1HIGH_EPITHELIAL_CELLS	ZNF799
GAO_ESOPHAGUS_25W_C4_FGFR1HIGH_EPITHELIAL_CELLS	ZSCAN22
GAO_ESOPHAGUS_25W_C4_FGFR1HIGH_EPITHELIAL_CELLS	ZZEF1
DESCARTES_FETAL_PLACENTA_VASCULAR_ENDOTHELIAL_CELLS	MEOX2
DESCARTES_FETAL_PLACENTA_VASCULAR_ENDOTHELIAL_CELLS	EXOC6
DESCARTES_FETAL_PLACENTA_VASCULAR_ENDOTHELIAL_CELLS	EGFL7
DESCARTES_FETAL_PLACENTA_VASCULAR_ENDOTHELIAL_CELLS	FCGR2B
DESCARTES_FETAL_PLACENTA_VASCULAR_ENDOTHELIAL_CELLS	CDH5
DESCARTES_FETAL_PLACENTA_VASCULAR_ENDOTHELIAL_CELLS	RALGAPA2
DESCARTES_FETAL_PLACENTA_VASCULAR_ENDOTHELIAL_CELLS	PCSK5
DESCARTES_FETAL_PLACENTA_VASCULAR_ENDOTHELIAL_CELLS	LDB2
DESCARTES_FETAL_PLACENTA_VASCULAR_ENDOTHELIAL_CELLS	JAM3
DESCARTES_FETAL_PLACENTA_VASCULAR_ENDOTHELIAL_CELLS	LRP6
DESCARTES_FETAL_PLACENTA_VASCULAR_ENDOTHELIAL_CELLS	CACHD1
DESCARTES_FETAL_PLACENTA_VASCULAR_ENDOTHELIAL_CELLS	CD93
DESCARTES_FETAL_PLACENTA_VASCULAR_ENDOTHELIAL_CELLS	HACE1
DESCARTES_FETAL_PLACENTA_VASCULAR_ENDOTHELIAL_CELLS	KDR
DESCARTES_FETAL_PLACENTA_VASCULAR_ENDOTHELIAL_CELLS	ZNF521
DESCARTES_FETAL_PLACENTA_VASCULAR_ENDOTHELIAL_CELLS	CD34
DESCARTES_FETAL_PLACENTA_VASCULAR_ENDOTHELIAL_CELLS	CDH13
DESCARTES_FETAL_PLACENTA_VASCULAR_ENDOTHELIAL_CELLS	APLNR
DESCARTES_FETAL_PLACENTA_VASCULAR_ENDOTHELIAL_CELLS	RALYL
DESCARTES_FETAL_PLACENTA_VASCULAR_ENDOTHELIAL_CELLS	DIPK2B
DESCARTES_FETAL_PLACENTA_VASCULAR_ENDOTHELIAL_CELLS	AFF3
DESCARTES_FETAL_PLACENTA_VASCULAR_ENDOTHELIAL_CELLS	TIE1
DESCARTES_FETAL_PLACENTA_VASCULAR_ENDOTHELIAL_CELLS	IL33
DESCARTES_FETAL_PLACENTA_VASCULAR_ENDOTHELIAL_CELLS	CYYR1
DESCARTES_FETAL_PLACENTA_VASCULAR_ENDOTHELIAL_CELLS	FUT9
DESCARTES_FETAL_PLACENTA_VASCULAR_ENDOTHELIAL_CELLS	SHANK3
DESCARTES_FETAL_PLACENTA_VASCULAR_ENDOTHELIAL_CELLS	NNAT
DESCARTES_FETAL_PLACENTA_VASCULAR_ENDOTHELIAL_CELLS	CLEC1A
DESCARTES_FETAL_PLACENTA_VASCULAR_ENDOTHELIAL_CELLS	ERG
DESCARTES_FETAL_PLACENTA_VASCULAR_ENDOTHELIAL_CELLS	FCGR2C
DESCARTES_FETAL_PLACENTA_VASCULAR_ENDOTHELIAL_CELLS	PLVAP
DESCARTES_FETAL_PLACENTA_VASCULAR_ENDOTHELIAL_CELLS	DLEU1
DESCARTES_FETAL_PLACENTA_VASCULAR_ENDOTHELIAL_CELLS	HS3ST3A1
DESCARTES_FETAL_PLACENTA_VASCULAR_ENDOTHELIAL_CELLS	TEK
DESCARTES_FETAL_PLACENTA_VASCULAR_ENDOTHELIAL_CELLS	CGNL1
DESCARTES_FETAL_PLACENTA_VASCULAR_ENDOTHELIAL_CELLS	NOTCH4
DESCARTES_FETAL_PLACENTA_VASCULAR_ENDOTHELIAL_CELLS	PCDH17
DESCARTES_FETAL_PLACENTA_VASCULAR_ENDOTHELIAL_CELLS	LRRC36
DESCARTES_FETAL_PLACENTA_VASCULAR_ENDOTHELIAL_CELLS	SYN2
DESCARTES_FETAL_PLACENTA_VASCULAR_ENDOTHELIAL_CELLS	JCAD
DESCARTES_FETAL_PLACENTA_VASCULAR_ENDOTHELIAL_CELLS	KL
DESCARTES_FETAL_PLACENTA_VASCULAR_ENDOTHELIAL_CELLS	RAMP2
DESCARTES_FETAL_PLACENTA_VASCULAR_ENDOTHELIAL_CELLS	SHE
DESCARTES_FETAL_PLACENTA_VASCULAR_ENDOTHELIAL_CELLS	ADGRL4
DESCARTES_FETAL_PLACENTA_VASCULAR_ENDOTHELIAL_CELLS	ADGRF5
DESCARTES_FETAL_PLACENTA_VASCULAR_ENDOTHELIAL_CELLS	KLF2
DESCARTES_FETAL_PLACENTA_VASCULAR_ENDOTHELIAL_CELLS	APLN
DESCARTES_FETAL_PLACENTA_VASCULAR_ENDOTHELIAL_CELLS	SOX7
DESCARTES_FETAL_PLACENTA_VASCULAR_ENDOTHELIAL_CELLS	ROBO4
DESCARTES_FETAL_PLACENTA_VASCULAR_ENDOTHELIAL_CELLS	HECW2
DESCARTES_FETAL_PLACENTA_VASCULAR_ENDOTHELIAL_CELLS	ST6GALNAC3
DESCARTES_FETAL_PLACENTA_VASCULAR_ENDOTHELIAL_CELLS	GRB14
DESCARTES_FETAL_PLACENTA_VASCULAR_ENDOTHELIAL_CELLS	PDE1C
DESCARTES_FETAL_PLACENTA_VASCULAR_ENDOTHELIAL_CELLS	NDNF
DESCARTES_FETAL_PLACENTA_VASCULAR_ENDOTHELIAL_CELLS	SOX18
DESCARTES_FETAL_PLACENTA_VASCULAR_ENDOTHELIAL_CELLS	NOVA2
DESCARTES_FETAL_PLACENTA_VASCULAR_ENDOTHELIAL_CELLS	THSD1
DESCARTES_FETAL_PLACENTA_VASCULAR_ENDOTHELIAL_CELLS	ARHGEF15
DESCARTES_FETAL_PLACENTA_VASCULAR_ENDOTHELIAL_CELLS	RHOJ
DESCARTES_FETAL_PLACENTA_VASCULAR_ENDOTHELIAL_CELLS	ARHGEF26
DESCARTES_FETAL_PLACENTA_VASCULAR_ENDOTHELIAL_CELLS	RASIP1
DESCARTES_FETAL_PLACENTA_VASCULAR_ENDOTHELIAL_CELLS	ECSCR
DESCARTES_FETAL_PLACENTA_VASCULAR_ENDOTHELIAL_CELLS	S1PR1
DESCARTES_FETAL_PLACENTA_VASCULAR_ENDOTHELIAL_CELLS	CCM2L
DESCARTES_FETAL_PLACENTA_VASCULAR_ENDOTHELIAL_CELLS	TAMALIN
DESCARTES_FETAL_PLACENTA_VASCULAR_ENDOTHELIAL_CELLS	LINC01681
DESCARTES_FETAL_PLACENTA_VASCULAR_ENDOTHELIAL_CELLS	FAM124A
DESCARTES_FETAL_PLACENTA_VASCULAR_ENDOTHELIAL_CELLS	CLEC14A
DESCARTES_FETAL_PLACENTA_VASCULAR_ENDOTHELIAL_CELLS	FAM124B
DESCARTES_FETAL_PLACENTA_VASCULAR_ENDOTHELIAL_CELLS	TMC7
DESCARTES_FETAL_PLACENTA_VASCULAR_ENDOTHELIAL_CELLS	DLL4
DESCARTES_FETAL_PLACENTA_VASCULAR_ENDOTHELIAL_CELLS	CRHBP
DESCARTES_FETAL_PLACENTA_VASCULAR_ENDOTHELIAL_CELLS	CLDN5
DESCARTES_FETAL_PLACENTA_VASCULAR_ENDOTHELIAL_CELLS	NTS
DESCARTES_FETAL_PLACENTA_VASCULAR_ENDOTHELIAL_CELLS	USHBP1
DESCARTES_FETAL_PLACENTA_VASCULAR_ENDOTHELIAL_CELLS	AC007743.1
DESCARTES_FETAL_PLACENTA_VASCULAR_ENDOTHELIAL_CELLS	TM4SF18
DESCARTES_FETAL_PLACENTA_VASCULAR_ENDOTHELIAL_CELLS	CALHM4
DESCARTES_FETAL_PLACENTA_VASCULAR_ENDOTHELIAL_CELLS	HEY1
DESCARTES_FETAL_PLACENTA_VASCULAR_ENDOTHELIAL_CELLS	LHX6
DESCARTES_FETAL_PLACENTA_VASCULAR_ENDOTHELIAL_CELLS	CARD10
DESCARTES_FETAL_PLACENTA_VASCULAR_ENDOTHELIAL_CELLS	NRARP
DESCARTES_FETAL_PLACENTA_VASCULAR_ENDOTHELIAL_CELLS	CDRT1
DESCARTES_FETAL_PLACENTA_VASCULAR_ENDOTHELIAL_CELLS	RAMP2-AS1
DESCARTES_FETAL_PLACENTA_VASCULAR_ENDOTHELIAL_CELLS	TMEM178A
DESCARTES_FETAL_PLACENTA_VASCULAR_ENDOTHELIAL_CELLS	PKN3
DESCARTES_FETAL_PLACENTA_VASCULAR_ENDOTHELIAL_CELLS	BCL6B
DESCARTES_FETAL_PLACENTA_VASCULAR_ENDOTHELIAL_CELLS	CLEC4GP1
DESCARTES_FETAL_PLACENTA_VASCULAR_ENDOTHELIAL_CELLS	CYP1A1
DESCARTES_FETAL_PLACENTA_VASCULAR_ENDOTHELIAL_CELLS	SLC22A10
DESCARTES_FETAL_PLACENTA_VASCULAR_ENDOTHELIAL_CELLS	RASSF9
DESCARTES_FETAL_PLACENTA_VASCULAR_ENDOTHELIAL_CELLS	AC099506.1
DESCARTES_FETAL_PLACENTA_VASCULAR_ENDOTHELIAL_CELLS	AC005550.2
DESCARTES_FETAL_PLACENTA_VASCULAR_ENDOTHELIAL_CELLS	LINC02880
DESCARTES_FETAL_PLACENTA_VASCULAR_ENDOTHELIAL_CELLS	LINC01049
DESCARTES_FETAL_PLACENTA_VASCULAR_ENDOTHELIAL_CELLS	TCF15
DESCARTES_FETAL_PLACENTA_VASCULAR_ENDOTHELIAL_CELLS	VIPR1
DESCARTES_FETAL_PLACENTA_VASCULAR_ENDOTHELIAL_CELLS	IGSF9B
DESCARTES_FETAL_PLACENTA_VASCULAR_ENDOTHELIAL_CELLS	BMS1P10
DESCARTES_FETAL_PLACENTA_VASCULAR_ENDOTHELIAL_CELLS	LOXHD1
DESCARTES_FETAL_PLACENTA_VASCULAR_ENDOTHELIAL_CELLS	TTLL10
DESCARTES_FETAL_PLACENTA_VASCULAR_ENDOTHELIAL_CELLS	TMEM255B
DESCARTES_FETAL_LUNG_CILIATED_EPITHELIAL_CELLS	CFAP157
DESCARTES_FETAL_LUNG_CILIATED_EPITHELIAL_CELLS	CFAP52
DESCARTES_FETAL_LUNG_CILIATED_EPITHELIAL_CELLS	SNTN
DESCARTES_FETAL_LUNG_CILIATED_EPITHELIAL_CELLS	TTC29
DESCARTES_FETAL_LUNG_CILIATED_EPITHELIAL_CELLS	C20orf85
DESCARTES_FETAL_LUNG_CILIATED_EPITHELIAL_CELLS	DNAI1
DESCARTES_FETAL_LUNG_CILIATED_EPITHELIAL_CELLS	ZBBX
DESCARTES_FETAL_LUNG_CILIATED_EPITHELIAL_CELLS	VWA3B
DESCARTES_FETAL_LUNG_CILIATED_EPITHELIAL_CELLS	TMEM212
DESCARTES_FETAL_LUNG_CILIATED_EPITHELIAL_CELLS	DNAH9
DESCARTES_FETAL_LUNG_CILIATED_EPITHELIAL_CELLS	HOATZ
DESCARTES_FETAL_LUNG_CILIATED_EPITHELIAL_CELLS	FAM216B
DESCARTES_FETAL_LUNG_CILIATED_EPITHELIAL_CELLS	DTHD1
DESCARTES_FETAL_LUNG_CILIATED_EPITHELIAL_CELLS	ROPN1L
DESCARTES_FETAL_LUNG_CILIATED_EPITHELIAL_CELLS	DNAH12
DESCARTES_FETAL_LUNG_CILIATED_EPITHELIAL_CELLS	FAM183A
DESCARTES_FETAL_LUNG_CILIATED_EPITHELIAL_CELLS	CAPS
DESCARTES_FETAL_LUNG_CILIATED_EPITHELIAL_CELLS	CFAP73
DESCARTES_FETAL_LUNG_CILIATED_EPITHELIAL_CELLS	C5orf49
DESCARTES_FETAL_LUNG_CILIATED_EPITHELIAL_CELLS	DNAH3
DESCARTES_FETAL_LUNG_CILIATED_EPITHELIAL_CELLS	MAP3K19
DESCARTES_FETAL_LUNG_CILIATED_EPITHELIAL_CELLS	CCDC113
DESCARTES_FETAL_LUNG_CILIATED_EPITHELIAL_CELLS	FABP6
DESCARTES_FETAL_LUNG_CILIATED_EPITHELIAL_CELLS	VWA3A
DESCARTES_FETAL_LUNG_CILIATED_EPITHELIAL_CELLS	DNAH5
DESCARTES_FETAL_LUNG_CILIATED_EPITHELIAL_CELLS	TEKT1
DESCARTES_FETAL_LUNG_CILIATED_EPITHELIAL_CELLS	LINC02345
DESCARTES_FETAL_LUNG_CILIATED_EPITHELIAL_CELLS	CFAP43
DESCARTES_FETAL_LUNG_CILIATED_EPITHELIAL_CELLS	SPAG6
DESCARTES_FETAL_LUNG_CILIATED_EPITHELIAL_CELLS	KIAA2012
DESCARTES_FETAL_LUNG_CILIATED_EPITHELIAL_CELLS	LMNTD1
DESCARTES_FETAL_LUNG_CILIATED_EPITHELIAL_CELLS	FHAD1
DESCARTES_FETAL_LUNG_CILIATED_EPITHELIAL_CELLS	SERPINI2
DESCARTES_FETAL_LUNG_CILIATED_EPITHELIAL_CELLS	RSPH1
DESCARTES_FETAL_LUNG_CILIATED_EPITHELIAL_CELLS	CFAP77
DESCARTES_FETAL_LUNG_CILIATED_EPITHELIAL_CELLS	ADGB
DESCARTES_FETAL_LUNG_CILIATED_EPITHELIAL_CELLS	TMEM231
DESCARTES_FETAL_LUNG_CILIATED_EPITHELIAL_CELLS	CFAP299
DESCARTES_FETAL_LUNG_CILIATED_EPITHELIAL_CELLS	SPATA18
DESCARTES_FETAL_LUNG_CILIATED_EPITHELIAL_CELLS	C1orf194
DESCARTES_FETAL_LUNG_CILIATED_EPITHELIAL_CELLS	DNAAF1
DESCARTES_FETAL_LUNG_CILIATED_EPITHELIAL_CELLS	DNAI3
DESCARTES_FETAL_LUNG_CILIATED_EPITHELIAL_CELLS	NEK10
DESCARTES_FETAL_LUNG_CILIATED_EPITHELIAL_CELLS	HYDIN
DESCARTES_FETAL_LUNG_CILIATED_EPITHELIAL_CELLS	MROH9
DESCARTES_FETAL_LUNG_CILIATED_EPITHELIAL_CELLS	ZMYND10
DESCARTES_FETAL_LUNG_CILIATED_EPITHELIAL_CELLS	C9orf24
DESCARTES_FETAL_LUNG_CILIATED_EPITHELIAL_CELLS	SPAG17
DESCARTES_FETAL_LUNG_CILIATED_EPITHELIAL_CELLS	CCDC60
DESCARTES_FETAL_LUNG_CILIATED_EPITHELIAL_CELLS	CFAP126
DESCARTES_FETAL_LUNG_CILIATED_EPITHELIAL_CELLS	WDR49
DESCARTES_FETAL_LUNG_CILIATED_EPITHELIAL_CELLS	CFAP251
DESCARTES_FETAL_LUNG_CILIATED_EPITHELIAL_CELLS	ECT2L
DESCARTES_FETAL_LUNG_CILIATED_EPITHELIAL_CELLS	AGR3
DESCARTES_FETAL_LUNG_CILIATED_EPITHELIAL_CELLS	DNAH11
DESCARTES_FETAL_LUNG_CILIATED_EPITHELIAL_CELLS	CFAP45
DESCARTES_FETAL_LUNG_CILIATED_EPITHELIAL_CELLS	CIBAR2
DESCARTES_FETAL_LUNG_CILIATED_EPITHELIAL_CELLS	LRRC46
DESCARTES_FETAL_LUNG_CILIATED_EPITHELIAL_CELLS	LRRIQ1
DESCARTES_FETAL_LUNG_CILIATED_EPITHELIAL_CELLS	ANKFN1
DESCARTES_FETAL_LUNG_CILIATED_EPITHELIAL_CELLS	SAXO2
DESCARTES_FETAL_LUNG_CILIATED_EPITHELIAL_CELLS	PIFO
DESCARTES_FETAL_LUNG_CILIATED_EPITHELIAL_CELLS	C6orf118
DESCARTES_FETAL_LUNG_CILIATED_EPITHELIAL_CELLS	PPP1R42
DESCARTES_FETAL_LUNG_CILIATED_EPITHELIAL_CELLS	CFAP54
DESCARTES_FETAL_LUNG_CILIATED_EPITHELIAL_CELLS	ARMC4
DESCARTES_FETAL_LUNG_CILIATED_EPITHELIAL_CELLS	DLEC1
DESCARTES_FETAL_LUNG_CILIATED_EPITHELIAL_CELLS	FOXJ1
DESCARTES_FETAL_LUNG_CILIATED_EPITHELIAL_CELLS	ERICH3
DESCARTES_FETAL_LUNG_CILIATED_EPITHELIAL_CELLS	EFCAB1
DESCARTES_FETAL_LUNG_CILIATED_EPITHELIAL_CELLS	DRC3
DESCARTES_FETAL_LUNG_CILIATED_EPITHELIAL_CELLS	FANK1
DESCARTES_FETAL_LUNG_CILIATED_EPITHELIAL_CELLS	SLC44A4
DESCARTES_FETAL_LUNG_CILIATED_EPITHELIAL_CELLS	ARMC3
DESCARTES_FETAL_LUNG_CILIATED_EPITHELIAL_CELLS	TMC5
DESCARTES_FETAL_LUNG_CILIATED_EPITHELIAL_CELLS	SPATA17
DESCARTES_FETAL_LUNG_CILIATED_EPITHELIAL_CELLS	CFAP70
DESCARTES_FETAL_LUNG_CILIATED_EPITHELIAL_CELLS	DCDC1
DESCARTES_FETAL_LUNG_CILIATED_EPITHELIAL_CELLS	DNAI4
DESCARTES_FETAL_LUNG_CILIATED_EPITHELIAL_CELLS	TMEM232
DESCARTES_FETAL_LUNG_CILIATED_EPITHELIAL_CELLS	CCDC173
DESCARTES_FETAL_LUNG_CILIATED_EPITHELIAL_CELLS	DNAH10
DESCARTES_FETAL_LUNG_CILIATED_EPITHELIAL_CELLS	CFAP94
DESCARTES_FETAL_LUNG_CILIATED_EPITHELIAL_CELLS	ODF3B
DESCARTES_FETAL_LUNG_CILIATED_EPITHELIAL_CELLS	CFAP61
DESCARTES_FETAL_LUNG_CILIATED_EPITHELIAL_CELLS	CFAP91
DESCARTES_FETAL_LUNG_CILIATED_EPITHELIAL_CELLS	PACRG
DESCARTES_FETAL_LUNG_CILIATED_EPITHELIAL_CELLS	PPIL6
DESCARTES_FETAL_LUNG_CILIATED_EPITHELIAL_CELLS	CFAP44
DESCARTES_FETAL_LUNG_CILIATED_EPITHELIAL_CELLS	CCDC146
DESCARTES_FETAL_LUNG_CILIATED_EPITHELIAL_CELLS	CETN2
DESCARTES_FETAL_LUNG_CILIATED_EPITHELIAL_CELLS	EFCAB6
DESCARTES_FETAL_LUNG_CILIATED_EPITHELIAL_CELLS	CASC2
DESCARTES_FETAL_LUNG_CILIATED_EPITHELIAL_CELLS	CCDC30
DESCARTES_FETAL_LUNG_CILIATED_EPITHELIAL_CELLS	DNAH7
DESCARTES_FETAL_LUNG_CILIATED_EPITHELIAL_CELLS	KCNE1
DESCARTES_FETAL_LUNG_CILIATED_EPITHELIAL_CELLS	DNAH6
DESCARTES_FETAL_LUNG_CILIATED_EPITHELIAL_CELLS	RGS22
DESCARTES_FETAL_LUNG_CILIATED_EPITHELIAL_CELLS	LRGUK
DESCARTES_FETAL_LUNG_CILIATED_EPITHELIAL_CELLS	STK33
DESCARTES_FETAL_LUNG_CILIATED_EPITHELIAL_CELLS	ENKUR
DESCARTES_FETAL_LUNG_CILIATED_EPITHELIAL_CELLS	SPAG16
DESCARTES_FETAL_LUNG_CILIATED_EPITHELIAL_CELLS	IFT57
DESCARTES_FETAL_LUNG_CILIATED_EPITHELIAL_CELLS	CCDC170
DESCARTES_FETAL_LUNG_CILIATED_EPITHELIAL_CELLS	CHST9
DESCARTES_FETAL_LUNG_CILIATED_EPITHELIAL_CELLS	SPEF2
DESCARTES_FETAL_LUNG_CILIATED_EPITHELIAL_CELLS	EFHC1
DESCARTES_FETAL_LUNG_CILIATED_EPITHELIAL_CELLS	CCDC39
DESCARTES_FETAL_LUNG_CILIATED_EPITHELIAL_CELLS	C4orf47
DESCARTES_FETAL_LUNG_CILIATED_EPITHELIAL_CELLS	CFAP221
DESCARTES_FETAL_LUNG_CILIATED_EPITHELIAL_CELLS	ESRRG
DESCARTES_FETAL_LUNG_CILIATED_EPITHELIAL_CELLS	LINC01091
DESCARTES_FETAL_LUNG_CILIATED_EPITHELIAL_CELLS	ULK4
DESCARTES_FETAL_LUNG_CILIATED_EPITHELIAL_CELLS	NEK11
DESCARTES_FETAL_LUNG_CILIATED_EPITHELIAL_CELLS	SPATA6L
DESCARTES_FETAL_LUNG_CILIATED_EPITHELIAL_CELLS	C8orf34
DESCARTES_FETAL_LUNG_CILIATED_EPITHELIAL_CELLS	PTPRT
DESCARTES_FETAL_LUNG_CILIATED_EPITHELIAL_CELLS	TPPP3
DESCARTES_FETAL_LUNG_CILIATED_EPITHELIAL_CELLS	CEP126
DESCARTES_FETAL_LUNG_CILIATED_EPITHELIAL_CELLS	DRC1
DESCARTES_FETAL_LUNG_CILIATED_EPITHELIAL_CELLS	TMEM190
DESCARTES_FETAL_LUNG_CILIATED_EPITHELIAL_CELLS	KIF6
DESCARTES_FETAL_LUNG_CILIATED_EPITHELIAL_CELLS	TOGARAM2
DESCARTES_FETAL_LUNG_CILIATED_EPITHELIAL_CELLS	C9orf116
DESCARTES_FETAL_LUNG_CILIATED_EPITHELIAL_CELLS	LRRC23
DESCARTES_FETAL_LUNG_CILIATED_EPITHELIAL_CELLS	ALDH3B1
DESCARTES_FETAL_LUNG_CILIATED_EPITHELIAL_CELLS	PPP1R32
DESCARTES_FETAL_LUNG_CILIATED_EPITHELIAL_CELLS	CFAP206
DESCARTES_FETAL_LUNG_CILIATED_EPITHELIAL_CELLS	CFAP53
DESCARTES_FETAL_LUNG_CILIATED_EPITHELIAL_CELLS	IQCH
DESCARTES_FETAL_LUNG_CILIATED_EPITHELIAL_CELLS	CAPSL
DESCARTES_FETAL_LUNG_CILIATED_EPITHELIAL_CELLS	BBOF1
DESCARTES_FETAL_LUNG_CILIATED_EPITHELIAL_CELLS	CFAP46
DESCARTES_FETAL_LUNG_CILIATED_EPITHELIAL_CELLS	CCDC78
DESCARTES_FETAL_LUNG_CILIATED_EPITHELIAL_CELLS	CABCOCO1
DESCARTES_FETAL_LUNG_CILIATED_EPITHELIAL_CELLS	CCDC17
DESCARTES_FETAL_LUNG_CILIATED_EPITHELIAL_CELLS	OSCP1
DESCARTES_FETAL_LUNG_CILIATED_EPITHELIAL_CELLS	MARCHF10
DESCARTES_FETAL_LUNG_CILIATED_EPITHELIAL_CELLS	DNAH2
DESCARTES_FETAL_LUNG_CILIATED_EPITHELIAL_CELLS	WDR38
DESCARTES_FETAL_LUNG_CILIATED_EPITHELIAL_CELLS	C21orf58
DESCARTES_FETAL_LUNG_CILIATED_EPITHELIAL_CELLS	LRRC10B
DESCARTES_FETAL_LUNG_CILIATED_EPITHELIAL_CELLS	AK8
DESCARTES_FETAL_LUNG_CILIATED_EPITHELIAL_CELLS	MORN5
DESCARTES_FETAL_LUNG_CILIATED_EPITHELIAL_CELLS	DNAI2
DESCARTES_FETAL_LUNG_CILIATED_EPITHELIAL_CELLS	IQCG
DESCARTES_FETAL_LUNG_CILIATED_EPITHELIAL_CELLS	ZNF474
DESCARTES_FETAL_LUNG_CILIATED_EPITHELIAL_CELLS	C11orf16
DESCARTES_FETAL_LUNG_CILIATED_EPITHELIAL_CELLS	SPACA9
DESCARTES_FETAL_LUNG_CILIATED_EPITHELIAL_CELLS	RSPH9
DESCARTES_FETAL_LUNG_CILIATED_EPITHELIAL_CELLS	CDHR4
DESCARTES_FETAL_LUNG_CILIATED_EPITHELIAL_CELLS	NEK5
DESCARTES_FETAL_LUNG_CILIATED_EPITHELIAL_CELLS	C1orf87
DESCARTES_FETAL_LUNG_CILIATED_EPITHELIAL_CELLS	MORN2
DESCARTES_FETAL_LUNG_CILIATED_EPITHELIAL_CELLS	CFAP69
DESCARTES_FETAL_LUNG_CILIATED_EPITHELIAL_CELLS	FAM81B
DESCARTES_FETAL_LUNG_CILIATED_EPITHELIAL_CELLS	HHLA2
DESCARTES_FETAL_LUNG_CILIATED_EPITHELIAL_CELLS	ST6GALNAC2
DESCARTES_FETAL_LUNG_CILIATED_EPITHELIAL_CELLS	TMEM67
DESCARTES_FETAL_LUNG_CILIATED_EPITHELIAL_CELLS	C1orf141
DESCARTES_FETAL_LUNG_CILIATED_EPITHELIAL_CELLS	CC2D2A
DESCARTES_FETAL_LUNG_CILIATED_EPITHELIAL_CELLS	FAM227A
DESCARTES_FETAL_LUNG_CILIATED_EPITHELIAL_CELLS	LRRC6
DESCARTES_FETAL_LUNG_CILIATED_EPITHELIAL_CELLS	MAPK15
DESCARTES_FETAL_LUNG_CILIATED_EPITHELIAL_CELLS	C22orf15
DESCARTES_FETAL_LUNG_CILIATED_EPITHELIAL_CELLS	AK9
DESCARTES_FETAL_LUNG_CILIATED_EPITHELIAL_CELLS	CFAP100
DESCARTES_FETAL_LUNG_CILIATED_EPITHELIAL_CELLS	FRMPD2
DESCARTES_FETAL_LUNG_CILIATED_EPITHELIAL_CELLS	C6
DESCARTES_FETAL_LUNG_CILIATED_EPITHELIAL_CELLS	CCDC40
DESCARTES_FETAL_LUNG_CILIATED_EPITHELIAL_CELLS	AK7
DESCARTES_FETAL_LUNG_CILIATED_EPITHELIAL_CELLS	CFAP47
DESCARTES_FETAL_LUNG_CILIATED_EPITHELIAL_CELLS	MNS1
DESCARTES_FETAL_LUNG_CILIATED_EPITHELIAL_CELLS	STMND1
DESCARTES_FETAL_LUNG_CILIATED_EPITHELIAL_CELLS	STOML3
DESCARTES_FETAL_LUNG_CILIATED_EPITHELIAL_CELLS	TSPAN19
DESCARTES_FETAL_LUNG_CILIATED_EPITHELIAL_CELLS	SMIM6
DESCARTES_FETAL_LUNG_CILIATED_EPITHELIAL_CELLS	ARMC2
DESCARTES_FETAL_LUNG_CILIATED_EPITHELIAL_CELLS	SLC22A4
DESCARTES_FETAL_LUNG_CILIATED_EPITHELIAL_CELLS	DNAAF4
DESCARTES_FETAL_LUNG_CILIATED_EPITHELIAL_CELLS	CFAP65
DESCARTES_FETAL_LUNG_CILIATED_EPITHELIAL_CELLS	NPHP1
DESCARTES_FETAL_LUNG_CILIATED_EPITHELIAL_CELLS	CSPP1
DESCARTES_FETAL_LUNG_CILIATED_EPITHELIAL_CELLS	TRAF3IP1
DESCARTES_FETAL_LUNG_CILIATED_EPITHELIAL_CELLS	TTC21A
DESCARTES_FETAL_LUNG_CILIATED_EPITHELIAL_CELLS	DRC7
DESCARTES_FETAL_LUNG_CILIATED_EPITHELIAL_CELLS	DNALI1
DESCARTES_FETAL_LUNG_CILIATED_EPITHELIAL_CELLS	CROCC2
DESCARTES_FETAL_LUNG_CILIATED_EPITHELIAL_CELLS	RP1
DESCARTES_FETAL_LUNG_CILIATED_EPITHELIAL_CELLS	DYNLRB2
DESCARTES_FETAL_LUNG_CILIATED_EPITHELIAL_CELLS	LRTOMT
DESCARTES_FETAL_LUNG_CILIATED_EPITHELIAL_CELLS	NME5
DESCARTES_FETAL_LUNG_CILIATED_EPITHELIAL_CELLS	RAB36
DESCARTES_FETAL_LUNG_CILIATED_EPITHELIAL_CELLS	TTLL9
DESCARTES_FETAL_LUNG_CILIATED_EPITHELIAL_CELLS	FBXL13
DESCARTES_FETAL_LUNG_CILIATED_EPITHELIAL_CELLS	RSPH4A
DESCARTES_FETAL_LUNG_CILIATED_EPITHELIAL_CELLS	VNN3
DESCARTES_FETAL_LUNG_CILIATED_EPITHELIAL_CELLS	DNAJB13
DESCARTES_FETAL_LUNG_CILIATED_EPITHELIAL_CELLS	CFAP57
DESCARTES_FETAL_LUNG_CILIATED_EPITHELIAL_CELLS	CCDC81
DESCARTES_FETAL_LUNG_CILIATED_EPITHELIAL_CELLS	CFAP300
DESCARTES_FETAL_LUNG_CILIATED_EPITHELIAL_CELLS	CD164L2
DESCARTES_FETAL_LUNG_CILIATED_EPITHELIAL_CELLS	C1orf158
DESCARTES_FETAL_LUNG_CILIATED_EPITHELIAL_CELLS	KATNIP
DESCARTES_FETAL_LUNG_CILIATED_EPITHELIAL_CELLS	C8orf37-AS1
DESCARTES_FETAL_LUNG_CILIATED_EPITHELIAL_CELLS	CFAP58
DESCARTES_FETAL_LUNG_CILIATED_EPITHELIAL_CELLS	UBXN10
DESCARTES_FETAL_LUNG_CILIATED_EPITHELIAL_CELLS	LEKR1
DESCARTES_FETAL_LUNG_CILIATED_EPITHELIAL_CELLS	GOLGA2P5
DESCARTES_FETAL_LUNG_CILIATED_EPITHELIAL_CELLS	AGBL2
DESCARTES_FETAL_LUNG_CILIATED_EPITHELIAL_CELLS	ABCA13
DESCARTES_FETAL_LUNG_CILIATED_EPITHELIAL_CELLS	OMG
DESCARTES_FETAL_LUNG_CILIATED_EPITHELIAL_CELLS	TCTEX1D1
DESCARTES_FETAL_LUNG_CILIATED_EPITHELIAL_CELLS	WDR54
DESCARTES_FETAL_LUNG_CILIATED_EPITHELIAL_CELLS	IQUB
DESCARTES_FETAL_LUNG_CILIATED_EPITHELIAL_CELLS	TTC26
DESCARTES_FETAL_LUNG_CILIATED_EPITHELIAL_CELLS	CFAP298
DESCARTES_FETAL_LUNG_CILIATED_EPITHELIAL_CELLS	IL5RA
DESCARTES_FETAL_LUNG_CILIATED_EPITHELIAL_CELLS	LDLRAD1
DESCARTES_FETAL_LUNG_CILIATED_EPITHELIAL_CELLS	B9D1
DESCARTES_FETAL_LUNG_CILIATED_EPITHELIAL_CELLS	LINC01765
DESCARTES_FETAL_LUNG_CILIATED_EPITHELIAL_CELLS	SRGAP3-AS2
DESCARTES_FETAL_LUNG_CILIATED_EPITHELIAL_CELLS	NWD1
DESCARTES_FETAL_LUNG_CILIATED_EPITHELIAL_CELLS	CAPS2
DESCARTES_FETAL_LUNG_CILIATED_EPITHELIAL_CELLS	DAW1
DESCARTES_FETAL_LUNG_CILIATED_EPITHELIAL_CELLS	TTC23L
DESCARTES_FETAL_LUNG_CILIATED_EPITHELIAL_CELLS	IK
DESCARTES_FETAL_LUNG_CILIATED_EPITHELIAL_CELLS	ANKRD66
DESCARTES_FETAL_LUNG_CILIATED_EPITHELIAL_CELLS	C7orf57
DESCARTES_FETAL_LUNG_CILIATED_EPITHELIAL_CELLS	EFCAB12
DESCARTES_FETAL_LUNG_CILIATED_EPITHELIAL_CELLS	FAM229B
DESCARTES_FETAL_LUNG_CILIATED_EPITHELIAL_CELLS	C9orf135
DESCARTES_FETAL_LUNG_CILIATED_EPITHELIAL_CELLS	EFCAB10
DESCARTES_FETAL_LUNG_CILIATED_EPITHELIAL_CELLS	CCDC181
DESCARTES_FETAL_LUNG_CILIATED_EPITHELIAL_CELLS	C11orf97
DESCARTES_FETAL_LUNG_CILIATED_EPITHELIAL_CELLS	DZANK1
DESCARTES_FETAL_LUNG_CILIATED_EPITHELIAL_CELLS	RPGR
DESCARTES_FETAL_LUNG_CILIATED_EPITHELIAL_CELLS	ZDHHC1
DESCARTES_FETAL_LUNG_CILIATED_EPITHELIAL_CELLS	EFHB
DESCARTES_FETAL_LUNG_CILIATED_EPITHELIAL_CELLS	TTLL10
DESCARTES_FETAL_LUNG_CILIATED_EPITHELIAL_CELLS	TTC25
DESCARTES_FETAL_LUNG_CILIATED_EPITHELIAL_CELLS	TEKT4
DESCARTES_FETAL_LUNG_CILIATED_EPITHELIAL_CELLS	WDR93
DESCARTES_FETAL_LUNG_CILIATED_EPITHELIAL_CELLS	CCDC114
DESCARTES_FETAL_LUNG_CILIATED_EPITHELIAL_CELLS	RPGRIP1L
DESCARTES_FETAL_LUNG_CILIATED_EPITHELIAL_CELLS	TTC34
DESCARTES_FETAL_LUNG_CILIATED_EPITHELIAL_CELLS	C2orf73
DESCARTES_FETAL_LUNG_CILIATED_EPITHELIAL_CELLS	KIF27
DESCARTES_FETAL_LUNG_CILIATED_EPITHELIAL_CELLS	LCA5
DESCARTES_FETAL_LUNG_CILIATED_EPITHELIAL_CELLS	USP2
DESCARTES_FETAL_LUNG_CILIATED_EPITHELIAL_CELLS	GRIN3B
DESCARTES_FETAL_LUNG_CILIATED_EPITHELIAL_CELLS	LINC02166
DESCARTES_FETAL_LUNG_CILIATED_EPITHELIAL_CELLS	ENO4
DESCARTES_FETAL_LUNG_CILIATED_EPITHELIAL_CELLS	CERKL
DESCARTES_FETAL_LUNG_CILIATED_EPITHELIAL_CELLS	SPEF1
DESCARTES_FETAL_LUNG_CILIATED_EPITHELIAL_CELLS	PRR29
DESCARTES_FETAL_LUNG_CILIATED_EPITHELIAL_CELLS	NME9
DESCARTES_FETAL_LUNG_CILIATED_EPITHELIAL_CELLS	EYA1
DESCARTES_FETAL_LUNG_CILIATED_EPITHELIAL_CELLS	SYNPR-AS1
DESCARTES_FETAL_LUNG_CILIATED_EPITHELIAL_CELLS	DOC2A
DESCARTES_FETAL_LUNG_CILIATED_EPITHELIAL_CELLS	RUVBL2
DESCARTES_FETAL_LUNG_CILIATED_EPITHELIAL_CELLS	TCTN2
DESCARTES_FETAL_LUNG_CILIATED_EPITHELIAL_CELLS	TUBA4B
DESCARTES_FETAL_LUNG_CILIATED_EPITHELIAL_CELLS	CCDC65
DESCARTES_FETAL_LUNG_CILIATED_EPITHELIAL_CELLS	ASB14
DESCARTES_FETAL_LUNG_CILIATED_EPITHELIAL_CELLS	HSPBP1
DESCARTES_FETAL_LUNG_CILIATED_EPITHELIAL_CELLS	CCDC151
DESCARTES_FETAL_LUNG_CILIATED_EPITHELIAL_CELLS	DNAL1
DESCARTES_FETAL_LUNG_CILIATED_EPITHELIAL_CELLS	DYDC2
DESCARTES_FETAL_LUNG_CILIATED_EPITHELIAL_CELLS	LRRC9
DESCARTES_FETAL_LUNG_CILIATED_EPITHELIAL_CELLS	CCDC13
DESCARTES_FETAL_LUNG_CILIATED_EPITHELIAL_CELLS	LRRC71
DESCARTES_FETAL_LUNG_CILIATED_EPITHELIAL_CELLS	RABL2A
DESCARTES_FETAL_LUNG_CILIATED_EPITHELIAL_CELLS	CLUAP1
DESCARTES_FETAL_LUNG_CILIATED_EPITHELIAL_CELLS	IFT22
DESCARTES_FETAL_LUNG_CILIATED_EPITHELIAL_CELLS	DCDC2B
DESCARTES_FETAL_LUNG_CILIATED_EPITHELIAL_CELLS	RIBC1
DESCARTES_FETAL_LUNG_CILIATED_EPITHELIAL_CELLS	USP2-AS1
DESCARTES_FETAL_LUNG_CILIATED_EPITHELIAL_CELLS	THBS3-AS1
DESCARTES_FETAL_LUNG_CILIATED_EPITHELIAL_CELLS	FLACC1
DESCARTES_FETAL_LUNG_CILIATED_EPITHELIAL_CELLS	MDH1B
DESCARTES_FETAL_LUNG_CILIATED_EPITHELIAL_CELLS	PIH1D2
DESCARTES_FETAL_LUNG_CILIATED_EPITHELIAL_CELLS	AKAP14
DESCARTES_FETAL_LUNG_CILIATED_EPITHELIAL_CELLS	CCDC96
DESCARTES_FETAL_LUNG_CILIATED_EPITHELIAL_CELLS	IQCD
DESCARTES_FETAL_LUNG_CILIATED_EPITHELIAL_CELLS	LCA5L
DESCARTES_FETAL_LUNG_CILIATED_EPITHELIAL_CELLS	C10orf95
DESCARTES_FETAL_LUNG_CILIATED_EPITHELIAL_CELLS	MAK
DESCARTES_FETAL_LUNG_CILIATED_EPITHELIAL_CELLS	SLC9C2
DESCARTES_FETAL_LUNG_CILIATED_EPITHELIAL_CELLS	C17orf97
DESCARTES_FETAL_LUNG_CILIATED_EPITHELIAL_CELLS	LRRC43
DESCARTES_FETAL_LUNG_CILIATED_EPITHELIAL_CELLS	AC092802.1
DESCARTES_FETAL_LUNG_CILIATED_EPITHELIAL_CELLS	TCTEX1D4
DESCARTES_FETAL_LUNG_CILIATED_EPITHELIAL_CELLS	C16orf71
DESCARTES_FETAL_LUNG_CILIATED_EPITHELIAL_CELLS	PITPNM1
DESCARTES_FETAL_LUNG_CILIATED_EPITHELIAL_CELLS	ARMH1
DESCARTES_FETAL_LUNG_CILIATED_EPITHELIAL_CELLS	RSPH14
DESCARTES_FETAL_LUNG_CILIATED_EPITHELIAL_CELLS	RABL2B
DESCARTES_FETAL_LUNG_CILIATED_EPITHELIAL_CELLS	PLPP2
DESCARTES_FETAL_LUNG_CILIATED_EPITHELIAL_CELLS	CATIP
DESCARTES_FETAL_LUNG_CILIATED_EPITHELIAL_CELLS	MYCBPAP
DESCARTES_FETAL_LUNG_CILIATED_EPITHELIAL_CELLS	TEX26
DESCARTES_FETAL_LUNG_CILIATED_EPITHELIAL_CELLS	KIF9
DESCARTES_FETAL_LUNG_CILIATED_EPITHELIAL_CELLS	LRRC34
DESCARTES_FETAL_LUNG_CILIATED_EPITHELIAL_CELLS	KCNRG
DESCARTES_FETAL_LUNG_CILIATED_EPITHELIAL_CELLS	CFAP20DC
DESCARTES_FETAL_LUNG_CILIATED_EPITHELIAL_CELLS	FAM166B
DESCARTES_FETAL_LUNG_CILIATED_EPITHELIAL_CELLS	GLB1L2
DESCARTES_FETAL_LUNG_CILIATED_EPITHELIAL_CELLS	ZNF19
DESCARTES_FETAL_LUNG_CILIATED_EPITHELIAL_CELLS	COL28A1
DESCARTES_FETAL_LUNG_CILIATED_EPITHELIAL_CELLS	NHLRC4
DESCARTES_FETAL_LUNG_CILIATED_EPITHELIAL_CELLS	FBXW9
DESCARTES_FETAL_LUNG_CILIATED_EPITHELIAL_CELLS	DNAH1
DESCARTES_FETAL_LUNG_CILIATED_EPITHELIAL_CELLS	SLC27A2
DESCARTES_FETAL_LUNG_CILIATED_EPITHELIAL_CELLS	DYNLT2B
DESCARTES_FETAL_LUNG_CILIATED_EPITHELIAL_CELLS	FBXO15
DESCARTES_FETAL_LUNG_CILIATED_EPITHELIAL_CELLS	LINC01435
DESCARTES_FETAL_LUNG_CILIATED_EPITHELIAL_CELLS	AC027237.3
DESCARTES_FETAL_LUNG_CILIATED_EPITHELIAL_CELLS	KCNJ16
DESCARTES_FETAL_LUNG_CILIATED_EPITHELIAL_CELLS	WDR86-AS1
DESCARTES_FETAL_LUNG_CILIATED_EPITHELIAL_CELLS	GIHCG
DESCARTES_FETAL_LUNG_CILIATED_EPITHELIAL_CELLS	NRAD1
DESCARTES_FETAL_LUNG_CILIATED_EPITHELIAL_CELLS	CCDC190
DESCARTES_FETAL_LUNG_CILIATED_EPITHELIAL_CELLS	CCDC157
DESCARTES_FETAL_LUNG_CILIATED_EPITHELIAL_CELLS	SPAG8
DESCARTES_FETAL_LUNG_CILIATED_EPITHELIAL_CELLS	IQANK1
DESCARTES_FETAL_LUNG_CILIATED_EPITHELIAL_CELLS	TTC16
DESCARTES_FETAL_LUNG_CILIATED_EPITHELIAL_CELLS	STOX1
DESCARTES_FETAL_LUNG_CILIATED_EPITHELIAL_CELLS	TEKT3
DESCARTES_FETAL_LUNG_CILIATED_EPITHELIAL_CELLS	DYDC1
DESCARTES_FETAL_LUNG_CILIATED_EPITHELIAL_CELLS	DNAAF6
DESCARTES_FETAL_LUNG_CILIATED_EPITHELIAL_CELLS	FAM47E
DESCARTES_FETAL_LUNG_CILIATED_EPITHELIAL_CELLS	LRRC18
DESCARTES_FETAL_LUNG_CILIATED_EPITHELIAL_CELLS	RIBC2
DESCARTES_FETAL_LUNG_CILIATED_EPITHELIAL_CELLS	PLEKHG7
DESCARTES_FETAL_LUNG_CILIATED_EPITHELIAL_CELLS	LRRC56
DESCARTES_FETAL_LUNG_CILIATED_EPITHELIAL_CELLS	LPAR3
DESCARTES_FETAL_LUNG_CILIATED_EPITHELIAL_CELLS	FUZ
DESCARTES_FETAL_LUNG_CILIATED_EPITHELIAL_CELLS	ANKRD45
DESCARTES_FETAL_LUNG_CILIATED_EPITHELIAL_CELLS	GJB7
DESCARTES_FETAL_LUNG_CILIATED_EPITHELIAL_CELLS	TTLL6
DESCARTES_FETAL_LUNG_CILIATED_EPITHELIAL_CELLS	UGT2B17
DESCARTES_FETAL_LUNG_CILIATED_EPITHELIAL_CELLS	CATSPERD
DESCARTES_FETAL_LUNG_CILIATED_EPITHELIAL_CELLS	GSTA3
DESCARTES_FETAL_LUNG_CILIATED_EPITHELIAL_CELLS	LINC01513
DESCARTES_FETAL_LUNG_CILIATED_EPITHELIAL_CELLS	NAT1
DESCARTES_FETAL_LUNG_CILIATED_EPITHELIAL_CELLS	LRP2BP
DESCARTES_FETAL_LUNG_CILIATED_EPITHELIAL_CELLS	CCDC33
DESCARTES_FETAL_LUNG_CILIATED_EPITHELIAL_CELLS	ZC2HC1C
DESCARTES_FETAL_LUNG_CILIATED_EPITHELIAL_CELLS	DERL3
DESCARTES_FETAL_LUNG_CILIATED_EPITHELIAL_CELLS	AC013470.2
DESCARTES_FETAL_LUNG_CILIATED_EPITHELIAL_CELLS	CCDC189
DESCARTES_FETAL_LUNG_CILIATED_EPITHELIAL_CELLS	TCTE1
DESCARTES_FETAL_LUNG_CILIATED_EPITHELIAL_CELLS	C15orf65
DESCARTES_FETAL_LUNG_CILIATED_EPITHELIAL_CELLS	ENKD1
DESCARTES_FETAL_LUNG_CILIATED_EPITHELIAL_CELLS	C16orf46
DESCARTES_FETAL_LUNG_CILIATED_EPITHELIAL_CELLS	ERICH6-AS1
DESCARTES_FETAL_LUNG_CILIATED_EPITHELIAL_CELLS	APOBEC4
DESCARTES_FETAL_LUNG_CILIATED_EPITHELIAL_CELLS	AC090001.1
DESCARTES_FETAL_LUNG_CILIATED_EPITHELIAL_CELLS	ZDHHC11
DESCARTES_FETAL_LUNG_CILIATED_EPITHELIAL_CELLS	DNAAF2
DESCARTES_FETAL_LUNG_CILIATED_EPITHELIAL_CELLS	CSRP3-AS1
DESCARTES_FETAL_LUNG_CILIATED_EPITHELIAL_CELLS	LINC00589
DESCARTES_FETAL_LUNG_CILIATED_EPITHELIAL_CELLS	TREM1
DESCARTES_FETAL_LUNG_CILIATED_EPITHELIAL_CELLS	CCNA1
DESCARTES_FETAL_LUNG_CILIATED_EPITHELIAL_CELLS	PPP1R16A
DESCARTES_FETAL_LUNG_CILIATED_EPITHELIAL_CELLS	TRIP13
DESCARTES_FETAL_LUNG_CILIATED_EPITHELIAL_CELLS	PLPPR3
DESCARTES_FETAL_LUNG_CILIATED_EPITHELIAL_CELLS	LRRC73
DESCARTES_FETAL_LUNG_CILIATED_EPITHELIAL_CELLS	C22orf23
DESCARTES_FETAL_LUNG_CILIATED_EPITHELIAL_CELLS	CCDC103
DESCARTES_FETAL_LUNG_CILIATED_EPITHELIAL_CELLS	LINC01708
DESCARTES_FETAL_LUNG_CILIATED_EPITHELIAL_CELLS	LGSN
DESCARTES_FETAL_LUNG_CILIATED_EPITHELIAL_CELLS	DPCD
DESCARTES_FETAL_LUNG_CILIATED_EPITHELIAL_CELLS	ANKDD1B
DESCARTES_FETAL_LUNG_CILIATED_EPITHELIAL_CELLS	GON7
DESCARTES_FETAL_LUNG_CILIATED_EPITHELIAL_CELLS	CCDC153
DESCARTES_FETAL_LUNG_CILIATED_EPITHELIAL_CELLS	LKAAEAR1
DESCARTES_FETAL_LUNG_CILIATED_EPITHELIAL_CELLS	ACBD3-AS1
DESCARTES_FETAL_LUNG_CILIATED_EPITHELIAL_CELLS	ADPRS
DESCARTES_FETAL_LUNG_CILIATED_EPITHELIAL_CELLS	NRAV
DESCARTES_FETAL_LUNG_CILIATED_EPITHELIAL_CELLS	PPOX
DESCARTES_FETAL_LUNG_CILIATED_EPITHELIAL_CELLS	CCDC74A
DESCARTES_FETAL_LUNG_CILIATED_EPITHELIAL_CELLS	SPATA33
DESCARTES_FETAL_LUNG_CILIATED_EPITHELIAL_CELLS	RNF32
DESCARTES_FETAL_LUNG_CILIATED_EPITHELIAL_CELLS	TEKT2
DESCARTES_FETAL_LUNG_CILIATED_EPITHELIAL_CELLS	TSNAXIP1
DESCARTES_FETAL_LUNG_CILIATED_EPITHELIAL_CELLS	ZNF273
DESCARTES_FETAL_LUNG_CILIATED_EPITHELIAL_CELLS	SPATA4
DESCARTES_FETAL_LUNG_CILIATED_EPITHELIAL_CELLS	ANKRD44-AS1
DESCARTES_FETAL_LUNG_CILIATED_EPITHELIAL_CELLS	HAGHL
DESCARTES_FETAL_LUNG_CILIATED_EPITHELIAL_CELLS	SAPCD1-AS1
DESCARTES_FETAL_LUNG_CILIATED_EPITHELIAL_CELLS	CFAP99
DESCARTES_FETAL_LUNG_CILIATED_EPITHELIAL_CELLS	TTC30A
DESCARTES_FETAL_LUNG_CILIATED_EPITHELIAL_CELLS	TP73
DESCARTES_FETAL_LUNG_CILIATED_EPITHELIAL_CELLS	LRRC37A5P
DESCARTES_FETAL_LUNG_CILIATED_EPITHELIAL_CELLS	SPATS1
DESCARTES_FETAL_LUNG_CILIATED_EPITHELIAL_CELLS	AADACP1
DESCARTES_FETAL_LUNG_CILIATED_EPITHELIAL_CELLS	AXDND1
DESCARTES_FETAL_LUNG_CILIATED_EPITHELIAL_CELLS	KLHDC9
DESCARTES_FETAL_LUNG_CILIATED_EPITHELIAL_CELLS	CEP19
DESCARTES_FETAL_LUNG_CILIATED_EPITHELIAL_CELLS	C2orf50
DESCARTES_FETAL_LUNG_CILIATED_EPITHELIAL_CELLS	RIIAD1
DESCARTES_FETAL_LUNG_CILIATED_EPITHELIAL_CELLS	C10orf67
DESCARTES_FETAL_LUNG_CILIATED_EPITHELIAL_CELLS	CACNG6
DESCARTES_FETAL_LUNG_CILIATED_EPITHELIAL_CELLS	FAM166C
DESCARTES_FETAL_LUNG_CILIATED_EPITHELIAL_CELLS	BCYRN1
DESCARTES_FETAL_LUNG_CILIATED_EPITHELIAL_CELLS	LRRIQ3
DESCARTES_FETAL_LUNG_CILIATED_EPITHELIAL_CELLS	LRRC74B
DESCARTES_FETAL_LUNG_CILIATED_EPITHELIAL_CELLS	AC010255.2
DESCARTES_FETAL_LUNG_CILIATED_EPITHELIAL_CELLS	MAT1A
DESCARTES_FETAL_LUNG_CILIATED_EPITHELIAL_CELLS	SAMD15
DESCARTES_FETAL_LUNG_CILIATED_EPITHELIAL_CELLS	CDH26
DESCARTES_FETAL_LUNG_CILIATED_EPITHELIAL_CELLS	ZMYND12
DESCARTES_FETAL_LUNG_CILIATED_EPITHELIAL_CELLS	LINC02624
DESCARTES_FETAL_LUNG_CILIATED_EPITHELIAL_CELLS	LINC01571
DESCARTES_FETAL_LUNG_CILIATED_EPITHELIAL_CELLS	LINC01392
DESCARTES_FETAL_LUNG_CILIATED_EPITHELIAL_CELLS	RNF157-AS1
DESCARTES_FETAL_LUNG_CILIATED_EPITHELIAL_CELLS	TTC41P
DESCARTES_FETAL_LUNG_CILIATED_EPITHELIAL_CELLS	FMO3
DESCARTES_FETAL_LUNG_CILIATED_EPITHELIAL_CELLS	CCDC89
DESCARTES_FETAL_LUNG_CILIATED_EPITHELIAL_CELLS	PLEKHS1
DESCARTES_FETAL_LUNG_CILIATED_EPITHELIAL_CELLS	ZNF391
DESCARTES_FETAL_LUNG_CILIATED_EPITHELIAL_CELLS	ZNF295-AS1
DESCARTES_FETAL_LUNG_CILIATED_EPITHELIAL_CELLS	LINC00939
DESCARTES_FETAL_LUNG_CILIATED_EPITHELIAL_CELLS	FSIP1
DESCARTES_FETAL_LUNG_CILIATED_EPITHELIAL_CELLS	ZNF20
DESCARTES_FETAL_LUNG_CILIATED_EPITHELIAL_CELLS	NUDT7
DESCARTES_FETAL_LUNG_CILIATED_EPITHELIAL_CELLS	TIGD4
DESCARTES_FETAL_LUNG_CILIATED_EPITHELIAL_CELLS	CRISP2
DESCARTES_FETAL_LUNG_CILIATED_EPITHELIAL_CELLS	UMODL1-AS1
DESCARTES_FETAL_LUNG_CILIATED_EPITHELIAL_CELLS	DIO1
DESCARTES_FETAL_LUNG_CILIATED_EPITHELIAL_CELLS	AC010624.1
DESCARTES_FETAL_LUNG_CILIATED_EPITHELIAL_CELLS	C6orf201
DESCARTES_FETAL_LUNG_CILIATED_EPITHELIAL_CELLS	CCDC74B
DESCARTES_FETAL_LUNG_CILIATED_EPITHELIAL_CELLS	ZNF584
DESCARTES_FETAL_LUNG_CILIATED_EPITHELIAL_CELLS	CLDN8
DESCARTES_FETAL_LUNG_CILIATED_EPITHELIAL_CELLS	CCNO
DESCARTES_FETAL_LUNG_CILIATED_EPITHELIAL_CELLS	RSPH10B
DESCARTES_FETAL_LUNG_CILIATED_EPITHELIAL_CELLS	LINC02618
DESCARTES_FETAL_LUNG_CILIATED_EPITHELIAL_CELLS	SYT8
DESCARTES_FETAL_LUNG_CILIATED_EPITHELIAL_CELLS	ZSCAN1
DESCARTES_FETAL_LUNG_CILIATED_EPITHELIAL_CELLS	MEIG1
DESCARTES_FETAL_LUNG_CILIATED_EPITHELIAL_CELLS	LPO
DESCARTES_FETAL_LUNG_CILIATED_EPITHELIAL_CELLS	LINC02300
DESCARTES_FETAL_LUNG_CILIATED_EPITHELIAL_CELLS	CCDC160
DESCARTES_FETAL_LUNG_CILIATED_EPITHELIAL_CELLS	AADACL2
DESCARTES_FETAL_LUNG_CILIATED_EPITHELIAL_CELLS	HMGB1P16
DESCARTES_FETAL_LUNG_CILIATED_EPITHELIAL_CELLS	SCGB2A1
DESCARTES_FETAL_LUNG_CILIATED_EPITHELIAL_CELLS	ATP4B
DESCARTES_FETAL_LUNG_CILIATED_EPITHELIAL_CELLS	WFDC6
DESCARTES_FETAL_LUNG_CILIATED_EPITHELIAL_CELLS	RNU4-46P
DESCARTES_FETAL_LUNG_CILIATED_EPITHELIAL_CELLS	C1orf189
DESCARTES_FETAL_LUNG_CILIATED_EPITHELIAL_CELLS	CDNF
DESCARTES_FETAL_LUNG_CILIATED_EPITHELIAL_CELLS	CAPN8
DESCARTES_FETAL_LUNG_CILIATED_EPITHELIAL_CELLS	LINC02265
DESCARTES_FETAL_LUNG_CILIATED_EPITHELIAL_CELLS	SMIM34A
DESCARTES_FETAL_LUNG_CILIATED_EPITHELIAL_CELLS	LINC02056
DESCARTES_FETAL_LUNG_CILIATED_EPITHELIAL_CELLS	MIR7515HG
DESCARTES_FETAL_LUNG_CILIATED_EPITHELIAL_CELLS	C6orf52
DESCARTES_FETAL_LUNG_CILIATED_EPITHELIAL_CELLS	AL163051.1
DESCARTES_FETAL_LUNG_CILIATED_EPITHELIAL_CELLS	LINC01908
DESCARTES_FETAL_LUNG_CILIATED_EPITHELIAL_CELLS	LNC-LBCS
DESCARTES_FETAL_LUNG_CILIATED_EPITHELIAL_CELLS	ZNF497
DESCARTES_FETAL_LUNG_CILIATED_EPITHELIAL_CELLS	VWA5B1
DESCARTES_FETAL_LUNG_CILIATED_EPITHELIAL_CELLS	LRRC26
DESCARTES_FETAL_LUNG_CILIATED_EPITHELIAL_CELLS	HCG14
DESCARTES_FETAL_LUNG_CILIATED_EPITHELIAL_CELLS	MRLN
DESCARTES_FETAL_LUNG_CILIATED_EPITHELIAL_CELLS	DLG5-AS1
DESCARTES_FETAL_LUNG_CILIATED_EPITHELIAL_CELLS	GBP6
DESCARTES_FETAL_LUNG_CILIATED_EPITHELIAL_CELLS	MGAT4D
DESCARTES_FETAL_LUNG_CILIATED_EPITHELIAL_CELLS	TGM3
DESCARTES_FETAL_LUNG_CILIATED_EPITHELIAL_CELLS	CCDC39-AS1
DESCARTES_FETAL_LUNG_CILIATED_EPITHELIAL_CELLS	FAM181A-AS1
DESCARTES_FETAL_LUNG_CILIATED_EPITHELIAL_CELLS	RSPH10B2
DESCARTES_FETAL_LUNG_CILIATED_EPITHELIAL_CELLS	LINC01707
DESCARTES_FETAL_LUNG_CILIATED_EPITHELIAL_CELLS	TP53AIP1
DESCARTES_FETAL_LUNG_CILIATED_EPITHELIAL_CELLS	CLEC19A
DESCARTES_FETAL_LUNG_CILIATED_EPITHELIAL_CELLS	LINC01927
DESCARTES_FETAL_LUNG_CILIATED_EPITHELIAL_CELLS	AC009119.1
DESCARTES_FETAL_LUNG_CILIATED_EPITHELIAL_CELLS	BTG4
DESCARTES_FETAL_LUNG_CILIATED_EPITHELIAL_CELLS	C1QTNF8
DESCARTES_FETAL_LUNG_CILIATED_EPITHELIAL_CELLS	EEF1B2P4
DESCARTES_FETAL_LUNG_CILIATED_EPITHELIAL_CELLS	TMEM231P1
DESCARTES_FETAL_LUNG_CILIATED_EPITHELIAL_CELLS	SOX30
DESCARTES_FETAL_LUNG_CILIATED_EPITHELIAL_CELLS	ARMH2
DESCARTES_FETAL_LUNG_CILIATED_EPITHELIAL_CELLS	UROC1
DESCARTES_FETAL_LUNG_CILIATED_EPITHELIAL_CELLS	PRSS54
DESCARTES_FETAL_LUNG_CILIATED_EPITHELIAL_CELLS	ZMYND10-AS1
DESCARTES_FETAL_LUNG_CILIATED_EPITHELIAL_CELLS	SLC28A2
DESCARTES_FETAL_LUNG_CILIATED_EPITHELIAL_CELLS	CHST6
DESCARTES_FETAL_LUNG_CILIATED_EPITHELIAL_CELLS	RPL21P54
DESCARTES_FETAL_LUNG_CILIATED_EPITHELIAL_CELLS	C11orf52
DESCARTES_FETAL_LUNG_CILIATED_EPITHELIAL_CELLS	RPL30P7
DESCARTES_FETAL_LUNG_CILIATED_EPITHELIAL_CELLS	LINC02066
DESCARTES_FETAL_LUNG_CILIATED_EPITHELIAL_CELLS	UVRAG-DT
DESCARTES_FETAL_LUNG_CILIATED_EPITHELIAL_CELLS	GSTA2
DESCARTES_FETAL_LUNG_CILIATED_EPITHELIAL_CELLS	SEC14L3
DESCARTES_FETAL_LUNG_CILIATED_EPITHELIAL_CELLS	LINC01732
DESCARTES_FETAL_LUNG_CILIATED_EPITHELIAL_CELLS	MOBP
DESCARTES_FETAL_LUNG_CILIATED_EPITHELIAL_CELLS	LINC02289
DESCARTES_FETAL_LUNG_CILIATED_EPITHELIAL_CELLS	E2F3P2
DESCARTES_FETAL_LUNG_CILIATED_EPITHELIAL_CELLS	ADGRF2
DESCARTES_FETAL_LUNG_CILIATED_EPITHELIAL_CELLS	LINC02731
DESCARTES_FETAL_LUNG_CILIATED_EPITHELIAL_CELLS	ANXA13
DESCARTES_FETAL_LUNG_CILIATED_EPITHELIAL_CELLS	CNGA4
DESCARTES_FETAL_LUNG_CILIATED_EPITHELIAL_CELLS	EEF1B2P5
DESCARTES_FETAL_LUNG_CILIATED_EPITHELIAL_CELLS	SERPINA6
DESCARTES_FETAL_LUNG_CILIATED_EPITHELIAL_CELLS	HHATL
DESCARTES_FETAL_LUNG_CILIATED_EPITHELIAL_CELLS	ERICH3-AS1
DESCARTES_FETAL_LUNG_CILIATED_EPITHELIAL_CELLS	PLA2G10
DESCARTES_FETAL_LUNG_CILIATED_EPITHELIAL_CELLS	LINC02696
DESCARTES_FETAL_LUNG_CILIATED_EPITHELIAL_CELLS	FAM181A
DESCARTES_FETAL_LUNG_CILIATED_EPITHELIAL_CELLS	TTLL13P
DESCARTES_FETAL_LUNG_CILIATED_EPITHELIAL_CELLS	RHPN1-AS1
DESCARTES_FETAL_LUNG_CILIATED_EPITHELIAL_CELLS	CAPN13
DESCARTES_FETAL_LUNG_CILIATED_EPITHELIAL_CELLS	TMPRSS7
DESCARTES_FETAL_LUNG_CILIATED_EPITHELIAL_CELLS	FAM133GP
DESCARTES_FETAL_LUNG_CILIATED_EPITHELIAL_CELLS	AL033523.1
DESCARTES_FETAL_LUNG_CILIATED_EPITHELIAL_CELLS	FAM221B
DESCARTES_FETAL_LUNG_CILIATED_EPITHELIAL_CELLS	FOXN4
DESCARTES_FETAL_LUNG_CILIATED_EPITHELIAL_CELLS	LINC01843
DESCARTES_FETAL_LUNG_CILIATED_EPITHELIAL_CELLS	C8B
DESCARTES_FETAL_LUNG_CILIATED_EPITHELIAL_CELLS	ANKK1
DESCARTES_FETAL_LUNG_CILIATED_EPITHELIAL_CELLS	ANGPTL5
DESCARTES_FETAL_LUNG_CILIATED_EPITHELIAL_CELLS	LMO1
DESCARTES_FETAL_SPLEEN_VASCULAR_ENDOTHELIAL_CELLS	SNTG1
DESCARTES_FETAL_SPLEEN_VASCULAR_ENDOTHELIAL_CELLS	MYRIP
DESCARTES_FETAL_SPLEEN_VASCULAR_ENDOTHELIAL_CELLS	MECOM
DESCARTES_FETAL_SPLEEN_VASCULAR_ENDOTHELIAL_CELLS	PTPRB
DESCARTES_FETAL_SPLEEN_VASCULAR_ENDOTHELIAL_CELLS	FGF12
DESCARTES_FETAL_SPLEEN_VASCULAR_ENDOTHELIAL_CELLS	RAPGEF5
DESCARTES_FETAL_SPLEEN_VASCULAR_ENDOTHELIAL_CELLS	MAGI1
DESCARTES_FETAL_SPLEEN_VASCULAR_ENDOTHELIAL_CELLS	SIPA1L1
DESCARTES_FETAL_SPLEEN_VASCULAR_ENDOTHELIAL_CELLS	MAGI1-IT1
DESCARTES_FETAL_SPLEEN_VASCULAR_ENDOTHELIAL_CELLS	ADAMTSL1
DESCARTES_FETAL_SPLEEN_VASCULAR_ENDOTHELIAL_CELLS	CHRM3
DESCARTES_FETAL_SPLEEN_VASCULAR_ENDOTHELIAL_CELLS	BBOX1-AS1
DESCARTES_FETAL_SPLEEN_VASCULAR_ENDOTHELIAL_CELLS	ERG
DESCARTES_FETAL_SPLEEN_VASCULAR_ENDOTHELIAL_CELLS	HECW2
DESCARTES_FETAL_SPLEEN_VASCULAR_ENDOTHELIAL_CELLS	STAB2
DESCARTES_FETAL_SPLEEN_VASCULAR_ENDOTHELIAL_CELLS	CYYR1
DESCARTES_FETAL_SPLEEN_VASCULAR_ENDOTHELIAL_CELLS	CALCRL
DESCARTES_FETAL_SPLEEN_VASCULAR_ENDOTHELIAL_CELLS	ADGRL4
DESCARTES_FETAL_SPLEEN_VASCULAR_ENDOTHELIAL_CELLS	THSD7A
DESCARTES_FETAL_SPLEEN_VASCULAR_ENDOTHELIAL_CELLS	AFAP1L1
DESCARTES_FETAL_SPLEEN_VASCULAR_ENDOTHELIAL_CELLS	BTNL9
DESCARTES_FETAL_SPLEEN_VASCULAR_ENDOTHELIAL_CELLS	GABBR2
DESCARTES_FETAL_SPLEEN_VASCULAR_ENDOTHELIAL_CELLS	GALNT18
DESCARTES_FETAL_SPLEEN_VASCULAR_ENDOTHELIAL_CELLS	LRIG3
DESCARTES_FETAL_SPLEEN_VASCULAR_ENDOTHELIAL_CELLS	KIAA1671
DESCARTES_FETAL_SPLEEN_VASCULAR_ENDOTHELIAL_CELLS	DGKE
DESCARTES_FETAL_SPLEEN_VASCULAR_ENDOTHELIAL_CELLS	SNCAIP
DESCARTES_FETAL_SPLEEN_VASCULAR_ENDOTHELIAL_CELLS	GREB1L
DESCARTES_FETAL_SPLEEN_VASCULAR_ENDOTHELIAL_CELLS	NOSTRIN
DESCARTES_FETAL_SPLEEN_VASCULAR_ENDOTHELIAL_CELLS	KLHL4
DESCARTES_FETAL_SPLEEN_VASCULAR_ENDOTHELIAL_CELLS	PTCHD4
DESCARTES_FETAL_SPLEEN_VASCULAR_ENDOTHELIAL_CELLS	FAP
DESCARTES_FETAL_SPLEEN_VASCULAR_ENDOTHELIAL_CELLS	CHRNA7
DESCARTES_FETAL_SPLEEN_VASCULAR_ENDOTHELIAL_CELLS	HOXD3
DESCARTES_FETAL_SPLEEN_VASCULAR_ENDOTHELIAL_CELLS	ZNF503-AS1
DESCARTES_FETAL_SPLEEN_VASCULAR_ENDOTHELIAL_CELLS	RGS7BP
DESCARTES_FETAL_SPLEEN_VASCULAR_ENDOTHELIAL_CELLS	CALCR
DESCARTES_FETAL_SPLEEN_VASCULAR_ENDOTHELIAL_CELLS	SLC5A4
DESCARTES_FETAL_SPLEEN_VASCULAR_ENDOTHELIAL_CELLS	UNC80
DESCARTES_FETAL_SPLEEN_VASCULAR_ENDOTHELIAL_CELLS	GCOM1
DESCARTES_FETAL_SPLEEN_VASCULAR_ENDOTHELIAL_CELLS	TMEM233
DESCARTES_FETAL_SPLEEN_VASCULAR_ENDOTHELIAL_CELLS	PROX1-AS1
DESCARTES_FETAL_SPLEEN_VASCULAR_ENDOTHELIAL_CELLS	OR5G5P
DESCARTES_FETAL_SPLEEN_VASCULAR_ENDOTHELIAL_CELLS	LINC01594
DESCARTES_FETAL_SPLEEN_VASCULAR_ENDOTHELIAL_CELLS	ALG1L6P
DESCARTES_FETAL_SPLEEN_VASCULAR_ENDOTHELIAL_CELLS	LINC02160
DESCARTES_FETAL_SPLEEN_VASCULAR_ENDOTHELIAL_CELLS	AC105001.1
DESCARTES_FETAL_SPLEEN_VASCULAR_ENDOTHELIAL_CELLS	LINC02356
DESCARTES_FETAL_SPLEEN_VASCULAR_ENDOTHELIAL_CELLS	RFX8
DESCARTES_FETAL_SPLEEN_VASCULAR_ENDOTHELIAL_CELLS	MIR34AHG
DESCARTES_FETAL_SPLEEN_VASCULAR_ENDOTHELIAL_CELLS	ODF3L2
DESCARTES_FETAL_SPLEEN_VASCULAR_ENDOTHELIAL_CELLS	LINC01545
DESCARTES_FETAL_SPLEEN_VASCULAR_ENDOTHELIAL_CELLS	TACR1
DESCARTES_FETAL_SPLEEN_VASCULAR_ENDOTHELIAL_CELLS	TRPM6
DESCARTES_FETAL_SPLEEN_VASCULAR_ENDOTHELIAL_CELLS	EEF1A1P31
DESCARTES_FETAL_SPLEEN_VASCULAR_ENDOTHELIAL_CELLS	B3GNTL1P1
DESCARTES_FETAL_SPLEEN_VASCULAR_ENDOTHELIAL_CELLS	PRSS48
DESCARTES_MAIN_FETAL_CILIATED_EPITHELIAL_CELLS	CFAP157
DESCARTES_MAIN_FETAL_CILIATED_EPITHELIAL_CELLS	CFAP52
DESCARTES_MAIN_FETAL_CILIATED_EPITHELIAL_CELLS	SNTN
DESCARTES_MAIN_FETAL_CILIATED_EPITHELIAL_CELLS	TTC29
DESCARTES_MAIN_FETAL_CILIATED_EPITHELIAL_CELLS	C20orf85
DESCARTES_MAIN_FETAL_CILIATED_EPITHELIAL_CELLS	DNAI1
DESCARTES_MAIN_FETAL_CILIATED_EPITHELIAL_CELLS	ZBBX
DESCARTES_MAIN_FETAL_CILIATED_EPITHELIAL_CELLS	VWA3B
DESCARTES_MAIN_FETAL_CILIATED_EPITHELIAL_CELLS	TMEM212
DESCARTES_MAIN_FETAL_CILIATED_EPITHELIAL_CELLS	DNAH9
DESCARTES_MAIN_FETAL_CILIATED_EPITHELIAL_CELLS	HOATZ
DESCARTES_MAIN_FETAL_CILIATED_EPITHELIAL_CELLS	FAM216B
DESCARTES_MAIN_FETAL_CILIATED_EPITHELIAL_CELLS	DTHD1
DESCARTES_MAIN_FETAL_CILIATED_EPITHELIAL_CELLS	ROPN1L
DESCARTES_MAIN_FETAL_CILIATED_EPITHELIAL_CELLS	DNAH12
DESCARTES_MAIN_FETAL_CILIATED_EPITHELIAL_CELLS	FAM183A
DESCARTES_MAIN_FETAL_CILIATED_EPITHELIAL_CELLS	CAPS
DESCARTES_MAIN_FETAL_CILIATED_EPITHELIAL_CELLS	CFAP73
DESCARTES_MAIN_FETAL_CILIATED_EPITHELIAL_CELLS	C5orf49
DESCARTES_MAIN_FETAL_CILIATED_EPITHELIAL_CELLS	DNAH3
DESCARTES_MAIN_FETAL_CILIATED_EPITHELIAL_CELLS	MAP3K19
DESCARTES_MAIN_FETAL_CILIATED_EPITHELIAL_CELLS	CCDC113
DESCARTES_MAIN_FETAL_CILIATED_EPITHELIAL_CELLS	FABP6
DESCARTES_MAIN_FETAL_CILIATED_EPITHELIAL_CELLS	VWA3A
DESCARTES_MAIN_FETAL_CILIATED_EPITHELIAL_CELLS	DNAH5
DESCARTES_MAIN_FETAL_CILIATED_EPITHELIAL_CELLS	TEKT1
DESCARTES_MAIN_FETAL_CILIATED_EPITHELIAL_CELLS	LINC02345
DESCARTES_MAIN_FETAL_CILIATED_EPITHELIAL_CELLS	CFAP43
DESCARTES_MAIN_FETAL_CILIATED_EPITHELIAL_CELLS	SPAG6
DESCARTES_MAIN_FETAL_CILIATED_EPITHELIAL_CELLS	KIAA2012
DESCARTES_MAIN_FETAL_CILIATED_EPITHELIAL_CELLS	LMNTD1
DESCARTES_MAIN_FETAL_CILIATED_EPITHELIAL_CELLS	FHAD1
DESCARTES_MAIN_FETAL_CILIATED_EPITHELIAL_CELLS	SERPINI2
DESCARTES_MAIN_FETAL_CILIATED_EPITHELIAL_CELLS	RSPH1
DESCARTES_MAIN_FETAL_CILIATED_EPITHELIAL_CELLS	CFAP77
DESCARTES_MAIN_FETAL_CILIATED_EPITHELIAL_CELLS	ADGB
DESCARTES_MAIN_FETAL_CILIATED_EPITHELIAL_CELLS	TMEM231
DESCARTES_MAIN_FETAL_CILIATED_EPITHELIAL_CELLS	CFAP299
DESCARTES_MAIN_FETAL_CILIATED_EPITHELIAL_CELLS	SPATA18
DESCARTES_MAIN_FETAL_CILIATED_EPITHELIAL_CELLS	C1orf194
DESCARTES_MAIN_FETAL_CILIATED_EPITHELIAL_CELLS	DNAAF1
DESCARTES_MAIN_FETAL_CILIATED_EPITHELIAL_CELLS	DNAI3
DESCARTES_MAIN_FETAL_CILIATED_EPITHELIAL_CELLS	NEK10
DESCARTES_MAIN_FETAL_CILIATED_EPITHELIAL_CELLS	HYDIN
DESCARTES_MAIN_FETAL_CILIATED_EPITHELIAL_CELLS	MROH9
DESCARTES_MAIN_FETAL_CILIATED_EPITHELIAL_CELLS	ZMYND10
DESCARTES_MAIN_FETAL_CILIATED_EPITHELIAL_CELLS	C9orf24
DESCARTES_MAIN_FETAL_CILIATED_EPITHELIAL_CELLS	SPAG17
DESCARTES_MAIN_FETAL_CILIATED_EPITHELIAL_CELLS	CCDC60
DESCARTES_MAIN_FETAL_CILIATED_EPITHELIAL_CELLS	CFAP126
DESCARTES_MAIN_FETAL_CILIATED_EPITHELIAL_CELLS	WDR49
DESCARTES_MAIN_FETAL_CILIATED_EPITHELIAL_CELLS	CFAP251
DESCARTES_MAIN_FETAL_CILIATED_EPITHELIAL_CELLS	ECT2L
DESCARTES_MAIN_FETAL_CILIATED_EPITHELIAL_CELLS	AGR3
DESCARTES_MAIN_FETAL_CILIATED_EPITHELIAL_CELLS	DNAH11
DESCARTES_MAIN_FETAL_CILIATED_EPITHELIAL_CELLS	CFAP45
DESCARTES_MAIN_FETAL_CILIATED_EPITHELIAL_CELLS	CIBAR2
DESCARTES_MAIN_FETAL_CILIATED_EPITHELIAL_CELLS	LRRC46
DESCARTES_MAIN_FETAL_CILIATED_EPITHELIAL_CELLS	LRRIQ1
DESCARTES_MAIN_FETAL_CILIATED_EPITHELIAL_CELLS	ANKFN1
DESCARTES_MAIN_FETAL_CILIATED_EPITHELIAL_CELLS	SAXO2
DESCARTES_MAIN_FETAL_CILIATED_EPITHELIAL_CELLS	PIFO
DESCARTES_MAIN_FETAL_CILIATED_EPITHELIAL_CELLS	C6orf118
DESCARTES_MAIN_FETAL_CILIATED_EPITHELIAL_CELLS	PPP1R42
DESCARTES_MAIN_FETAL_CILIATED_EPITHELIAL_CELLS	CFAP54
DESCARTES_MAIN_FETAL_CILIATED_EPITHELIAL_CELLS	ARMC4
DESCARTES_MAIN_FETAL_CILIATED_EPITHELIAL_CELLS	DLEC1
DESCARTES_MAIN_FETAL_CILIATED_EPITHELIAL_CELLS	FOXJ1
DESCARTES_MAIN_FETAL_CILIATED_EPITHELIAL_CELLS	ERICH3
DESCARTES_MAIN_FETAL_CILIATED_EPITHELIAL_CELLS	EFCAB1
DESCARTES_MAIN_FETAL_CILIATED_EPITHELIAL_CELLS	DRC3
DESCARTES_MAIN_FETAL_CILIATED_EPITHELIAL_CELLS	FANK1
DESCARTES_MAIN_FETAL_CILIATED_EPITHELIAL_CELLS	SLC44A4
DESCARTES_MAIN_FETAL_CILIATED_EPITHELIAL_CELLS	ARMC3
DESCARTES_MAIN_FETAL_CILIATED_EPITHELIAL_CELLS	TMC5
DESCARTES_MAIN_FETAL_CILIATED_EPITHELIAL_CELLS	SPATA17
DESCARTES_MAIN_FETAL_CILIATED_EPITHELIAL_CELLS	CFAP70
DESCARTES_MAIN_FETAL_CILIATED_EPITHELIAL_CELLS	DCDC1
DESCARTES_MAIN_FETAL_CILIATED_EPITHELIAL_CELLS	DNAI4
DESCARTES_MAIN_FETAL_CILIATED_EPITHELIAL_CELLS	TMEM232
DESCARTES_MAIN_FETAL_CILIATED_EPITHELIAL_CELLS	CCDC173
DESCARTES_MAIN_FETAL_CILIATED_EPITHELIAL_CELLS	DNAH10
DESCARTES_MAIN_FETAL_CILIATED_EPITHELIAL_CELLS	CFAP94
DESCARTES_MAIN_FETAL_CILIATED_EPITHELIAL_CELLS	ODF3B
DESCARTES_MAIN_FETAL_CILIATED_EPITHELIAL_CELLS	CFAP61
DESCARTES_MAIN_FETAL_CILIATED_EPITHELIAL_CELLS	CFAP91
DESCARTES_MAIN_FETAL_CILIATED_EPITHELIAL_CELLS	PACRG
DESCARTES_MAIN_FETAL_CILIATED_EPITHELIAL_CELLS	PPIL6
DESCARTES_MAIN_FETAL_CILIATED_EPITHELIAL_CELLS	CFAP44
DESCARTES_MAIN_FETAL_CILIATED_EPITHELIAL_CELLS	CCDC146
DESCARTES_MAIN_FETAL_CILIATED_EPITHELIAL_CELLS	CETN2
DESCARTES_MAIN_FETAL_CILIATED_EPITHELIAL_CELLS	EFCAB6
DESCARTES_MAIN_FETAL_CILIATED_EPITHELIAL_CELLS	CASC2
DESCARTES_MAIN_FETAL_CILIATED_EPITHELIAL_CELLS	CCDC30
DESCARTES_MAIN_FETAL_CILIATED_EPITHELIAL_CELLS	DNAH7
DESCARTES_MAIN_FETAL_CILIATED_EPITHELIAL_CELLS	KCNE1
DESCARTES_MAIN_FETAL_CILIATED_EPITHELIAL_CELLS	DNAH6
DESCARTES_MAIN_FETAL_CILIATED_EPITHELIAL_CELLS	RGS22
DESCARTES_MAIN_FETAL_CILIATED_EPITHELIAL_CELLS	LRGUK
DESCARTES_MAIN_FETAL_CILIATED_EPITHELIAL_CELLS	STK33
DESCARTES_MAIN_FETAL_CILIATED_EPITHELIAL_CELLS	ENKUR
DESCARTES_MAIN_FETAL_CILIATED_EPITHELIAL_CELLS	SPAG16
DESCARTES_MAIN_FETAL_CILIATED_EPITHELIAL_CELLS	IFT57
DESCARTES_MAIN_FETAL_CILIATED_EPITHELIAL_CELLS	CCDC170
DESCARTES_MAIN_FETAL_CILIATED_EPITHELIAL_CELLS	CHST9
DESCARTES_MAIN_FETAL_CILIATED_EPITHELIAL_CELLS	SPEF2
DESCARTES_MAIN_FETAL_CILIATED_EPITHELIAL_CELLS	EFHC1
DESCARTES_MAIN_FETAL_CILIATED_EPITHELIAL_CELLS	CCDC39
DESCARTES_MAIN_FETAL_CILIATED_EPITHELIAL_CELLS	C4orf47
DESCARTES_MAIN_FETAL_CILIATED_EPITHELIAL_CELLS	CFAP221
DESCARTES_MAIN_FETAL_CILIATED_EPITHELIAL_CELLS	ESRRG
DESCARTES_MAIN_FETAL_CILIATED_EPITHELIAL_CELLS	LINC01091
DESCARTES_MAIN_FETAL_CILIATED_EPITHELIAL_CELLS	ULK4
DESCARTES_MAIN_FETAL_CILIATED_EPITHELIAL_CELLS	NEK11
DESCARTES_MAIN_FETAL_CILIATED_EPITHELIAL_CELLS	SPATA6L
DESCARTES_MAIN_FETAL_CILIATED_EPITHELIAL_CELLS	C8orf34
DESCARTES_MAIN_FETAL_CILIATED_EPITHELIAL_CELLS	PTPRT
DESCARTES_MAIN_FETAL_CILIATED_EPITHELIAL_CELLS	TPPP3
DESCARTES_MAIN_FETAL_CILIATED_EPITHELIAL_CELLS	CEP126
DESCARTES_MAIN_FETAL_CILIATED_EPITHELIAL_CELLS	DRC1
DESCARTES_MAIN_FETAL_CILIATED_EPITHELIAL_CELLS	TMEM190
DESCARTES_MAIN_FETAL_CILIATED_EPITHELIAL_CELLS	KIF6
DESCARTES_MAIN_FETAL_CILIATED_EPITHELIAL_CELLS	TOGARAM2
DESCARTES_MAIN_FETAL_CILIATED_EPITHELIAL_CELLS	C9orf116
DESCARTES_MAIN_FETAL_CILIATED_EPITHELIAL_CELLS	LRRC23
DESCARTES_MAIN_FETAL_CILIATED_EPITHELIAL_CELLS	ALDH3B1
DESCARTES_MAIN_FETAL_CILIATED_EPITHELIAL_CELLS	PPP1R32
DESCARTES_MAIN_FETAL_CILIATED_EPITHELIAL_CELLS	CFAP206
DESCARTES_MAIN_FETAL_CILIATED_EPITHELIAL_CELLS	CFAP53
DESCARTES_MAIN_FETAL_CILIATED_EPITHELIAL_CELLS	IQCH
DESCARTES_MAIN_FETAL_CILIATED_EPITHELIAL_CELLS	CAPSL
DESCARTES_MAIN_FETAL_CILIATED_EPITHELIAL_CELLS	BBOF1
DESCARTES_MAIN_FETAL_CILIATED_EPITHELIAL_CELLS	CFAP46
DESCARTES_MAIN_FETAL_CILIATED_EPITHELIAL_CELLS	CCDC78
DESCARTES_MAIN_FETAL_CILIATED_EPITHELIAL_CELLS	CABCOCO1
DESCARTES_MAIN_FETAL_CILIATED_EPITHELIAL_CELLS	CCDC17
DESCARTES_MAIN_FETAL_CILIATED_EPITHELIAL_CELLS	OSCP1
DESCARTES_MAIN_FETAL_CILIATED_EPITHELIAL_CELLS	MARCHF10
DESCARTES_MAIN_FETAL_CILIATED_EPITHELIAL_CELLS	DNAH2
DESCARTES_MAIN_FETAL_CILIATED_EPITHELIAL_CELLS	WDR38
DESCARTES_MAIN_FETAL_CILIATED_EPITHELIAL_CELLS	C21orf58
DESCARTES_MAIN_FETAL_CILIATED_EPITHELIAL_CELLS	LRRC10B
DESCARTES_MAIN_FETAL_CILIATED_EPITHELIAL_CELLS	AK8
DESCARTES_MAIN_FETAL_CILIATED_EPITHELIAL_CELLS	MORN5
DESCARTES_MAIN_FETAL_CILIATED_EPITHELIAL_CELLS	DNAI2
DESCARTES_MAIN_FETAL_CILIATED_EPITHELIAL_CELLS	IQCG
DESCARTES_MAIN_FETAL_CILIATED_EPITHELIAL_CELLS	ZNF474
DESCARTES_MAIN_FETAL_CILIATED_EPITHELIAL_CELLS	C11orf16
DESCARTES_MAIN_FETAL_CILIATED_EPITHELIAL_CELLS	SPACA9
DESCARTES_MAIN_FETAL_CILIATED_EPITHELIAL_CELLS	RSPH9
DESCARTES_MAIN_FETAL_CILIATED_EPITHELIAL_CELLS	CDHR4
DESCARTES_MAIN_FETAL_CILIATED_EPITHELIAL_CELLS	NEK5
DESCARTES_MAIN_FETAL_CILIATED_EPITHELIAL_CELLS	C1orf87
DESCARTES_MAIN_FETAL_CILIATED_EPITHELIAL_CELLS	MORN2
DESCARTES_MAIN_FETAL_CILIATED_EPITHELIAL_CELLS	CFAP69
DESCARTES_MAIN_FETAL_CILIATED_EPITHELIAL_CELLS	FAM81B
DESCARTES_MAIN_FETAL_CILIATED_EPITHELIAL_CELLS	HHLA2
DESCARTES_MAIN_FETAL_CILIATED_EPITHELIAL_CELLS	ST6GALNAC2
DESCARTES_MAIN_FETAL_CILIATED_EPITHELIAL_CELLS	TMEM67
DESCARTES_MAIN_FETAL_CILIATED_EPITHELIAL_CELLS	C1orf141
DESCARTES_MAIN_FETAL_CILIATED_EPITHELIAL_CELLS	CC2D2A
DESCARTES_MAIN_FETAL_CILIATED_EPITHELIAL_CELLS	FAM227A
DESCARTES_MAIN_FETAL_CILIATED_EPITHELIAL_CELLS	LRRC6
DESCARTES_MAIN_FETAL_CILIATED_EPITHELIAL_CELLS	MAPK15
DESCARTES_MAIN_FETAL_CILIATED_EPITHELIAL_CELLS	C22orf15
DESCARTES_MAIN_FETAL_CILIATED_EPITHELIAL_CELLS	AK9
DESCARTES_MAIN_FETAL_CILIATED_EPITHELIAL_CELLS	CFAP100
DESCARTES_MAIN_FETAL_CILIATED_EPITHELIAL_CELLS	FRMPD2
DESCARTES_MAIN_FETAL_CILIATED_EPITHELIAL_CELLS	C6
DESCARTES_MAIN_FETAL_CILIATED_EPITHELIAL_CELLS	CCDC40
DESCARTES_MAIN_FETAL_CILIATED_EPITHELIAL_CELLS	AK7
DESCARTES_MAIN_FETAL_CILIATED_EPITHELIAL_CELLS	CFAP47
DESCARTES_MAIN_FETAL_CILIATED_EPITHELIAL_CELLS	MNS1
DESCARTES_MAIN_FETAL_CILIATED_EPITHELIAL_CELLS	STMND1
DESCARTES_MAIN_FETAL_CILIATED_EPITHELIAL_CELLS	STOML3
DESCARTES_MAIN_FETAL_CILIATED_EPITHELIAL_CELLS	TSPAN19
DESCARTES_MAIN_FETAL_CILIATED_EPITHELIAL_CELLS	SMIM6
DESCARTES_MAIN_FETAL_CILIATED_EPITHELIAL_CELLS	ARMC2
DESCARTES_MAIN_FETAL_CILIATED_EPITHELIAL_CELLS	SLC22A4
DESCARTES_MAIN_FETAL_CILIATED_EPITHELIAL_CELLS	DNAAF4
DESCARTES_MAIN_FETAL_CILIATED_EPITHELIAL_CELLS	CFAP65
DESCARTES_MAIN_FETAL_CILIATED_EPITHELIAL_CELLS	NPHP1
DESCARTES_MAIN_FETAL_CILIATED_EPITHELIAL_CELLS	CSPP1
DESCARTES_MAIN_FETAL_CILIATED_EPITHELIAL_CELLS	TRAF3IP1
DESCARTES_MAIN_FETAL_CILIATED_EPITHELIAL_CELLS	TTC21A
DESCARTES_MAIN_FETAL_CILIATED_EPITHELIAL_CELLS	DRC7
DESCARTES_MAIN_FETAL_CILIATED_EPITHELIAL_CELLS	DNALI1
DESCARTES_MAIN_FETAL_CILIATED_EPITHELIAL_CELLS	CROCC2
DESCARTES_MAIN_FETAL_CILIATED_EPITHELIAL_CELLS	RP1
DESCARTES_MAIN_FETAL_CILIATED_EPITHELIAL_CELLS	DYNLRB2
DESCARTES_MAIN_FETAL_CILIATED_EPITHELIAL_CELLS	LRTOMT
DESCARTES_MAIN_FETAL_CILIATED_EPITHELIAL_CELLS	NME5
DESCARTES_MAIN_FETAL_CILIATED_EPITHELIAL_CELLS	RAB36
DESCARTES_MAIN_FETAL_CILIATED_EPITHELIAL_CELLS	TTLL9
DESCARTES_MAIN_FETAL_CILIATED_EPITHELIAL_CELLS	FBXL13
DESCARTES_MAIN_FETAL_CILIATED_EPITHELIAL_CELLS	RSPH4A
DESCARTES_MAIN_FETAL_CILIATED_EPITHELIAL_CELLS	VNN3
DESCARTES_MAIN_FETAL_CILIATED_EPITHELIAL_CELLS	DNAJB13
DESCARTES_MAIN_FETAL_CILIATED_EPITHELIAL_CELLS	CFAP57
DESCARTES_MAIN_FETAL_CILIATED_EPITHELIAL_CELLS	CCDC81
DESCARTES_MAIN_FETAL_CILIATED_EPITHELIAL_CELLS	CFAP300
DESCARTES_MAIN_FETAL_CILIATED_EPITHELIAL_CELLS	CD164L2
DESCARTES_MAIN_FETAL_CILIATED_EPITHELIAL_CELLS	C1orf158
DESCARTES_MAIN_FETAL_CILIATED_EPITHELIAL_CELLS	KATNIP
DESCARTES_MAIN_FETAL_CILIATED_EPITHELIAL_CELLS	C8orf37-AS1
DESCARTES_MAIN_FETAL_CILIATED_EPITHELIAL_CELLS	CFAP58
DESCARTES_MAIN_FETAL_CILIATED_EPITHELIAL_CELLS	UBXN10
DESCARTES_MAIN_FETAL_CILIATED_EPITHELIAL_CELLS	LEKR1
DESCARTES_MAIN_FETAL_CILIATED_EPITHELIAL_CELLS	GOLGA2P5
DESCARTES_MAIN_FETAL_CILIATED_EPITHELIAL_CELLS	AGBL2
DESCARTES_MAIN_FETAL_CILIATED_EPITHELIAL_CELLS	ABCA13
DESCARTES_MAIN_FETAL_CILIATED_EPITHELIAL_CELLS	OMG
DESCARTES_MAIN_FETAL_CILIATED_EPITHELIAL_CELLS	TCTEX1D1
DESCARTES_MAIN_FETAL_CILIATED_EPITHELIAL_CELLS	WDR54
DESCARTES_MAIN_FETAL_CILIATED_EPITHELIAL_CELLS	IQUB
DESCARTES_MAIN_FETAL_CILIATED_EPITHELIAL_CELLS	TTC26
DESCARTES_MAIN_FETAL_CILIATED_EPITHELIAL_CELLS	CFAP298
DESCARTES_MAIN_FETAL_CILIATED_EPITHELIAL_CELLS	IL5RA
DESCARTES_MAIN_FETAL_CILIATED_EPITHELIAL_CELLS	LDLRAD1
DESCARTES_MAIN_FETAL_CILIATED_EPITHELIAL_CELLS	B9D1
DESCARTES_MAIN_FETAL_CILIATED_EPITHELIAL_CELLS	LINC01765
DESCARTES_MAIN_FETAL_CILIATED_EPITHELIAL_CELLS	SRGAP3-AS2
DESCARTES_MAIN_FETAL_CILIATED_EPITHELIAL_CELLS	NWD1
DESCARTES_MAIN_FETAL_CILIATED_EPITHELIAL_CELLS	CAPS2
DESCARTES_MAIN_FETAL_CILIATED_EPITHELIAL_CELLS	DAW1
DESCARTES_MAIN_FETAL_CILIATED_EPITHELIAL_CELLS	TTC23L
DESCARTES_MAIN_FETAL_CILIATED_EPITHELIAL_CELLS	IK
DESCARTES_MAIN_FETAL_CILIATED_EPITHELIAL_CELLS	ANKRD66
DESCARTES_MAIN_FETAL_CILIATED_EPITHELIAL_CELLS	C7orf57
DESCARTES_MAIN_FETAL_CILIATED_EPITHELIAL_CELLS	EFCAB12
DESCARTES_MAIN_FETAL_CILIATED_EPITHELIAL_CELLS	FAM229B
DESCARTES_MAIN_FETAL_CILIATED_EPITHELIAL_CELLS	C9orf135
DESCARTES_MAIN_FETAL_CILIATED_EPITHELIAL_CELLS	EFCAB10
DESCARTES_MAIN_FETAL_CILIATED_EPITHELIAL_CELLS	CCDC181
DESCARTES_MAIN_FETAL_CILIATED_EPITHELIAL_CELLS	C11orf97
DESCARTES_MAIN_FETAL_CILIATED_EPITHELIAL_CELLS	DZANK1
DESCARTES_MAIN_FETAL_CILIATED_EPITHELIAL_CELLS	RPGR
DESCARTES_MAIN_FETAL_CILIATED_EPITHELIAL_CELLS	ZDHHC1
DESCARTES_MAIN_FETAL_CILIATED_EPITHELIAL_CELLS	EFHB
DESCARTES_MAIN_FETAL_CILIATED_EPITHELIAL_CELLS	TTLL10
DESCARTES_MAIN_FETAL_CILIATED_EPITHELIAL_CELLS	TTC25
DESCARTES_MAIN_FETAL_CILIATED_EPITHELIAL_CELLS	TEKT4
DESCARTES_MAIN_FETAL_CILIATED_EPITHELIAL_CELLS	WDR93
DESCARTES_MAIN_FETAL_CILIATED_EPITHELIAL_CELLS	CCDC114
DESCARTES_MAIN_FETAL_CILIATED_EPITHELIAL_CELLS	RPGRIP1L
DESCARTES_MAIN_FETAL_CILIATED_EPITHELIAL_CELLS	TTC34
DESCARTES_MAIN_FETAL_CILIATED_EPITHELIAL_CELLS	C2orf73
DESCARTES_MAIN_FETAL_CILIATED_EPITHELIAL_CELLS	KIF27
DESCARTES_MAIN_FETAL_CILIATED_EPITHELIAL_CELLS	LCA5
DESCARTES_MAIN_FETAL_CILIATED_EPITHELIAL_CELLS	USP2
DESCARTES_MAIN_FETAL_CILIATED_EPITHELIAL_CELLS	GRIN3B
DESCARTES_MAIN_FETAL_CILIATED_EPITHELIAL_CELLS	LINC02166
DESCARTES_MAIN_FETAL_CILIATED_EPITHELIAL_CELLS	ENO4
DESCARTES_MAIN_FETAL_CILIATED_EPITHELIAL_CELLS	CERKL
DESCARTES_MAIN_FETAL_CILIATED_EPITHELIAL_CELLS	SPEF1
DESCARTES_MAIN_FETAL_CILIATED_EPITHELIAL_CELLS	PRR29
DESCARTES_MAIN_FETAL_CILIATED_EPITHELIAL_CELLS	NME9
DESCARTES_MAIN_FETAL_CILIATED_EPITHELIAL_CELLS	EYA1
DESCARTES_MAIN_FETAL_CILIATED_EPITHELIAL_CELLS	SYNPR-AS1
DESCARTES_MAIN_FETAL_CILIATED_EPITHELIAL_CELLS	DOC2A
DESCARTES_MAIN_FETAL_CILIATED_EPITHELIAL_CELLS	RUVBL2
DESCARTES_MAIN_FETAL_CILIATED_EPITHELIAL_CELLS	TCTN2
DESCARTES_MAIN_FETAL_CILIATED_EPITHELIAL_CELLS	TUBA4B
DESCARTES_MAIN_FETAL_CILIATED_EPITHELIAL_CELLS	CCDC65
DESCARTES_MAIN_FETAL_CILIATED_EPITHELIAL_CELLS	ASB14
DESCARTES_MAIN_FETAL_CILIATED_EPITHELIAL_CELLS	HSPBP1
DESCARTES_MAIN_FETAL_CILIATED_EPITHELIAL_CELLS	CCDC151
DESCARTES_MAIN_FETAL_CILIATED_EPITHELIAL_CELLS	DNAL1
DESCARTES_MAIN_FETAL_CILIATED_EPITHELIAL_CELLS	DYDC2
DESCARTES_MAIN_FETAL_CILIATED_EPITHELIAL_CELLS	LRRC9
DESCARTES_MAIN_FETAL_CILIATED_EPITHELIAL_CELLS	CCDC13
DESCARTES_MAIN_FETAL_CILIATED_EPITHELIAL_CELLS	LRRC71
DESCARTES_MAIN_FETAL_CILIATED_EPITHELIAL_CELLS	RABL2A
DESCARTES_MAIN_FETAL_CILIATED_EPITHELIAL_CELLS	CLUAP1
DESCARTES_MAIN_FETAL_CILIATED_EPITHELIAL_CELLS	IFT22
DESCARTES_MAIN_FETAL_CILIATED_EPITHELIAL_CELLS	DCDC2B
DESCARTES_MAIN_FETAL_CILIATED_EPITHELIAL_CELLS	RIBC1
DESCARTES_MAIN_FETAL_CILIATED_EPITHELIAL_CELLS	USP2-AS1
DESCARTES_MAIN_FETAL_CILIATED_EPITHELIAL_CELLS	THBS3-AS1
DESCARTES_MAIN_FETAL_CILIATED_EPITHELIAL_CELLS	FLACC1
DESCARTES_MAIN_FETAL_CILIATED_EPITHELIAL_CELLS	MDH1B
DESCARTES_MAIN_FETAL_CILIATED_EPITHELIAL_CELLS	PIH1D2
DESCARTES_MAIN_FETAL_CILIATED_EPITHELIAL_CELLS	AKAP14
DESCARTES_MAIN_FETAL_CILIATED_EPITHELIAL_CELLS	CCDC96
DESCARTES_MAIN_FETAL_CILIATED_EPITHELIAL_CELLS	IQCD
DESCARTES_MAIN_FETAL_CILIATED_EPITHELIAL_CELLS	LCA5L
DESCARTES_MAIN_FETAL_CILIATED_EPITHELIAL_CELLS	C10orf95
DESCARTES_MAIN_FETAL_CILIATED_EPITHELIAL_CELLS	MAK
DESCARTES_MAIN_FETAL_CILIATED_EPITHELIAL_CELLS	SLC9C2
DESCARTES_MAIN_FETAL_CILIATED_EPITHELIAL_CELLS	C17orf97
DESCARTES_MAIN_FETAL_CILIATED_EPITHELIAL_CELLS	LRRC43
DESCARTES_MAIN_FETAL_CILIATED_EPITHELIAL_CELLS	AC092802.1
DESCARTES_MAIN_FETAL_CILIATED_EPITHELIAL_CELLS	TCTEX1D4
DESCARTES_MAIN_FETAL_CILIATED_EPITHELIAL_CELLS	C16orf71
DESCARTES_MAIN_FETAL_CILIATED_EPITHELIAL_CELLS	PITPNM1
DESCARTES_MAIN_FETAL_CILIATED_EPITHELIAL_CELLS	ARMH1
DESCARTES_MAIN_FETAL_CILIATED_EPITHELIAL_CELLS	RSPH14
DESCARTES_MAIN_FETAL_CILIATED_EPITHELIAL_CELLS	RABL2B
DESCARTES_MAIN_FETAL_CILIATED_EPITHELIAL_CELLS	PLPP2
DESCARTES_MAIN_FETAL_CILIATED_EPITHELIAL_CELLS	CATIP
DESCARTES_MAIN_FETAL_CILIATED_EPITHELIAL_CELLS	MYCBPAP
DESCARTES_MAIN_FETAL_CILIATED_EPITHELIAL_CELLS	TEX26
DESCARTES_MAIN_FETAL_CILIATED_EPITHELIAL_CELLS	KIF9
DESCARTES_MAIN_FETAL_CILIATED_EPITHELIAL_CELLS	LRRC34
DESCARTES_MAIN_FETAL_CILIATED_EPITHELIAL_CELLS	KCNRG
DESCARTES_MAIN_FETAL_CILIATED_EPITHELIAL_CELLS	CFAP20DC
DESCARTES_MAIN_FETAL_CILIATED_EPITHELIAL_CELLS	FAM166B
DESCARTES_MAIN_FETAL_CILIATED_EPITHELIAL_CELLS	GLB1L2
DESCARTES_MAIN_FETAL_CILIATED_EPITHELIAL_CELLS	ZNF19
DESCARTES_MAIN_FETAL_CILIATED_EPITHELIAL_CELLS	COL28A1
DESCARTES_MAIN_FETAL_CILIATED_EPITHELIAL_CELLS	NHLRC4
DESCARTES_MAIN_FETAL_CILIATED_EPITHELIAL_CELLS	FBXW9
DESCARTES_MAIN_FETAL_CILIATED_EPITHELIAL_CELLS	DNAH1
DESCARTES_MAIN_FETAL_CILIATED_EPITHELIAL_CELLS	SLC27A2
DESCARTES_MAIN_FETAL_CILIATED_EPITHELIAL_CELLS	DYNLT2B
DESCARTES_MAIN_FETAL_CILIATED_EPITHELIAL_CELLS	FBXO15
DESCARTES_MAIN_FETAL_CILIATED_EPITHELIAL_CELLS	LINC01435
DESCARTES_MAIN_FETAL_CILIATED_EPITHELIAL_CELLS	AC027237.3
DESCARTES_MAIN_FETAL_CILIATED_EPITHELIAL_CELLS	KCNJ16
DESCARTES_MAIN_FETAL_CILIATED_EPITHELIAL_CELLS	WDR86-AS1
DESCARTES_MAIN_FETAL_CILIATED_EPITHELIAL_CELLS	GIHCG
DESCARTES_MAIN_FETAL_CILIATED_EPITHELIAL_CELLS	NRAD1
DESCARTES_MAIN_FETAL_CILIATED_EPITHELIAL_CELLS	CCDC190
DESCARTES_MAIN_FETAL_CILIATED_EPITHELIAL_CELLS	CCDC157
DESCARTES_MAIN_FETAL_CILIATED_EPITHELIAL_CELLS	SPAG8
DESCARTES_MAIN_FETAL_CILIATED_EPITHELIAL_CELLS	IQANK1
DESCARTES_MAIN_FETAL_CILIATED_EPITHELIAL_CELLS	TTC16
DESCARTES_MAIN_FETAL_CILIATED_EPITHELIAL_CELLS	STOX1
DESCARTES_MAIN_FETAL_CILIATED_EPITHELIAL_CELLS	TEKT3
DESCARTES_MAIN_FETAL_CILIATED_EPITHELIAL_CELLS	DYDC1
DESCARTES_MAIN_FETAL_CILIATED_EPITHELIAL_CELLS	DNAAF6
DESCARTES_MAIN_FETAL_CILIATED_EPITHELIAL_CELLS	FAM47E
DESCARTES_MAIN_FETAL_CILIATED_EPITHELIAL_CELLS	LRRC18
DESCARTES_MAIN_FETAL_CILIATED_EPITHELIAL_CELLS	RIBC2
DESCARTES_MAIN_FETAL_CILIATED_EPITHELIAL_CELLS	PLEKHG7
DESCARTES_MAIN_FETAL_CILIATED_EPITHELIAL_CELLS	LRRC56
DESCARTES_MAIN_FETAL_CILIATED_EPITHELIAL_CELLS	LPAR3
DESCARTES_MAIN_FETAL_CILIATED_EPITHELIAL_CELLS	FUZ
DESCARTES_MAIN_FETAL_CILIATED_EPITHELIAL_CELLS	ANKRD45
DESCARTES_MAIN_FETAL_CILIATED_EPITHELIAL_CELLS	GJB7
DESCARTES_MAIN_FETAL_CILIATED_EPITHELIAL_CELLS	TTLL6
DESCARTES_MAIN_FETAL_CILIATED_EPITHELIAL_CELLS	UGT2B17
DESCARTES_MAIN_FETAL_CILIATED_EPITHELIAL_CELLS	CATSPERD
DESCARTES_MAIN_FETAL_CILIATED_EPITHELIAL_CELLS	GSTA3
DESCARTES_MAIN_FETAL_CILIATED_EPITHELIAL_CELLS	LINC01513
DESCARTES_MAIN_FETAL_CILIATED_EPITHELIAL_CELLS	NAT1
DESCARTES_MAIN_FETAL_CILIATED_EPITHELIAL_CELLS	LRP2BP
DESCARTES_MAIN_FETAL_CILIATED_EPITHELIAL_CELLS	CCDC33
DESCARTES_MAIN_FETAL_CILIATED_EPITHELIAL_CELLS	ZC2HC1C
DESCARTES_MAIN_FETAL_CILIATED_EPITHELIAL_CELLS	DERL3
DESCARTES_MAIN_FETAL_CILIATED_EPITHELIAL_CELLS	AC013470.2
DESCARTES_MAIN_FETAL_CILIATED_EPITHELIAL_CELLS	CCDC189
DESCARTES_MAIN_FETAL_CILIATED_EPITHELIAL_CELLS	TCTE1
DESCARTES_MAIN_FETAL_CILIATED_EPITHELIAL_CELLS	C15orf65
DESCARTES_MAIN_FETAL_CILIATED_EPITHELIAL_CELLS	ENKD1
DESCARTES_MAIN_FETAL_CILIATED_EPITHELIAL_CELLS	C16orf46
DESCARTES_MAIN_FETAL_CILIATED_EPITHELIAL_CELLS	ERICH6-AS1
DESCARTES_MAIN_FETAL_CILIATED_EPITHELIAL_CELLS	APOBEC4
DESCARTES_MAIN_FETAL_CILIATED_EPITHELIAL_CELLS	AC090001.1
DESCARTES_MAIN_FETAL_CILIATED_EPITHELIAL_CELLS	ZDHHC11
DESCARTES_MAIN_FETAL_CILIATED_EPITHELIAL_CELLS	DNAAF2
DESCARTES_MAIN_FETAL_CILIATED_EPITHELIAL_CELLS	CSRP3-AS1
DESCARTES_MAIN_FETAL_CILIATED_EPITHELIAL_CELLS	LINC00589
DESCARTES_MAIN_FETAL_CILIATED_EPITHELIAL_CELLS	TREM1
DESCARTES_MAIN_FETAL_CILIATED_EPITHELIAL_CELLS	CCNA1
DESCARTES_MAIN_FETAL_CILIATED_EPITHELIAL_CELLS	PPP1R16A
DESCARTES_MAIN_FETAL_CILIATED_EPITHELIAL_CELLS	TRIP13
DESCARTES_MAIN_FETAL_CILIATED_EPITHELIAL_CELLS	PLPPR3
DESCARTES_MAIN_FETAL_CILIATED_EPITHELIAL_CELLS	LRRC73
DESCARTES_MAIN_FETAL_CILIATED_EPITHELIAL_CELLS	C22orf23
DESCARTES_MAIN_FETAL_CILIATED_EPITHELIAL_CELLS	CCDC103
DESCARTES_MAIN_FETAL_CILIATED_EPITHELIAL_CELLS	LINC01708
DESCARTES_MAIN_FETAL_CILIATED_EPITHELIAL_CELLS	LGSN
DESCARTES_MAIN_FETAL_CILIATED_EPITHELIAL_CELLS	DPCD
DESCARTES_MAIN_FETAL_CILIATED_EPITHELIAL_CELLS	ANKDD1B
DESCARTES_MAIN_FETAL_CILIATED_EPITHELIAL_CELLS	GON7
DESCARTES_MAIN_FETAL_CILIATED_EPITHELIAL_CELLS	CCDC153
DESCARTES_MAIN_FETAL_CILIATED_EPITHELIAL_CELLS	LKAAEAR1
DESCARTES_MAIN_FETAL_CILIATED_EPITHELIAL_CELLS	ACBD3-AS1
DESCARTES_MAIN_FETAL_CILIATED_EPITHELIAL_CELLS	ADPRS
DESCARTES_MAIN_FETAL_CILIATED_EPITHELIAL_CELLS	NRAV
DESCARTES_MAIN_FETAL_CILIATED_EPITHELIAL_CELLS	PPOX
DESCARTES_MAIN_FETAL_CILIATED_EPITHELIAL_CELLS	CCDC74A
DESCARTES_MAIN_FETAL_CILIATED_EPITHELIAL_CELLS	SPATA33
DESCARTES_MAIN_FETAL_CILIATED_EPITHELIAL_CELLS	RNF32
DESCARTES_MAIN_FETAL_CILIATED_EPITHELIAL_CELLS	TEKT2
DESCARTES_MAIN_FETAL_CILIATED_EPITHELIAL_CELLS	TSNAXIP1
DESCARTES_MAIN_FETAL_CILIATED_EPITHELIAL_CELLS	ZNF273
DESCARTES_MAIN_FETAL_CILIATED_EPITHELIAL_CELLS	SPATA4
DESCARTES_MAIN_FETAL_CILIATED_EPITHELIAL_CELLS	ANKRD44-AS1
DESCARTES_MAIN_FETAL_CILIATED_EPITHELIAL_CELLS	HAGHL
DESCARTES_MAIN_FETAL_CILIATED_EPITHELIAL_CELLS	SAPCD1-AS1
DESCARTES_MAIN_FETAL_CILIATED_EPITHELIAL_CELLS	CFAP99
DESCARTES_MAIN_FETAL_CILIATED_EPITHELIAL_CELLS	TTC30A
DESCARTES_MAIN_FETAL_CILIATED_EPITHELIAL_CELLS	TP73
DESCARTES_MAIN_FETAL_CILIATED_EPITHELIAL_CELLS	LRRC37A5P
DESCARTES_MAIN_FETAL_CILIATED_EPITHELIAL_CELLS	SPATS1
DESCARTES_MAIN_FETAL_CILIATED_EPITHELIAL_CELLS	AADACP1
DESCARTES_MAIN_FETAL_CILIATED_EPITHELIAL_CELLS	AXDND1
DESCARTES_MAIN_FETAL_CILIATED_EPITHELIAL_CELLS	KLHDC9
DESCARTES_MAIN_FETAL_CILIATED_EPITHELIAL_CELLS	CEP19
DESCARTES_MAIN_FETAL_CILIATED_EPITHELIAL_CELLS	C2orf50
DESCARTES_MAIN_FETAL_CILIATED_EPITHELIAL_CELLS	RIIAD1
DESCARTES_MAIN_FETAL_CILIATED_EPITHELIAL_CELLS	C10orf67
DESCARTES_MAIN_FETAL_CILIATED_EPITHELIAL_CELLS	CACNG6
DESCARTES_MAIN_FETAL_CILIATED_EPITHELIAL_CELLS	FAM166C
DESCARTES_MAIN_FETAL_CILIATED_EPITHELIAL_CELLS	BCYRN1
DESCARTES_MAIN_FETAL_CILIATED_EPITHELIAL_CELLS	LRRIQ3
DESCARTES_MAIN_FETAL_CILIATED_EPITHELIAL_CELLS	LRRC74B
DESCARTES_MAIN_FETAL_CILIATED_EPITHELIAL_CELLS	AC010255.2
DESCARTES_MAIN_FETAL_CILIATED_EPITHELIAL_CELLS	MAT1A
DESCARTES_MAIN_FETAL_CILIATED_EPITHELIAL_CELLS	SAMD15
DESCARTES_MAIN_FETAL_CILIATED_EPITHELIAL_CELLS	CDH26
DESCARTES_MAIN_FETAL_CILIATED_EPITHELIAL_CELLS	ZMYND12
DESCARTES_MAIN_FETAL_CILIATED_EPITHELIAL_CELLS	LINC02624
DESCARTES_MAIN_FETAL_CILIATED_EPITHELIAL_CELLS	LINC01571
DESCARTES_MAIN_FETAL_CILIATED_EPITHELIAL_CELLS	LINC01392
DESCARTES_MAIN_FETAL_CILIATED_EPITHELIAL_CELLS	RNF157-AS1
DESCARTES_MAIN_FETAL_CILIATED_EPITHELIAL_CELLS	TTC41P
DESCARTES_MAIN_FETAL_CILIATED_EPITHELIAL_CELLS	FMO3
DESCARTES_MAIN_FETAL_CILIATED_EPITHELIAL_CELLS	CCDC89
DESCARTES_MAIN_FETAL_CILIATED_EPITHELIAL_CELLS	PLEKHS1
DESCARTES_MAIN_FETAL_CILIATED_EPITHELIAL_CELLS	ZNF391
DESCARTES_MAIN_FETAL_CILIATED_EPITHELIAL_CELLS	ZNF295-AS1
DESCARTES_MAIN_FETAL_CILIATED_EPITHELIAL_CELLS	LINC00939
DESCARTES_MAIN_FETAL_CILIATED_EPITHELIAL_CELLS	FSIP1
DESCARTES_MAIN_FETAL_CILIATED_EPITHELIAL_CELLS	ZNF20
DESCARTES_MAIN_FETAL_CILIATED_EPITHELIAL_CELLS	NUDT7
DESCARTES_MAIN_FETAL_CILIATED_EPITHELIAL_CELLS	TIGD4
DESCARTES_MAIN_FETAL_CILIATED_EPITHELIAL_CELLS	CRISP2
DESCARTES_MAIN_FETAL_CILIATED_EPITHELIAL_CELLS	UMODL1-AS1
DESCARTES_MAIN_FETAL_CILIATED_EPITHELIAL_CELLS	DIO1
DESCARTES_MAIN_FETAL_CILIATED_EPITHELIAL_CELLS	AC010624.1
DESCARTES_MAIN_FETAL_CILIATED_EPITHELIAL_CELLS	C6orf201
DESCARTES_MAIN_FETAL_CILIATED_EPITHELIAL_CELLS	CCDC74B
DESCARTES_MAIN_FETAL_CILIATED_EPITHELIAL_CELLS	ZNF584
DESCARTES_MAIN_FETAL_CILIATED_EPITHELIAL_CELLS	CLDN8
DESCARTES_MAIN_FETAL_CILIATED_EPITHELIAL_CELLS	CCNO
DESCARTES_MAIN_FETAL_CILIATED_EPITHELIAL_CELLS	RSPH10B
DESCARTES_MAIN_FETAL_CILIATED_EPITHELIAL_CELLS	LINC02618
DESCARTES_MAIN_FETAL_CILIATED_EPITHELIAL_CELLS	SYT8
DESCARTES_MAIN_FETAL_CILIATED_EPITHELIAL_CELLS	ZSCAN1
DESCARTES_MAIN_FETAL_CILIATED_EPITHELIAL_CELLS	MEIG1
DESCARTES_MAIN_FETAL_CILIATED_EPITHELIAL_CELLS	LPO
DESCARTES_MAIN_FETAL_CILIATED_EPITHELIAL_CELLS	LINC02300
DESCARTES_MAIN_FETAL_CILIATED_EPITHELIAL_CELLS	CCDC160
DESCARTES_MAIN_FETAL_CILIATED_EPITHELIAL_CELLS	AADACL2
DESCARTES_MAIN_FETAL_CILIATED_EPITHELIAL_CELLS	HMGB1P16
DESCARTES_MAIN_FETAL_CILIATED_EPITHELIAL_CELLS	SCGB2A1
DESCARTES_MAIN_FETAL_CILIATED_EPITHELIAL_CELLS	ATP4B
DESCARTES_MAIN_FETAL_CILIATED_EPITHELIAL_CELLS	WFDC6
DESCARTES_MAIN_FETAL_CILIATED_EPITHELIAL_CELLS	RNU4-46P
DESCARTES_MAIN_FETAL_CILIATED_EPITHELIAL_CELLS	C1orf189
DESCARTES_MAIN_FETAL_CILIATED_EPITHELIAL_CELLS	CDNF
DESCARTES_MAIN_FETAL_CILIATED_EPITHELIAL_CELLS	CAPN8
DESCARTES_MAIN_FETAL_CILIATED_EPITHELIAL_CELLS	LINC02265
DESCARTES_MAIN_FETAL_CILIATED_EPITHELIAL_CELLS	SMIM34A
DESCARTES_MAIN_FETAL_CILIATED_EPITHELIAL_CELLS	LINC02056
DESCARTES_MAIN_FETAL_CILIATED_EPITHELIAL_CELLS	MIR7515HG
DESCARTES_MAIN_FETAL_CILIATED_EPITHELIAL_CELLS	C6orf52
DESCARTES_MAIN_FETAL_CILIATED_EPITHELIAL_CELLS	AL163051.1
DESCARTES_MAIN_FETAL_CILIATED_EPITHELIAL_CELLS	LINC01908
DESCARTES_MAIN_FETAL_CILIATED_EPITHELIAL_CELLS	LNC-LBCS
DESCARTES_MAIN_FETAL_CILIATED_EPITHELIAL_CELLS	ZNF497
DESCARTES_MAIN_FETAL_CILIATED_EPITHELIAL_CELLS	VWA5B1
DESCARTES_MAIN_FETAL_CILIATED_EPITHELIAL_CELLS	LRRC26
DESCARTES_MAIN_FETAL_CILIATED_EPITHELIAL_CELLS	HCG14
DESCARTES_MAIN_FETAL_CILIATED_EPITHELIAL_CELLS	MRLN
DESCARTES_MAIN_FETAL_CILIATED_EPITHELIAL_CELLS	DLG5-AS1
DESCARTES_MAIN_FETAL_CILIATED_EPITHELIAL_CELLS	GBP6
DESCARTES_MAIN_FETAL_CILIATED_EPITHELIAL_CELLS	MGAT4D
DESCARTES_MAIN_FETAL_CILIATED_EPITHELIAL_CELLS	TGM3
DESCARTES_MAIN_FETAL_CILIATED_EPITHELIAL_CELLS	CCDC39-AS1
DESCARTES_MAIN_FETAL_CILIATED_EPITHELIAL_CELLS	FAM181A-AS1
DESCARTES_MAIN_FETAL_CILIATED_EPITHELIAL_CELLS	RSPH10B2
DESCARTES_MAIN_FETAL_CILIATED_EPITHELIAL_CELLS	LINC01707
DESCARTES_MAIN_FETAL_CILIATED_EPITHELIAL_CELLS	TP53AIP1
DESCARTES_MAIN_FETAL_CILIATED_EPITHELIAL_CELLS	CLEC19A
DESCARTES_MAIN_FETAL_CILIATED_EPITHELIAL_CELLS	LINC01927
DESCARTES_MAIN_FETAL_CILIATED_EPITHELIAL_CELLS	AC009119.1
DESCARTES_MAIN_FETAL_CILIATED_EPITHELIAL_CELLS	BTG4
DESCARTES_MAIN_FETAL_CILIATED_EPITHELIAL_CELLS	C1QTNF8
DESCARTES_MAIN_FETAL_CILIATED_EPITHELIAL_CELLS	EEF1B2P4
DESCARTES_MAIN_FETAL_CILIATED_EPITHELIAL_CELLS	TMEM231P1
DESCARTES_MAIN_FETAL_CILIATED_EPITHELIAL_CELLS	SOX30
DESCARTES_MAIN_FETAL_CILIATED_EPITHELIAL_CELLS	ARMH2
DESCARTES_MAIN_FETAL_CILIATED_EPITHELIAL_CELLS	UROC1
DESCARTES_MAIN_FETAL_CILIATED_EPITHELIAL_CELLS	PRSS54
DESCARTES_MAIN_FETAL_CILIATED_EPITHELIAL_CELLS	ZMYND10-AS1
DESCARTES_MAIN_FETAL_CILIATED_EPITHELIAL_CELLS	SLC28A2
DESCARTES_MAIN_FETAL_CILIATED_EPITHELIAL_CELLS	CHST6
DESCARTES_MAIN_FETAL_CILIATED_EPITHELIAL_CELLS	RPL21P54
DESCARTES_MAIN_FETAL_CILIATED_EPITHELIAL_CELLS	C11orf52
DESCARTES_MAIN_FETAL_CILIATED_EPITHELIAL_CELLS	RPL30P7
DESCARTES_MAIN_FETAL_CILIATED_EPITHELIAL_CELLS	LINC02066
DESCARTES_MAIN_FETAL_CILIATED_EPITHELIAL_CELLS	UVRAG-DT
DESCARTES_MAIN_FETAL_CILIATED_EPITHELIAL_CELLS	GSTA2
DESCARTES_MAIN_FETAL_CILIATED_EPITHELIAL_CELLS	SEC14L3
DESCARTES_MAIN_FETAL_CILIATED_EPITHELIAL_CELLS	LINC01732
DESCARTES_MAIN_FETAL_CILIATED_EPITHELIAL_CELLS	MOBP
DESCARTES_MAIN_FETAL_CILIATED_EPITHELIAL_CELLS	LINC02289
DESCARTES_MAIN_FETAL_CILIATED_EPITHELIAL_CELLS	E2F3P2
DESCARTES_MAIN_FETAL_CILIATED_EPITHELIAL_CELLS	ADGRF2
DESCARTES_MAIN_FETAL_CILIATED_EPITHELIAL_CELLS	LINC02731
DESCARTES_MAIN_FETAL_CILIATED_EPITHELIAL_CELLS	ANXA13
DESCARTES_MAIN_FETAL_CILIATED_EPITHELIAL_CELLS	CNGA4
DESCARTES_MAIN_FETAL_CILIATED_EPITHELIAL_CELLS	EEF1B2P5
DESCARTES_MAIN_FETAL_CILIATED_EPITHELIAL_CELLS	SERPINA6
DESCARTES_MAIN_FETAL_CILIATED_EPITHELIAL_CELLS	HHATL
DESCARTES_MAIN_FETAL_CILIATED_EPITHELIAL_CELLS	ERICH3-AS1
DESCARTES_MAIN_FETAL_CILIATED_EPITHELIAL_CELLS	PLA2G10
DESCARTES_MAIN_FETAL_CILIATED_EPITHELIAL_CELLS	LINC02696
DESCARTES_MAIN_FETAL_CILIATED_EPITHELIAL_CELLS	FAM181A
DESCARTES_MAIN_FETAL_CILIATED_EPITHELIAL_CELLS	TTLL13P
DESCARTES_MAIN_FETAL_CILIATED_EPITHELIAL_CELLS	RHPN1-AS1
DESCARTES_MAIN_FETAL_CILIATED_EPITHELIAL_CELLS	CAPN13
DESCARTES_MAIN_FETAL_CILIATED_EPITHELIAL_CELLS	TMPRSS7
DESCARTES_MAIN_FETAL_CILIATED_EPITHELIAL_CELLS	FAM133GP
DESCARTES_MAIN_FETAL_CILIATED_EPITHELIAL_CELLS	AL033523.1
DESCARTES_MAIN_FETAL_CILIATED_EPITHELIAL_CELLS	FAM221B
DESCARTES_MAIN_FETAL_CILIATED_EPITHELIAL_CELLS	FOXN4
DESCARTES_MAIN_FETAL_CILIATED_EPITHELIAL_CELLS	LINC01843
DESCARTES_MAIN_FETAL_CILIATED_EPITHELIAL_CELLS	C8B
DESCARTES_MAIN_FETAL_CILIATED_EPITHELIAL_CELLS	ANKK1
DESCARTES_MAIN_FETAL_CILIATED_EPITHELIAL_CELLS	ANGPTL5
DESCARTES_MAIN_FETAL_CILIATED_EPITHELIAL_CELLS	LMO1
DESCARTES_MAIN_FETAL_CILIATED_EPITHELIAL_CELLS	CDHR3
DESCARTES_MAIN_FETAL_CILIATED_EPITHELIAL_CELLS	CDC20B
DESCARTES_MAIN_FETAL_CILIATED_EPITHELIAL_CELLS	ANKUB1
DESCARTES_MAIN_FETAL_CILIATED_EPITHELIAL_CELLS	ODF2L
DESCARTES_MAIN_FETAL_CILIATED_EPITHELIAL_CELLS	KIAA0825
DESCARTES_MAIN_FETAL_CILIATED_EPITHELIAL_CELLS	ARHGAP39
DESCARTES_MAIN_FETAL_CILIATED_EPITHELIAL_CELLS	ANKMY1
DESCARTES_MAIN_FETAL_CILIATED_EPITHELIAL_CELLS	CFAP74
DESCARTES_MAIN_FETAL_CILIATED_EPITHELIAL_CELLS	PSENEN
DESCARTES_MAIN_FETAL_CILIATED_EPITHELIAL_CELLS	SPA17
DESCARTES_MAIN_FETAL_CILIATED_EPITHELIAL_CELLS	DNAAF3
DESCARTES_MAIN_FETAL_CILIATED_EPITHELIAL_CELLS	CCDC148
DESCARTES_MAIN_FETAL_CILIATED_EPITHELIAL_CELLS	GRM5
DESCARTES_MAIN_FETAL_CILIATED_EPITHELIAL_CELLS	CES4A
DESCARTES_MAIN_FETAL_CILIATED_EPITHELIAL_CELLS	CTXN1
DESCARTES_MAIN_FETAL_CILIATED_EPITHELIAL_CELLS	EFHC2
DESCARTES_MAIN_FETAL_CILIATED_EPITHELIAL_CELLS	CCDC191
DESCARTES_MAIN_FETAL_CILIATED_EPITHELIAL_CELLS	PRH2
DESCARTES_MAIN_FETAL_CILIATED_EPITHELIAL_CELLS	DEUP1
DESCARTES_MAIN_FETAL_CILIATED_EPITHELIAL_CELLS	TCTN1
DESCARTES_MAIN_FETAL_CILIATED_EPITHELIAL_CELLS	LINC00271
DESCARTES_MAIN_FETAL_CILIATED_EPITHELIAL_CELLS	FBXO36
DESCARTES_MAIN_FETAL_CILIATED_EPITHELIAL_CELLS	KIF19
DESCARTES_MAIN_FETAL_CILIATED_EPITHELIAL_CELLS	CCDC162P
DESCARTES_MAIN_FETAL_CILIATED_EPITHELIAL_CELLS	AC125611.4
DESCARTES_MAIN_FETAL_CILIATED_EPITHELIAL_CELLS	SLFN13
DESCARTES_MAIN_FETAL_CILIATED_EPITHELIAL_CELLS	OXTR
DESCARTES_MAIN_FETAL_CILIATED_EPITHELIAL_CELLS	MB
DESCARTES_MAIN_FETAL_CILIATED_EPITHELIAL_CELLS	FAM81A
DESCARTES_MAIN_FETAL_CILIATED_EPITHELIAL_CELLS	BBS5
DESCARTES_MAIN_FETAL_CILIATED_EPITHELIAL_CELLS	FAM174A
DESCARTES_MAIN_FETAL_CILIATED_EPITHELIAL_CELLS	ATG9B
DESCARTES_MAIN_FETAL_CILIATED_EPITHELIAL_CELLS	PPP1R36
DESCARTES_MAIN_FETAL_CILIATED_EPITHELIAL_CELLS	RRAD
DESCARTES_MAIN_FETAL_CILIATED_EPITHELIAL_CELLS	AC004990.1
DESCARTES_MAIN_FETAL_CILIATED_EPITHELIAL_CELLS	SVOPL
DESCARTES_MAIN_FETAL_CILIATED_EPITHELIAL_CELLS	CDKN2B-AS1
DESCARTES_MAIN_FETAL_CILIATED_EPITHELIAL_CELLS	CST6
DESCARTES_MAIN_FETAL_CILIATED_EPITHELIAL_CELLS	LRRC27
DESCARTES_MAIN_FETAL_CILIATED_EPITHELIAL_CELLS	FAM167A-AS1
DESCARTES_MAIN_FETAL_CILIATED_EPITHELIAL_CELLS	ANKRD18B
DESCARTES_MAIN_FETAL_CILIATED_EPITHELIAL_CELLS	WDR90
DESCARTES_MAIN_FETAL_CILIATED_EPITHELIAL_CELLS	AL357153.1
DESCARTES_MAIN_FETAL_CILIATED_EPITHELIAL_CELLS	CYP4B1
GAO_SMALL_INTESTINE_24W_C9_ENTEROENDOCRINE_CELL	ACBD4
GAO_SMALL_INTESTINE_24W_C9_ENTEROENDOCRINE_CELL	ACSM1
GAO_SMALL_INTESTINE_24W_C9_ENTEROENDOCRINE_CELL	AKR1D1
GAO_SMALL_INTESTINE_24W_C9_ENTEROENDOCRINE_CELL	AOX1
GAO_SMALL_INTESTINE_24W_C9_ENTEROENDOCRINE_CELL	APCDD1
GAO_SMALL_INTESTINE_24W_C9_ENTEROENDOCRINE_CELL	ARMH4
GAO_SMALL_INTESTINE_24W_C9_ENTEROENDOCRINE_CELL	ARSI
GAO_SMALL_INTESTINE_24W_C9_ENTEROENDOCRINE_CELL	ASB8
GAO_SMALL_INTESTINE_24W_C9_ENTEROENDOCRINE_CELL	BEND4
GAO_SMALL_INTESTINE_24W_C9_ENTEROENDOCRINE_CELL	C1QTNF3
GAO_SMALL_INTESTINE_24W_C9_ENTEROENDOCRINE_CELL	C20orf197
GAO_SMALL_INTESTINE_24W_C9_ENTEROENDOCRINE_CELL	CHMP1B2P
GAO_SMALL_INTESTINE_24W_C9_ENTEROENDOCRINE_CELL	CPA1
GAO_SMALL_INTESTINE_24W_C9_ENTEROENDOCRINE_CELL	CPZ
GAO_SMALL_INTESTINE_24W_C9_ENTEROENDOCRINE_CELL	DPT
GAO_SMALL_INTESTINE_24W_C9_ENTEROENDOCRINE_CELL	ELANE
GAO_SMALL_INTESTINE_24W_C9_ENTEROENDOCRINE_CELL	FAM162B
GAO_SMALL_INTESTINE_24W_C9_ENTEROENDOCRINE_CELL	FBXL7
GAO_SMALL_INTESTINE_24W_C9_ENTEROENDOCRINE_CELL	GFRA2
GAO_SMALL_INTESTINE_24W_C9_ENTEROENDOCRINE_CELL	HOXC11
GAO_SMALL_INTESTINE_24W_C9_ENTEROENDOCRINE_CELL	ISLR
GAO_SMALL_INTESTINE_24W_C9_ENTEROENDOCRINE_CELL	ITIH4-AS1
GAO_SMALL_INTESTINE_24W_C9_ENTEROENDOCRINE_CELL	KCNAB1-AS1
GAO_SMALL_INTESTINE_24W_C9_ENTEROENDOCRINE_CELL	LINC00298
GAO_SMALL_INTESTINE_24W_C9_ENTEROENDOCRINE_CELL	LINC00942
GAO_SMALL_INTESTINE_24W_C9_ENTEROENDOCRINE_CELL	LINC01354
GAO_SMALL_INTESTINE_24W_C9_ENTEROENDOCRINE_CELL	LINC02208
GAO_SMALL_INTESTINE_24W_C9_ENTEROENDOCRINE_CELL	LOX
GAO_SMALL_INTESTINE_24W_C9_ENTEROENDOCRINE_CELL	LSAMP-AS1
GAO_SMALL_INTESTINE_24W_C9_ENTEROENDOCRINE_CELL	MADCAM1
GAO_SMALL_INTESTINE_24W_C9_ENTEROENDOCRINE_CELL	MEI4
GAO_SMALL_INTESTINE_24W_C9_ENTEROENDOCRINE_CELL	METTL1
GAO_SMALL_INTESTINE_24W_C9_ENTEROENDOCRINE_CELL	MSC
GAO_SMALL_INTESTINE_24W_C9_ENTEROENDOCRINE_CELL	NANOS1
GAO_SMALL_INTESTINE_24W_C9_ENTEROENDOCRINE_CELL	NTF3
GAO_SMALL_INTESTINE_24W_C9_ENTEROENDOCRINE_CELL	P4HA2-AS1
GAO_SMALL_INTESTINE_24W_C9_ENTEROENDOCRINE_CELL	PCDH8
GAO_SMALL_INTESTINE_24W_C9_ENTEROENDOCRINE_CELL	PLSCR5
GAO_SMALL_INTESTINE_24W_C9_ENTEROENDOCRINE_CELL	POMGNT2
GAO_SMALL_INTESTINE_24W_C9_ENTEROENDOCRINE_CELL	PPP1R18
GAO_SMALL_INTESTINE_24W_C9_ENTEROENDOCRINE_CELL	PRDM14
GAO_SMALL_INTESTINE_24W_C9_ENTEROENDOCRINE_CELL	RASA1
GAO_SMALL_INTESTINE_24W_C9_ENTEROENDOCRINE_CELL	RFX3-AS1
GAO_SMALL_INTESTINE_24W_C9_ENTEROENDOCRINE_CELL	RHBDD1
GAO_SMALL_INTESTINE_24W_C9_ENTEROENDOCRINE_CELL	RPL23AP82
GAO_SMALL_INTESTINE_24W_C9_ENTEROENDOCRINE_CELL	RTL5
GAO_SMALL_INTESTINE_24W_C9_ENTEROENDOCRINE_CELL	SACS
GAO_SMALL_INTESTINE_24W_C9_ENTEROENDOCRINE_CELL	SCP2D1-AS1
GAO_SMALL_INTESTINE_24W_C9_ENTEROENDOCRINE_CELL	SH3GL1P1
GAO_SMALL_INTESTINE_24W_C9_ENTEROENDOCRINE_CELL	SHISA3
GAO_SMALL_INTESTINE_24W_C9_ENTEROENDOCRINE_CELL	SLC36A4
GAO_SMALL_INTESTINE_24W_C9_ENTEROENDOCRINE_CELL	TOE1
GAO_SMALL_INTESTINE_24W_C9_ENTEROENDOCRINE_CELL	TRIM62
GAO_SMALL_INTESTINE_24W_C9_ENTEROENDOCRINE_CELL	TRIQK
GAO_SMALL_INTESTINE_24W_C9_ENTEROENDOCRINE_CELL	TRPC3
GAO_SMALL_INTESTINE_24W_C9_ENTEROENDOCRINE_CELL	TTLL3
GAO_SMALL_INTESTINE_24W_C9_ENTEROENDOCRINE_CELL	WHAMMP3
GAO_SMALL_INTESTINE_24W_C9_ENTEROENDOCRINE_CELL	ZBBX
GAO_SMALL_INTESTINE_24W_C9_ENTEROENDOCRINE_CELL	ZNF503-AS1
GAO_SMALL_INTESTINE_24W_C9_ENTEROENDOCRINE_CELL	ZNF608
ZHONG_PFC_C1_NEUROD1_POS_EXCITATORY_NEURON	ABRACL
ZHONG_PFC_C1_NEUROD1_POS_EXCITATORY_NEURON	AKT3
ZHONG_PFC_C1_NEUROD1_POS_EXCITATORY_NEURON	ARL4D
ZHONG_PFC_C1_NEUROD1_POS_EXCITATORY_NEURON	CADPS
ZHONG_PFC_C1_NEUROD1_POS_EXCITATORY_NEURON	CALB2
ZHONG_PFC_C1_NEUROD1_POS_EXCITATORY_NEURON	CFAP298
ZHONG_PFC_C1_NEUROD1_POS_EXCITATORY_NEURON	CGA
ZHONG_PFC_C1_NEUROD1_POS_EXCITATORY_NEURON	CNTNAP2
ZHONG_PFC_C1_NEUROD1_POS_EXCITATORY_NEURON	DDIT4
ZHONG_PFC_C1_NEUROD1_POS_EXCITATORY_NEURON	EPHA7
ZHONG_PFC_C1_NEUROD1_POS_EXCITATORY_NEURON	FEZF2
ZHONG_PFC_C1_NEUROD1_POS_EXCITATORY_NEURON	HEY1
ZHONG_PFC_C1_NEUROD1_POS_EXCITATORY_NEURON	HPCA
ZHONG_PFC_C1_NEUROD1_POS_EXCITATORY_NEURON	HSPA1A
ZHONG_PFC_C1_NEUROD1_POS_EXCITATORY_NEURON	MYO6
ZHONG_PFC_C1_NEUROD1_POS_EXCITATORY_NEURON	NEUROD1
ZHONG_PFC_C1_NEUROD1_POS_EXCITATORY_NEURON	NHLH1
ZHONG_PFC_C1_NEUROD1_POS_EXCITATORY_NEURON	NHLH2
ZHONG_PFC_C1_NEUROD1_POS_EXCITATORY_NEURON	NRN1
ZHONG_PFC_C1_NEUROD1_POS_EXCITATORY_NEURON	NXPH4
ZHONG_PFC_C1_NEUROD1_POS_EXCITATORY_NEURON	PCDH9
ZHONG_PFC_C1_NEUROD1_POS_EXCITATORY_NEURON	PTPRK
ZHONG_PFC_C1_NEUROD1_POS_EXCITATORY_NEURON	SNCB
ZHONG_PFC_C1_NEUROD1_POS_EXCITATORY_NEURON	ST18
ZHONG_PFC_C1_NEUROD1_POS_EXCITATORY_NEURON	THSD7A
ZHONG_PFC_C1_NEUROD1_POS_EXCITATORY_NEURON	ZFPM2
FAN_EMBRYONIC_CTX_BIG_GROUPS_EXCITATORY_NEURON	ACTN2
FAN_EMBRYONIC_CTX_BIG_GROUPS_EXCITATORY_NEURON	ADCY1
FAN_EMBRYONIC_CTX_BIG_GROUPS_EXCITATORY_NEURON	ARPP21
FAN_EMBRYONIC_CTX_BIG_GROUPS_EXCITATORY_NEURON	BHLHE22
FAN_EMBRYONIC_CTX_BIG_GROUPS_EXCITATORY_NEURON	CACNA2D1
FAN_EMBRYONIC_CTX_BIG_GROUPS_EXCITATORY_NEURON	CACNG8
FAN_EMBRYONIC_CTX_BIG_GROUPS_EXCITATORY_NEURON	CAMK2B
FAN_EMBRYONIC_CTX_BIG_GROUPS_EXCITATORY_NEURON	CAMKV
FAN_EMBRYONIC_CTX_BIG_GROUPS_EXCITATORY_NEURON	CCBE1
FAN_EMBRYONIC_CTX_BIG_GROUPS_EXCITATORY_NEURON	CSRP2
FAN_EMBRYONIC_CTX_BIG_GROUPS_EXCITATORY_NEURON	DOCK9
FAN_EMBRYONIC_CTX_BIG_GROUPS_EXCITATORY_NEURON	DOK5
FAN_EMBRYONIC_CTX_BIG_GROUPS_EXCITATORY_NEURON	DYNC1I1
FAN_EMBRYONIC_CTX_BIG_GROUPS_EXCITATORY_NEURON	ENC1
FAN_EMBRYONIC_CTX_BIG_GROUPS_EXCITATORY_NEURON	EPHB6
FAN_EMBRYONIC_CTX_BIG_GROUPS_EXCITATORY_NEURON	FBXW7
FAN_EMBRYONIC_CTX_BIG_GROUPS_EXCITATORY_NEURON	GOLGA8B
FAN_EMBRYONIC_CTX_BIG_GROUPS_EXCITATORY_NEURON	GRIA2
FAN_EMBRYONIC_CTX_BIG_GROUPS_EXCITATORY_NEURON	ICA1L
FAN_EMBRYONIC_CTX_BIG_GROUPS_EXCITATORY_NEURON	LHX2
FAN_EMBRYONIC_CTX_BIG_GROUPS_EXCITATORY_NEURON	LINC00342
FAN_EMBRYONIC_CTX_BIG_GROUPS_EXCITATORY_NEURON	LINC01102
FAN_EMBRYONIC_CTX_BIG_GROUPS_EXCITATORY_NEURON	MAP6
FAN_EMBRYONIC_CTX_BIG_GROUPS_EXCITATORY_NEURON	MEIS2
FAN_EMBRYONIC_CTX_BIG_GROUPS_EXCITATORY_NEURON	MIAT
FAN_EMBRYONIC_CTX_BIG_GROUPS_EXCITATORY_NEURON	MLLT3
FAN_EMBRYONIC_CTX_BIG_GROUPS_EXCITATORY_NEURON	NELL2
FAN_EMBRYONIC_CTX_BIG_GROUPS_EXCITATORY_NEURON	NEUROD2
FAN_EMBRYONIC_CTX_BIG_GROUPS_EXCITATORY_NEURON	NEUROD6
FAN_EMBRYONIC_CTX_BIG_GROUPS_EXCITATORY_NEURON	PANTR1
FAN_EMBRYONIC_CTX_BIG_GROUPS_EXCITATORY_NEURON	PCLO
FAN_EMBRYONIC_CTX_BIG_GROUPS_EXCITATORY_NEURON	PLXNA2
FAN_EMBRYONIC_CTX_BIG_GROUPS_EXCITATORY_NEURON	PLXNA4
FAN_EMBRYONIC_CTX_BIG_GROUPS_EXCITATORY_NEURON	POU3F2
FAN_EMBRYONIC_CTX_BIG_GROUPS_EXCITATORY_NEURON	PPP2R2B
FAN_EMBRYONIC_CTX_BIG_GROUPS_EXCITATORY_NEURON	PRRT2
FAN_EMBRYONIC_CTX_BIG_GROUPS_EXCITATORY_NEURON	R3HDM1
FAN_EMBRYONIC_CTX_BIG_GROUPS_EXCITATORY_NEURON	RBFOX1
FAN_EMBRYONIC_CTX_BIG_GROUPS_EXCITATORY_NEURON	SATB2
FAN_EMBRYONIC_CTX_BIG_GROUPS_EXCITATORY_NEURON	SCN2A
FAN_EMBRYONIC_CTX_BIG_GROUPS_EXCITATORY_NEURON	SEMA3C
FAN_EMBRYONIC_CTX_BIG_GROUPS_EXCITATORY_NEURON	SEZ6
FAN_EMBRYONIC_CTX_BIG_GROUPS_EXCITATORY_NEURON	SLA
FAN_EMBRYONIC_CTX_BIG_GROUPS_EXCITATORY_NEURON	SRCIN1
FAN_EMBRYONIC_CTX_BIG_GROUPS_EXCITATORY_NEURON	SYBU
FAN_EMBRYONIC_CTX_BIG_GROUPS_EXCITATORY_NEURON	SYT5
FAN_EMBRYONIC_CTX_BIG_GROUPS_EXCITATORY_NEURON	ZBTB18
ZHONG_PFC_MAJOR_TYPES_INTERNEURON	ARX
ZHONG_PFC_MAJOR_TYPES_INTERNEURON	CELF4
ZHONG_PFC_MAJOR_TYPES_INTERNEURON	CXCR4
ZHONG_PFC_MAJOR_TYPES_INTERNEURON	DLX1
ZHONG_PFC_MAJOR_TYPES_INTERNEURON	DLX2
ZHONG_PFC_MAJOR_TYPES_INTERNEURON	DLX5
ZHONG_PFC_MAJOR_TYPES_INTERNEURON	ERBB4
ZHONG_PFC_MAJOR_TYPES_INTERNEURON	GAD1
ZHONG_PFC_MAJOR_TYPES_INTERNEURON	GAD2
ZHONG_PFC_MAJOR_TYPES_INTERNEURON	INA
ZHONG_PFC_MAJOR_TYPES_INTERNEURON	LHX6
ZHONG_PFC_MAJOR_TYPES_INTERNEURON	MAF
ZHONG_PFC_MAJOR_TYPES_INTERNEURON	MEF2C
ZHONG_PFC_MAJOR_TYPES_INTERNEURON	MEG3
ZHONG_PFC_MAJOR_TYPES_INTERNEURON	NRXN3
ZHONG_PFC_MAJOR_TYPES_INTERNEURON	PDE4DIP
ZHONG_PFC_MAJOR_TYPES_INTERNEURON	PLS3
ZHONG_PFC_MAJOR_TYPES_INTERNEURON	SOX2-OT
DESCARTES_FETAL_HEART_ENDOCARDIAL_CELLS	APCDD1L
DESCARTES_FETAL_HEART_ENDOCARDIAL_CELLS	NPPC
DESCARTES_FETAL_HEART_ENDOCARDIAL_CELLS	SLC6A4
DESCARTES_FETAL_HEART_ENDOCARDIAL_CELLS	LEPR
DESCARTES_FETAL_HEART_ENDOCARDIAL_CELLS	HAPLN1
DESCARTES_FETAL_HEART_ENDOCARDIAL_CELLS	APCDD1
DESCARTES_FETAL_HEART_ENDOCARDIAL_CELLS	FOXC1
DESCARTES_FETAL_HEART_ENDOCARDIAL_CELLS	SLCO2A1
DESCARTES_FETAL_HEART_ENDOCARDIAL_CELLS	CPXM2
DESCARTES_FETAL_HEART_ENDOCARDIAL_CELLS	TMEM132C
DESCARTES_FETAL_HEART_ENDOCARDIAL_CELLS	TMEM100
DESCARTES_FETAL_HEART_ENDOCARDIAL_CELLS	INHBA
DESCARTES_FETAL_HEART_ENDOCARDIAL_CELLS	CDH11
DESCARTES_FETAL_HEART_ENDOCARDIAL_CELLS	SMOC1
DESCARTES_FETAL_HEART_ENDOCARDIAL_CELLS	HS3ST1
DESCARTES_FETAL_HEART_ENDOCARDIAL_CELLS	HMCN1
DESCARTES_FETAL_HEART_ENDOCARDIAL_CELLS	CGNL1
DESCARTES_FETAL_HEART_ENDOCARDIAL_CELLS	QSOX1
DESCARTES_FETAL_HEART_ENDOCARDIAL_CELLS	ITGA8
DESCARTES_FETAL_HEART_ENDOCARDIAL_CELLS	SALL1
DESCARTES_FETAL_HEART_ENDOCARDIAL_CELLS	PWWP3B
DESCARTES_FETAL_HEART_ENDOCARDIAL_CELLS	SALL3
DESCARTES_FETAL_HEART_ENDOCARDIAL_CELLS	CA12
DESCARTES_FETAL_HEART_ENDOCARDIAL_CELLS	MPZL2
DESCARTES_FETAL_HEART_ENDOCARDIAL_CELLS	ST6GALNAC1
DESCARTES_FETAL_HEART_ENDOCARDIAL_CELLS	LRATD1
DESCARTES_FETAL_HEART_ENDOCARDIAL_CELLS	LYPD2
DESCARTES_FETAL_HEART_ENDOCARDIAL_CELLS	LINC01099
DESCARTES_FETAL_HEART_ENDOCARDIAL_CELLS	LINC01896
DESCARTES_FETAL_HEART_ENDOCARDIAL_CELLS	WNT9B
DESCARTES_FETAL_HEART_ENDOCARDIAL_CELLS	SOST
DESCARTES_FETAL_HEART_ENDOCARDIAL_CELLS	LINC01497
DESCARTES_FETAL_HEART_ENDOCARDIAL_CELLS	LINC02261
DESCARTES_FETAL_HEART_ENDOCARDIAL_CELLS	ANGPTL5
DESCARTES_FETAL_HEART_ENDOCARDIAL_CELLS	FAM3D
DESCARTES_FETAL_HEART_ENDOCARDIAL_CELLS	LINC01320
DESCARTES_FETAL_HEART_ENDOCARDIAL_CELLS	RASSF10-DT
DESCARTES_MAIN_FETAL_ENDOCARDIAL_CELLS	APCDD1L
DESCARTES_MAIN_FETAL_ENDOCARDIAL_CELLS	NPPC
DESCARTES_MAIN_FETAL_ENDOCARDIAL_CELLS	SLC6A4
DESCARTES_MAIN_FETAL_ENDOCARDIAL_CELLS	LEPR
DESCARTES_MAIN_FETAL_ENDOCARDIAL_CELLS	HAPLN1
DESCARTES_MAIN_FETAL_ENDOCARDIAL_CELLS	APCDD1
DESCARTES_MAIN_FETAL_ENDOCARDIAL_CELLS	FOXC1
DESCARTES_MAIN_FETAL_ENDOCARDIAL_CELLS	SLCO2A1
DESCARTES_MAIN_FETAL_ENDOCARDIAL_CELLS	CPXM2
DESCARTES_MAIN_FETAL_ENDOCARDIAL_CELLS	TMEM132C
DESCARTES_MAIN_FETAL_ENDOCARDIAL_CELLS	TMEM100
DESCARTES_MAIN_FETAL_ENDOCARDIAL_CELLS	INHBA
DESCARTES_MAIN_FETAL_ENDOCARDIAL_CELLS	CDH11
DESCARTES_MAIN_FETAL_ENDOCARDIAL_CELLS	SMOC1
DESCARTES_MAIN_FETAL_ENDOCARDIAL_CELLS	HS3ST1
DESCARTES_MAIN_FETAL_ENDOCARDIAL_CELLS	HMCN1
DESCARTES_MAIN_FETAL_ENDOCARDIAL_CELLS	CGNL1
DESCARTES_MAIN_FETAL_ENDOCARDIAL_CELLS	QSOX1
DESCARTES_MAIN_FETAL_ENDOCARDIAL_CELLS	ITGA8
DESCARTES_MAIN_FETAL_ENDOCARDIAL_CELLS	SALL1
DESCARTES_MAIN_FETAL_ENDOCARDIAL_CELLS	PWWP3B
DESCARTES_MAIN_FETAL_ENDOCARDIAL_CELLS	SALL3
DESCARTES_MAIN_FETAL_ENDOCARDIAL_CELLS	CA12
DESCARTES_MAIN_FETAL_ENDOCARDIAL_CELLS	MPZL2
DESCARTES_MAIN_FETAL_ENDOCARDIAL_CELLS	ST6GALNAC1
DESCARTES_MAIN_FETAL_ENDOCARDIAL_CELLS	LRATD1
DESCARTES_MAIN_FETAL_ENDOCARDIAL_CELLS	LYPD2
DESCARTES_MAIN_FETAL_ENDOCARDIAL_CELLS	LINC01099
DESCARTES_MAIN_FETAL_ENDOCARDIAL_CELLS	LINC01896
DESCARTES_MAIN_FETAL_ENDOCARDIAL_CELLS	WNT9B
DESCARTES_MAIN_FETAL_ENDOCARDIAL_CELLS	SOST
DESCARTES_MAIN_FETAL_ENDOCARDIAL_CELLS	LINC01497
DESCARTES_MAIN_FETAL_ENDOCARDIAL_CELLS	LINC02261
DESCARTES_MAIN_FETAL_ENDOCARDIAL_CELLS	ANGPTL5
DESCARTES_MAIN_FETAL_ENDOCARDIAL_CELLS	FAM3D
DESCARTES_MAIN_FETAL_ENDOCARDIAL_CELLS	LINC01320
DESCARTES_MAIN_FETAL_ENDOCARDIAL_CELLS	RASSF10-DT
GAO_STOMACH_24W_C6_PIT_CELL	ADAMTS6
GAO_STOMACH_24W_C6_PIT_CELL	BLOC1S3
GAO_STOMACH_24W_C6_PIT_CELL	DCUN1D3
GAO_STOMACH_24W_C6_PIT_CELL	FAHD2B
GAO_STOMACH_24W_C6_PIT_CELL	GALNT7
GAO_STOMACH_24W_C6_PIT_CELL	GREM2
GAO_STOMACH_24W_C6_PIT_CELL	MBD1
GAO_STOMACH_24W_C6_PIT_CELL	NTN1
GAO_STOMACH_24W_C6_PIT_CELL	RBL1
GAO_STOMACH_24W_C6_PIT_CELL	RSPO2
GAO_STOMACH_24W_C6_PIT_CELL	SALL4
GAO_STOMACH_24W_C6_PIT_CELL	TMEM135
GAO_STOMACH_24W_C6_PIT_CELL	ZNF747
