# Supplementary material for: RNA profiles reveal signatures of future health and disease in pregnancy
Source: Nature. 2022 Jan 5;601(7893):422–7. doi: 10.1038/s41586-021-04249-w (PMC8770117; doi:10.1038/s41586-021-04249-w)
Supplement: Supplementary file 6 — Full list of gene sets with significant positive correlation to gestational age in at least three independent cohorts. Gene sets were discovered in cohort H and confirmed in at least two other cohorts (A, B or G). The slope is the average change in gene set expression in CPM per week. Adjusted P value for discovery cohort. Number of cohorts with significant signal, including discovery cohort. Type, origin of dataset, fetal or adult tissue. Additional sheets for component genes for each set of adult or fetal genes. [file 41586_2021_4249_MOESM6_ESM.xlsx]

## Sheet: gene sets
This table contains both adult and fetal gene sets with slopes significantly positively correlated with GA and that are reproduced in at least 3 other cohorts
Gene set	Slope	Adjusted p-value	Number of cohorts confirmed (adj p<0.05)	Type
MURARO_PANCREAS_DUCTAL_CELL	800.67	1.10944e-13	3	adult
TRAVAGLINI_LUNG_PROLIFERATING_MACROPHAGE_CELL	577.231	1.96517e-23	4	adult
FAN_OVARY_CL13_MONOCYTE_MACROPHAGE	545.838	7.17058e-19	4	adult
TRAVAGLINI_LUNG_OLR1_CLASSICAL_MONOCYTE_CELL	499.114	4.66046e-15	4	adult
TRAVAGLINI_LUNG_TREM2_DENDRITIC_CELL	476.266	1.10775e-16	4	adult
TRAVAGLINI_LUNG_EREG_DENDRITIC_CELL	350.379	1.10286e-16	4	adult
RUBENSTEIN_SKELETAL_MUSCLE_SMOOTH_MUSCLE_CELLS	341.278	2.21905e-08	4	adult
RUBENSTEIN_SKELETAL_MUSCLE_NK_CELLS	310.431	2.69889e-08	4	adult
FAN_OVARY_CL4_T_LYMPHOCYTE_NK_CELL_1	302.892	8.95095e-12	4	adult
GO_COLLAGEN_CONTAINING_EXTRACELLULAR_MATRIX	271.491	5.25107e-13	4	adult
BUSSLINGER_GASTRIC_IMMATURE_PIT_CELLS	255.134	3.26423e-13	4	adult
AIZARANI_LIVER_C6_KUPFFER_CELLS_2	254.911	9.36916e-17	4	adult
AIZARANI_LIVER_C23_KUPFFER_CELLS_3	250.121	3.45687e-16	4	adult
FAN_OVARY_CL8_MATURE_CUMULUS_GRANULOSA_CELL_2	241.034	2.14783e-13	4	adult
FAN_OVARY_CL10_PUTATIVE_EARLY_ATRESIA_GRANULOSA_CELL	232.273	5.01574e-09	4	adult
BUSSLINGER_GASTRIC_MATURE_PIT_CELLS	221.726	7.99037e-12	4	adult
BUSSLINGER_ESOPHAGEAL_DENDRITIC_CELLS	215.619	1.06993e-09	4	adult
BUSSLINGER_GASTRIC_ISTHMUS_CELLS	195.212	4.00535e-13	4	adult
DURANTE_ADULT_OLFACTORY_NEUROEPITHELIUM_DENDRITIC_CELLS	183.456	1.19121e-13	4	adult
TRAVAGLINI_LUNG_BRONCHIAL_VESSEL_2_CELL	178.025	4.74704e-18	4	adult
AIZARANI_LIVER_C2_KUPFFER_CELLS_1	177	7.46009e-13	4	adult
BUSSLINGER_ESOPHAGEAL_LATE_SUPRABASAL_CELLS	167.836	2.15131e-11	4	adult
FAN_OVARY_CL15_SMALL_ANTRAL_FOLLICLE_GRANULOSA_CELL	159.613	3.11278e-15	4	adult
AIZARANI_LIVER_C25_KUPFFER_CELLS_4	149.297	7.06948e-12	4	adult
RUBENSTEIN_SKELETAL_MUSCLE_FBN1_FAP_CELLS	147.715	1.14885e-12	3	adult
FAN_OVARY_CL12_T_LYMPHOCYTE_NK_CELL_2	143.756	0.000128511	3	adult
DURANTE_ADULT_OLFACTORY_NEUROEPITHELIUM_NK_CELLS	138.412	1.39408e-08	3	adult
TRAVAGLINI_LUNG_BASOPHIL_MAST_2_CELL	129.335	2.95153e-11	3	adult
ZHENG_CORD_BLOOD_C9_GRANULOCYTE_MACROPHAGE_PROGENITOR	128.552	2.66086e-11	4	adult
TRAVAGLINI_LUNG_MACROPHAGE_CELL	124.83	1.29632e-17	4	adult
AIZARANI_LIVER_C7_EPCAM_POS_BILE_DUCT_CELLS_2	112.789	9.92768e-14	3	adult
HAY_BONE_MARROW_MONOCYTE	111.627	1.40867e-07	3	adult
BUSSLINGER_GASTRIC_METALLOTHIONEIN_CELLS	95.9896	1.5033e-05	4	adult
TRAVAGLINI_LUNG_CILIATED_CELL	95.1896	1.54202e-08	4	adult
BUSSLINGER_GASTRIC_PARIETAL_CELLS	70.976	1.30085e-08	4	adult
FAN_OVARY_CL18_B_LYMPHOCYTE	70.7499	0.0107278	4	adult
TRAVAGLINI_LUNG_PROXIMAL_CILIATED_CELL	69.3107	0.00163288	3	adult
DURANTE_ADULT_OLFACTORY_NEUROEPITHELIUM_MATURE_NEURONS	49.4435	3.22231e-08	3	adult
DURANTE_ADULT_OLFACTORY_NEUROEPITHELIUM_MAST_CELLS	49.1853	5.45765e-08	3	adult
BUSSLINGER_GASTRIC_REG3A_POSITIVE_CELLS	42.8974	9.42478e-06	3	adult
TRAVAGLINI_LUNG_NATURAL_KILLER_CELL	41.5819	0.0016076	3	adult
DURANTE_ADULT_OLFACTORY_NEUROEPITHELIUM_MACROPHAGES	35.6134	0.000129822	3	adult
TRAVAGLINI_LUNG_PROLIFERATING_NK_T_CELL	29.0601	1.83146e-08	4	adult
TRAVAGLINI_LUNG_PERICYTE_CELL	28.2826	0.000688937	3	adult
FAN_OVARY_CL5_HEALTHY_SELECTABLE_FOLLICLE_THECAL_CELL	27.4433	0.000672567	4	adult
FAN_OVARY_CL17_PUTATIVE_APOPTOTIC_SMOOTH_MUSCLE_CELL	27.2284	0.00989272	3	adult
DURANTE_ADULT_OLFACTORY_NEUROEPITHELIUM_UNSPECIFIED	25.4934	3.01028e-25	4	adult
BUSSLINGER_GASTRIC_OXYNTIC_ENTEROCHROMAFFIN_LIKE_CELLS	22.2126	3.29893e-15	4	adult
DURANTE_ADULT_OLFACTORY_NEUROEPITHELIUM_MONOCYTES	21.8942	2.8709e-05	3	adult
GAO_LARGE_INTESTINE_ADULT_CH_MKI67HIGH_CELLS	13.0731	3.25604e-10	3	adult
TRAVAGLINI_LUNG_ARTERY_CELL	11.7822	1.52822e-05	3	adult
DURANTE_ADULT_OLFACTORY_NEUROEPITHELIUM_RESPIRATORY_CILIATED_CELLS	9.91193	2.40897e-07	3	adult
GO_TROPHOBLAST_CELL_MIGRATION	9.62953	1.8003e-07	4	adult
HAY_BONE_MARROW_CD34_POS_GRAN	7.26875	3.62915e-17	4	adult
BUSSLINGER_DUODENAL_BCHE_CELLS	6.62499	0.0103757	3	adult
DURANTE_ADULT_OLFACTORY_NEUROEPITHELIUM_SUSTENTACULAR_CELLS	4.84871	2.56881e-17	4	adult
HAY_BONE_MARROW_CD34_POS_MULTILIN	2.19494	5.73802e-06	3	adult
GO_ESTROGEN_BIOSYNTHETIC_PROCESS	1.43842	1.44453e-21	4	adult
HAY_BONE_MARROW_CD34_POS_LYMPHOID_UNK	0.683286	0.0195599	3	adult
HU_FETAL_RETINA_MICROGLIA	420.229	3.42092e-15	3	fetal
FAN_EMBRYONIC_CTX_BIG_GROUPS_MICROGLIA	294.021	1.89474e-16	3	fetal
CUI_DEVELOPING_HEART_C8_MACROPHAGE	223.174	3.97218e-12	3	fetal
MENON_FETAL_KIDNEY_10_IMMUNE_CELLS	213.372	3.2009e-09	4	fetal
HU_FETAL_RETINA_BLOOD	202.452	0.00192936	3	fetal
MANNO_MIDBRAIN_NEUROTYPES_HMGL	171.276	3.41935e-10	3	fetal
DESCARTES_FETAL_PANCREAS_MYELOID_CELLS	147.108	2.60217e-22	3	fetal
FAN_EMBRYONIC_CTX_BIG_GROUPS_BRAIN_IMMUNE	146.54	3.43482e-09	3	fetal
HU_FETAL_RETINA_RGC	145.323	4.1672e-08	4	fetal
DESCARTES_MAIN_FETAL_VASCULAR_ENDOTHELIAL_CELLS	133.868	1.36611e-07	3	fetal
CUI_DEVELOPING_HEART_C7_MAST_CELL	107.779	2.24417e-22	4	fetal
CUI_DEVELOPING_HEART_CARDIAC_FIBROBLASTS	99.2865	1.33231e-18	4	fetal
DESCARTES_FETAL_CEREBELLUM_VASCULAR_ENDOTHELIAL_CELLS	84.7921	4.97757e-05	3	fetal
FAN_EMBRYONIC_CTX_NSC_2	69.916	1.02289e-19	4	fetal
CUI_DEVELOPING_HEART_C6_EPICARDIAL_CELL	58.4743	6.76795e-16	4	fetal
ZHONG_PFC_MAJOR_TYPES_NPCS	52.3646	7.96354e-18	4	fetal
DESCARTES_FETAL_EYE_CORNEAL_AND_CONJUNCTIVAL_EPITHELIAL_CELLS	51.0167	4.1354e-11	3	fetal
DESCARTES_MAIN_FETAL_CORNEAL_AND_CONJUNCTIVAL_EPITHELIAL_CELLS	51.0167	4.1354e-11	3	fetal
DESCARTES_MAIN_FETAL_SKELETAL_MUSCLE_CELLS	42.4031	5.48039e-12	3	fetal
DESCARTES_FETAL_EYE_SKELETAL_MUSCLE_CELLS	38.6563	2.07821e-11	3	fetal
FAN_EMBRYONIC_CTX_BRAIN_NAIVE_LIKE_T_CELL	35.6488	0.000300773	3	fetal
GAO_SMALL_INTESTINE_24W_C4_ENTEROCYTE_PROGENITOR_SUBTYPE_2	32.6139	2.01946e-27	4	fetal
HU_FETAL_RETINA_RPC	31.3784	1.56496e-07	4	fetal
DESCARTES_MAIN_FETAL_SQUAMOUS_EPITHELIAL_CELLS	27.0386	0.00572372	3	fetal
GAO_LARGE_INTESTINE_24W_C2_MKI67POS_PROGENITOR	24.7261	2.62374e-15	4	fetal
MANNO_MIDBRAIN_NEUROTYPES_HRGL2C	23.7031	3.05795e-06	4	fetal
DESCARTES_FETAL_MUSCLE_SKELETAL_MUSCLE_CELLS	23.6168	2.16303e-15	3	fetal
DESCARTES_FETAL_LUNG_SQUAMOUS_EPITHELIAL_CELLS	23.4484	0.0151177	3	fetal
DESCARTES_FETAL_LIVER_ERYTHROBLASTS	18.1956	0.0350904	4	fetal
GAO_ESOPHAGUS_25W_C2_KRT6BPOS_SECRETORY_PROGENITOR_CELLS	17.6864	7.09284e-09	3	fetal
ZHONG_PFC_C2_UNKNOWN_NPC	15.3516	3.6758e-10	3	fetal
DESCARTES_FETAL_PLACENTA_AFP_ALB_POSITIVE_CELLS	14.918	8.50178e-18	3	fetal
DESCARTES_FETAL_STOMACH_SQUAMOUS_EPITHELIAL_CELLS	14.8782	1.84282e-13	4	fetal
ZHONG_PFC_C8_ORG_PROLIFERATING	12.2678	1.20663e-13	3	fetal
FAN_EMBRYONIC_CTX_MICROGLIA_3	11.5433	1.50151e-15	4	fetal
DESCARTES_FETAL_PLACENTA_TROPHOBLAST_GIANT_CELLS	11.2404	3.78627e-07	3	fetal
DESCARTES_MAIN_FETAL_TROPHOBLAST_GIANT_CELLS	11.2404	3.78627e-07	3	fetal
ZHONG_PFC_C3_UNKNOWN_INP	6.13706	2.95189e-10	4	fetal
CUI_DEVELOPING_HEART_LEFT_VENTRICULAR_CARDIOMYOCYTE	5.97218	6.05925e-08	4	fetal
ZHONG_PFC_C2_SOX5_BCL11B_POS_EXCITATORY_NEURON	1.54832	1.42631e-05	3	fetal

## Sheet: adult_sets_genes
This table contains upregulated adult gene sets and their component genes
gs_name	gene_symbol
MURARO_PANCREAS_DUCTAL_CELL	A2M
MURARO_PANCREAS_DUCTAL_CELL	ABCA1
MURARO_PANCREAS_DUCTAL_CELL	ABCB1
MURARO_PANCREAS_DUCTAL_CELL	ABCC3
MURARO_PANCREAS_DUCTAL_CELL	ABCC4
MURARO_PANCREAS_DUCTAL_CELL	ABCF1
MURARO_PANCREAS_DUCTAL_CELL	ABHD11
MURARO_PANCREAS_DUCTAL_CELL	ABHD2
MURARO_PANCREAS_DUCTAL_CELL	ABHD3
MURARO_PANCREAS_DUCTAL_CELL	ABHD4
MURARO_PANCREAS_DUCTAL_CELL	ABI1
MURARO_PANCREAS_DUCTAL_CELL	ABRACL
MURARO_PANCREAS_DUCTAL_CELL	ABTB2
MURARO_PANCREAS_DUCTAL_CELL	ACAA1
MURARO_PANCREAS_DUCTAL_CELL	ACAA2
MURARO_PANCREAS_DUCTAL_CELL	ACADVL
MURARO_PANCREAS_DUCTAL_CELL	ACOT9
MURARO_PANCREAS_DUCTAL_CELL	ACP5
MURARO_PANCREAS_DUCTAL_CELL	ACSL4
MURARO_PANCREAS_DUCTAL_CELL	ACSS1
MURARO_PANCREAS_DUCTAL_CELL	ACSS2
MURARO_PANCREAS_DUCTAL_CELL	ACTB
MURARO_PANCREAS_DUCTAL_CELL	ACTG1
MURARO_PANCREAS_DUCTAL_CELL	ACTN4
MURARO_PANCREAS_DUCTAL_CELL	ACTR2
MURARO_PANCREAS_DUCTAL_CELL	ACTR3
MURARO_PANCREAS_DUCTAL_CELL	ADAM10
MURARO_PANCREAS_DUCTAL_CELL	ADAM28
MURARO_PANCREAS_DUCTAL_CELL	ADAM9
MURARO_PANCREAS_DUCTAL_CELL	ADAMTS1
MURARO_PANCREAS_DUCTAL_CELL	ADAMTS9
MURARO_PANCREAS_DUCTAL_CELL	ADCY5
MURARO_PANCREAS_DUCTAL_CELL	ADGRA3
MURARO_PANCREAS_DUCTAL_CELL	ADGRF1
MURARO_PANCREAS_DUCTAL_CELL	ADGRG6
MURARO_PANCREAS_DUCTAL_CELL	ADI1
MURARO_PANCREAS_DUCTAL_CELL	ADM
MURARO_PANCREAS_DUCTAL_CELL	AFAP1
MURARO_PANCREAS_DUCTAL_CELL	AFDN
MURARO_PANCREAS_DUCTAL_CELL	AGAP1
MURARO_PANCREAS_DUCTAL_CELL	AGPAT3
MURARO_PANCREAS_DUCTAL_CELL	AGR2
MURARO_PANCREAS_DUCTAL_CELL	AGT
MURARO_PANCREAS_DUCTAL_CELL	AHNAK
MURARO_PANCREAS_DUCTAL_CELL	AHR
MURARO_PANCREAS_DUCTAL_CELL	AKAP13
MURARO_PANCREAS_DUCTAL_CELL	AKAP7
MURARO_PANCREAS_DUCTAL_CELL	AKR1B10
MURARO_PANCREAS_DUCTAL_CELL	AKR1C1
MURARO_PANCREAS_DUCTAL_CELL	AKR1C3
MURARO_PANCREAS_DUCTAL_CELL	ALAD
MURARO_PANCREAS_DUCTAL_CELL	ALDH1A3
MURARO_PANCREAS_DUCTAL_CELL	ALDH2
MURARO_PANCREAS_DUCTAL_CELL	ALDH3A2
MURARO_PANCREAS_DUCTAL_CELL	ALDH3B1
MURARO_PANCREAS_DUCTAL_CELL	ALDOA
MURARO_PANCREAS_DUCTAL_CELL	ALKAL2
MURARO_PANCREAS_DUCTAL_CELL	ALOX5
MURARO_PANCREAS_DUCTAL_CELL	ALOX5AP
MURARO_PANCREAS_DUCTAL_CELL	AMBP
MURARO_PANCREAS_DUCTAL_CELL	AMOTL1
MURARO_PANCREAS_DUCTAL_CELL	AMOTL2
MURARO_PANCREAS_DUCTAL_CELL	ANK3
MURARO_PANCREAS_DUCTAL_CELL	ANKRD1
MURARO_PANCREAS_DUCTAL_CELL	ANKRD13A
MURARO_PANCREAS_DUCTAL_CELL	ANKRD9
MURARO_PANCREAS_DUCTAL_CELL	ANO6
MURARO_PANCREAS_DUCTAL_CELL	ANXA1
MURARO_PANCREAS_DUCTAL_CELL	ANXA11
MURARO_PANCREAS_DUCTAL_CELL	ANXA2
MURARO_PANCREAS_DUCTAL_CELL	ANXA2P2
MURARO_PANCREAS_DUCTAL_CELL	ANXA3
MURARO_PANCREAS_DUCTAL_CELL	ANXA4
MURARO_PANCREAS_DUCTAL_CELL	ANXA5
MURARO_PANCREAS_DUCTAL_CELL	ANXA9
MURARO_PANCREAS_DUCTAL_CELL	APBB1IP
MURARO_PANCREAS_DUCTAL_CELL	APCDD1
MURARO_PANCREAS_DUCTAL_CELL	APCS
MURARO_PANCREAS_DUCTAL_CELL	APEX1
MURARO_PANCREAS_DUCTAL_CELL	APLP2
MURARO_PANCREAS_DUCTAL_CELL	APOL1
MURARO_PANCREAS_DUCTAL_CELL	APOL6
MURARO_PANCREAS_DUCTAL_CELL	APP
MURARO_PANCREAS_DUCTAL_CELL	AQP1
MURARO_PANCREAS_DUCTAL_CELL	ARF6
MURARO_PANCREAS_DUCTAL_CELL	ARHGAP12
MURARO_PANCREAS_DUCTAL_CELL	ARHGAP18
MURARO_PANCREAS_DUCTAL_CELL	ARHGAP21
MURARO_PANCREAS_DUCTAL_CELL	ARHGAP26
MURARO_PANCREAS_DUCTAL_CELL	ARHGAP29
MURARO_PANCREAS_DUCTAL_CELL	ARHGDIB
MURARO_PANCREAS_DUCTAL_CELL	ARHGEF12
MURARO_PANCREAS_DUCTAL_CELL	ARHGEF18
MURARO_PANCREAS_DUCTAL_CELL	ARHGEF40
MURARO_PANCREAS_DUCTAL_CELL	ARL4C
MURARO_PANCREAS_DUCTAL_CELL	ARL6IP1
MURARO_PANCREAS_DUCTAL_CELL	ARL6IP5
MURARO_PANCREAS_DUCTAL_CELL	ARPC1B
MURARO_PANCREAS_DUCTAL_CELL	ARPC2
MURARO_PANCREAS_DUCTAL_CELL	ARPC3
MURARO_PANCREAS_DUCTAL_CELL	ARPC5
MURARO_PANCREAS_DUCTAL_CELL	ARRB2
MURARO_PANCREAS_DUCTAL_CELL	ARSD
MURARO_PANCREAS_DUCTAL_CELL	ASAH1
MURARO_PANCREAS_DUCTAL_CELL	ASAP2
MURARO_PANCREAS_DUCTAL_CELL	ASS1
MURARO_PANCREAS_DUCTAL_CELL	ATF3
MURARO_PANCREAS_DUCTAL_CELL	ATP10B
MURARO_PANCREAS_DUCTAL_CELL	ATP11A
MURARO_PANCREAS_DUCTAL_CELL	ATP11B
MURARO_PANCREAS_DUCTAL_CELL	ATP13A3
MURARO_PANCREAS_DUCTAL_CELL	ATP1A1
MURARO_PANCREAS_DUCTAL_CELL	ATP1B1
MURARO_PANCREAS_DUCTAL_CELL	ATP2B4
MURARO_PANCREAS_DUCTAL_CELL	ATP5F1A
MURARO_PANCREAS_DUCTAL_CELL	ATP5F1B
MURARO_PANCREAS_DUCTAL_CELL	ATP5F1C
MURARO_PANCREAS_DUCTAL_CELL	ATP5MC3
MURARO_PANCREAS_DUCTAL_CELL	ATP5PO
MURARO_PANCREAS_DUCTAL_CELL	ATP8B1
MURARO_PANCREAS_DUCTAL_CELL	B2M
MURARO_PANCREAS_DUCTAL_CELL	B3GNT5
MURARO_PANCREAS_DUCTAL_CELL	B3GNT7
MURARO_PANCREAS_DUCTAL_CELL	B4GALT1
MURARO_PANCREAS_DUCTAL_CELL	B4GALT4
MURARO_PANCREAS_DUCTAL_CELL	B4GALT5
MURARO_PANCREAS_DUCTAL_CELL	BAAT
MURARO_PANCREAS_DUCTAL_CELL	BACE2
MURARO_PANCREAS_DUCTAL_CELL	BAIAP2L1
MURARO_PANCREAS_DUCTAL_CELL	BAMBI
MURARO_PANCREAS_DUCTAL_CELL	BAZ1A
MURARO_PANCREAS_DUCTAL_CELL	BCL10
MURARO_PANCREAS_DUCTAL_CELL	BCL2
MURARO_PANCREAS_DUCTAL_CELL	BCL3
MURARO_PANCREAS_DUCTAL_CELL	BCL6
MURARO_PANCREAS_DUCTAL_CELL	BDH2
MURARO_PANCREAS_DUCTAL_CELL	BHLHE40
MURARO_PANCREAS_DUCTAL_CELL	BICC1
MURARO_PANCREAS_DUCTAL_CELL	BIRC3
MURARO_PANCREAS_DUCTAL_CELL	BMP2
MURARO_PANCREAS_DUCTAL_CELL	BPGM
MURARO_PANCREAS_DUCTAL_CELL	BRI3
MURARO_PANCREAS_DUCTAL_CELL	BTBD7
MURARO_PANCREAS_DUCTAL_CELL	BTG1
MURARO_PANCREAS_DUCTAL_CELL	BZW1
MURARO_PANCREAS_DUCTAL_CELL	C12orf75
MURARO_PANCREAS_DUCTAL_CELL	C1orf116
MURARO_PANCREAS_DUCTAL_CELL	C1orf198
MURARO_PANCREAS_DUCTAL_CELL	C1QA
MURARO_PANCREAS_DUCTAL_CELL	C1QB
MURARO_PANCREAS_DUCTAL_CELL	C1QC
MURARO_PANCREAS_DUCTAL_CELL	C1R
MURARO_PANCREAS_DUCTAL_CELL	C1RL
MURARO_PANCREAS_DUCTAL_CELL	C1S
MURARO_PANCREAS_DUCTAL_CELL	C3
MURARO_PANCREAS_DUCTAL_CELL	C4orf19
MURARO_PANCREAS_DUCTAL_CELL	C5AR1
MURARO_PANCREAS_DUCTAL_CELL	C6
MURARO_PANCREAS_DUCTAL_CELL	CA12
MURARO_PANCREAS_DUCTAL_CELL	CA2
MURARO_PANCREAS_DUCTAL_CELL	CALD1
MURARO_PANCREAS_DUCTAL_CELL	CALM2
MURARO_PANCREAS_DUCTAL_CELL	CANT1
MURARO_PANCREAS_DUCTAL_CELL	CAP1
MURARO_PANCREAS_DUCTAL_CELL	CAPG
MURARO_PANCREAS_DUCTAL_CELL	CAPN1
MURARO_PANCREAS_DUCTAL_CELL	CAPN2
MURARO_PANCREAS_DUCTAL_CELL	CAPN6
MURARO_PANCREAS_DUCTAL_CELL	CAPZA1
MURARO_PANCREAS_DUCTAL_CELL	CARHSP1
MURARO_PANCREAS_DUCTAL_CELL	CASK
MURARO_PANCREAS_DUCTAL_CELL	CASP10
MURARO_PANCREAS_DUCTAL_CELL	CASP4
MURARO_PANCREAS_DUCTAL_CELL	CASP6
MURARO_PANCREAS_DUCTAL_CELL	CASP7
MURARO_PANCREAS_DUCTAL_CELL	CAST
MURARO_PANCREAS_DUCTAL_CELL	CAT
MURARO_PANCREAS_DUCTAL_CELL	CAV1
MURARO_PANCREAS_DUCTAL_CELL	CAV2
MURARO_PANCREAS_DUCTAL_CELL	CBR1
MURARO_PANCREAS_DUCTAL_CELL	CBX3
MURARO_PANCREAS_DUCTAL_CELL	CCDC198
MURARO_PANCREAS_DUCTAL_CELL	CCDC50
MURARO_PANCREAS_DUCTAL_CELL	CCDC6
MURARO_PANCREAS_DUCTAL_CELL	CCDC71L
MURARO_PANCREAS_DUCTAL_CELL	CCL2
MURARO_PANCREAS_DUCTAL_CELL	CCL20
MURARO_PANCREAS_DUCTAL_CELL	CCL28
MURARO_PANCREAS_DUCTAL_CELL	CCL3
MURARO_PANCREAS_DUCTAL_CELL	CCN1
MURARO_PANCREAS_DUCTAL_CELL	CCN2
MURARO_PANCREAS_DUCTAL_CELL	CCN3
MURARO_PANCREAS_DUCTAL_CELL	CCND1
MURARO_PANCREAS_DUCTAL_CELL	CCNG2
MURARO_PANCREAS_DUCTAL_CELL	CCT2
MURARO_PANCREAS_DUCTAL_CELL	CD151
MURARO_PANCREAS_DUCTAL_CELL	CD24
MURARO_PANCREAS_DUCTAL_CELL	CD276
MURARO_PANCREAS_DUCTAL_CELL	CD2AP
MURARO_PANCREAS_DUCTAL_CELL	CD300A
MURARO_PANCREAS_DUCTAL_CELL	CD44
MURARO_PANCREAS_DUCTAL_CELL	CD47
MURARO_PANCREAS_DUCTAL_CELL	CD53
MURARO_PANCREAS_DUCTAL_CELL	CD59
MURARO_PANCREAS_DUCTAL_CELL	CD63
MURARO_PANCREAS_DUCTAL_CELL	CD68
MURARO_PANCREAS_DUCTAL_CELL	CD74
MURARO_PANCREAS_DUCTAL_CELL	CD84
MURARO_PANCREAS_DUCTAL_CELL	CD9
MURARO_PANCREAS_DUCTAL_CELL	CDC42EP1
MURARO_PANCREAS_DUCTAL_CELL	CDH1
MURARO_PANCREAS_DUCTAL_CELL	CDH19
MURARO_PANCREAS_DUCTAL_CELL	CDH6
MURARO_PANCREAS_DUCTAL_CELL	CDK2AP2
MURARO_PANCREAS_DUCTAL_CELL	CDK6
MURARO_PANCREAS_DUCTAL_CELL	CDKN1A
MURARO_PANCREAS_DUCTAL_CELL	CDKN2B
MURARO_PANCREAS_DUCTAL_CELL	CDR2
MURARO_PANCREAS_DUCTAL_CELL	CDR2L
MURARO_PANCREAS_DUCTAL_CELL	CDS1
MURARO_PANCREAS_DUCTAL_CELL	CDX2
MURARO_PANCREAS_DUCTAL_CELL	CEACAM5
MURARO_PANCREAS_DUCTAL_CELL	CEACAM6
MURARO_PANCREAS_DUCTAL_CELL	CEACAM7
MURARO_PANCREAS_DUCTAL_CELL	CEBPB
MURARO_PANCREAS_DUCTAL_CELL	CEMIP2
MURARO_PANCREAS_DUCTAL_CELL	CERS2
MURARO_PANCREAS_DUCTAL_CELL	CES1
MURARO_PANCREAS_DUCTAL_CELL	CFAP221
MURARO_PANCREAS_DUCTAL_CELL	CFB
MURARO_PANCREAS_DUCTAL_CELL	CFH
MURARO_PANCREAS_DUCTAL_CELL	CFI
MURARO_PANCREAS_DUCTAL_CELL	CFL1
MURARO_PANCREAS_DUCTAL_CELL	CFLAR
MURARO_PANCREAS_DUCTAL_CELL	CFTR
MURARO_PANCREAS_DUCTAL_CELL	CGNL1
MURARO_PANCREAS_DUCTAL_CELL	CHD4
MURARO_PANCREAS_DUCTAL_CELL	CHI3L1
MURARO_PANCREAS_DUCTAL_CELL	CHML
MURARO_PANCREAS_DUCTAL_CELL	CHMP2B
MURARO_PANCREAS_DUCTAL_CELL	CHP1
MURARO_PANCREAS_DUCTAL_CELL	CHST15
MURARO_PANCREAS_DUCTAL_CELL	CIAO2A
MURARO_PANCREAS_DUCTAL_CELL	CITED4
MURARO_PANCREAS_DUCTAL_CELL	CLDN1
MURARO_PANCREAS_DUCTAL_CELL	CLDN10
MURARO_PANCREAS_DUCTAL_CELL	CLDN2
MURARO_PANCREAS_DUCTAL_CELL	CLDN23
MURARO_PANCREAS_DUCTAL_CELL	CLDN4
MURARO_PANCREAS_DUCTAL_CELL	CLDN7
MURARO_PANCREAS_DUCTAL_CELL	CLIC1
MURARO_PANCREAS_DUCTAL_CELL	CLIC4
MURARO_PANCREAS_DUCTAL_CELL	CLINT1
MURARO_PANCREAS_DUCTAL_CELL	CLMN
MURARO_PANCREAS_DUCTAL_CELL	CLN8
MURARO_PANCREAS_DUCTAL_CELL	CMPK1
MURARO_PANCREAS_DUCTAL_CELL	CMTM3
MURARO_PANCREAS_DUCTAL_CELL	CMTM7
MURARO_PANCREAS_DUCTAL_CELL	CNDP2
MURARO_PANCREAS_DUCTAL_CELL	CNN2
MURARO_PANCREAS_DUCTAL_CELL	CNN3
MURARO_PANCREAS_DUCTAL_CELL	CNPPD1
MURARO_PANCREAS_DUCTAL_CELL	COL18A1
MURARO_PANCREAS_DUCTAL_CELL	COX5A
MURARO_PANCREAS_DUCTAL_CELL	COX5B
MURARO_PANCREAS_DUCTAL_CELL	COX6A1
MURARO_PANCREAS_DUCTAL_CELL	COX7B
MURARO_PANCREAS_DUCTAL_CELL	COX7C
MURARO_PANCREAS_DUCTAL_CELL	CPA3
MURARO_PANCREAS_DUCTAL_CELL	CPM
MURARO_PANCREAS_DUCTAL_CELL	CPPED1
MURARO_PANCREAS_DUCTAL_CELL	CPT1A
MURARO_PANCREAS_DUCTAL_CELL	CRCT1
MURARO_PANCREAS_DUCTAL_CELL	CREB5
MURARO_PANCREAS_DUCTAL_CELL	CREG1
MURARO_PANCREAS_DUCTAL_CELL	CRIM1
MURARO_PANCREAS_DUCTAL_CELL	CRP
MURARO_PANCREAS_DUCTAL_CELL	CRYAB
MURARO_PANCREAS_DUCTAL_CELL	CRYBG1
MURARO_PANCREAS_DUCTAL_CELL	CRYZ
MURARO_PANCREAS_DUCTAL_CELL	CS
MURARO_PANCREAS_DUCTAL_CELL	CSF1
MURARO_PANCREAS_DUCTAL_CELL	CSF1R
MURARO_PANCREAS_DUCTAL_CELL	CSRP1
MURARO_PANCREAS_DUCTAL_CELL	CSTB
MURARO_PANCREAS_DUCTAL_CELL	CTBP2
MURARO_PANCREAS_DUCTAL_CELL	CTNNA1
MURARO_PANCREAS_DUCTAL_CELL	CTNNB1
MURARO_PANCREAS_DUCTAL_CELL	CTSB
MURARO_PANCREAS_DUCTAL_CELL	CTSC
MURARO_PANCREAS_DUCTAL_CELL	CTSD
MURARO_PANCREAS_DUCTAL_CELL	CTSE
MURARO_PANCREAS_DUCTAL_CELL	CTSH
MURARO_PANCREAS_DUCTAL_CELL	CTSL
MURARO_PANCREAS_DUCTAL_CELL	CTSO
MURARO_PANCREAS_DUCTAL_CELL	CTSS
MURARO_PANCREAS_DUCTAL_CELL	CTTN
MURARO_PANCREAS_DUCTAL_CELL	CTTNBP2NL
MURARO_PANCREAS_DUCTAL_CELL	CX3CL1
MURARO_PANCREAS_DUCTAL_CELL	CXADR
MURARO_PANCREAS_DUCTAL_CELL	CXCL1
MURARO_PANCREAS_DUCTAL_CELL	CXCL16
MURARO_PANCREAS_DUCTAL_CELL	CXCL2
MURARO_PANCREAS_DUCTAL_CELL	CXCL3
MURARO_PANCREAS_DUCTAL_CELL	CXCL5
MURARO_PANCREAS_DUCTAL_CELL	CXCL6
MURARO_PANCREAS_DUCTAL_CELL	CXCL8
MURARO_PANCREAS_DUCTAL_CELL	CYBB
MURARO_PANCREAS_DUCTAL_CELL	CYC1
MURARO_PANCREAS_DUCTAL_CELL	CYCS
MURARO_PANCREAS_DUCTAL_CELL	CYFIP1
MURARO_PANCREAS_DUCTAL_CELL	CYP1A1
MURARO_PANCREAS_DUCTAL_CELL	CYP1B1
MURARO_PANCREAS_DUCTAL_CELL	CYP3A5
MURARO_PANCREAS_DUCTAL_CELL	CYP4V2
MURARO_PANCREAS_DUCTAL_CELL	CYP51A1
MURARO_PANCREAS_DUCTAL_CELL	CYTH2
MURARO_PANCREAS_DUCTAL_CELL	DAB2
MURARO_PANCREAS_DUCTAL_CELL	DAB2IP
MURARO_PANCREAS_DUCTAL_CELL	DAG1
MURARO_PANCREAS_DUCTAL_CELL	DAPK1
MURARO_PANCREAS_DUCTAL_CELL	DAZAP2
MURARO_PANCREAS_DUCTAL_CELL	DCBLD2
MURARO_PANCREAS_DUCTAL_CELL	DCDC2
MURARO_PANCREAS_DUCTAL_CELL	DCTPP1
MURARO_PANCREAS_DUCTAL_CELL	DDAH1
MURARO_PANCREAS_DUCTAL_CELL	DDAH2
MURARO_PANCREAS_DUCTAL_CELL	DDIT4
MURARO_PANCREAS_DUCTAL_CELL	DDX52
MURARO_PANCREAS_DUCTAL_CELL	DECR1
MURARO_PANCREAS_DUCTAL_CELL	DEFB1
MURARO_PANCREAS_DUCTAL_CELL	DERL1
MURARO_PANCREAS_DUCTAL_CELL	DGLUCY
MURARO_PANCREAS_DUCTAL_CELL	DHCR24
MURARO_PANCREAS_DUCTAL_CELL	DHRS3
MURARO_PANCREAS_DUCTAL_CELL	DHRS7
MURARO_PANCREAS_DUCTAL_CELL	DIAPH1
MURARO_PANCREAS_DUCTAL_CELL	DLD
MURARO_PANCREAS_DUCTAL_CELL	DOCK1
MURARO_PANCREAS_DUCTAL_CELL	DOK5
MURARO_PANCREAS_DUCTAL_CELL	DSC2
MURARO_PANCREAS_DUCTAL_CELL	DSG2
MURARO_PANCREAS_DUCTAL_CELL	DST
MURARO_PANCREAS_DUCTAL_CELL	DTX3L
MURARO_PANCREAS_DUCTAL_CELL	DUOX2
MURARO_PANCREAS_DUCTAL_CELL	DUSP1
MURARO_PANCREAS_DUCTAL_CELL	DUSP16
MURARO_PANCREAS_DUCTAL_CELL	DUSP23
MURARO_PANCREAS_DUCTAL_CELL	DUSP4
MURARO_PANCREAS_DUCTAL_CELL	DUSP5
MURARO_PANCREAS_DUCTAL_CELL	DUSP6
MURARO_PANCREAS_DUCTAL_CELL	DYNC1I2
MURARO_PANCREAS_DUCTAL_CELL	DYNLT1
MURARO_PANCREAS_DUCTAL_CELL	EBP
MURARO_PANCREAS_DUCTAL_CELL	EDN1
MURARO_PANCREAS_DUCTAL_CELL	EFNA1
MURARO_PANCREAS_DUCTAL_CELL	EFNB2
MURARO_PANCREAS_DUCTAL_CELL	EFTUD2
MURARO_PANCREAS_DUCTAL_CELL	EGFR
MURARO_PANCREAS_DUCTAL_CELL	EGLN1
MURARO_PANCREAS_DUCTAL_CELL	EGR1
MURARO_PANCREAS_DUCTAL_CELL	EHD4
MURARO_PANCREAS_DUCTAL_CELL	EHF
MURARO_PANCREAS_DUCTAL_CELL	EIF2S3
MURARO_PANCREAS_DUCTAL_CELL	EIF4E2
MURARO_PANCREAS_DUCTAL_CELL	EIF4EBP2
MURARO_PANCREAS_DUCTAL_CELL	EIF4G2
MURARO_PANCREAS_DUCTAL_CELL	EIF6
MURARO_PANCREAS_DUCTAL_CELL	ELF1
MURARO_PANCREAS_DUCTAL_CELL	ELF3
MURARO_PANCREAS_DUCTAL_CELL	ELOVL1
MURARO_PANCREAS_DUCTAL_CELL	ELOVL7
MURARO_PANCREAS_DUCTAL_CELL	ENAH
MURARO_PANCREAS_DUCTAL_CELL	ENC1
MURARO_PANCREAS_DUCTAL_CELL	ENO1
MURARO_PANCREAS_DUCTAL_CELL	EPB41L1
MURARO_PANCREAS_DUCTAL_CELL	EPCAM
MURARO_PANCREAS_DUCTAL_CELL	EPHA2
MURARO_PANCREAS_DUCTAL_CELL	EPRS1
MURARO_PANCREAS_DUCTAL_CELL	EPS8
MURARO_PANCREAS_DUCTAL_CELL	EPS8L3
MURARO_PANCREAS_DUCTAL_CELL	ERBB3
MURARO_PANCREAS_DUCTAL_CELL	ERBIN
MURARO_PANCREAS_DUCTAL_CELL	ERGIC1
MURARO_PANCREAS_DUCTAL_CELL	ERICH5
MURARO_PANCREAS_DUCTAL_CELL	ERLIN2
MURARO_PANCREAS_DUCTAL_CELL	ERO1A
MURARO_PANCREAS_DUCTAL_CELL	ERRFI1
MURARO_PANCREAS_DUCTAL_CELL	ETFA
MURARO_PANCREAS_DUCTAL_CELL	ETS2
MURARO_PANCREAS_DUCTAL_CELL	ETV6
MURARO_PANCREAS_DUCTAL_CELL	EXOC6
MURARO_PANCREAS_DUCTAL_CELL	EXT1
MURARO_PANCREAS_DUCTAL_CELL	EZR
MURARO_PANCREAS_DUCTAL_CELL	F11R
MURARO_PANCREAS_DUCTAL_CELL	F2RL1
MURARO_PANCREAS_DUCTAL_CELL	FA2H
MURARO_PANCREAS_DUCTAL_CELL	FAHD1
MURARO_PANCREAS_DUCTAL_CELL	FAM102A
MURARO_PANCREAS_DUCTAL_CELL	FAM110C
MURARO_PANCREAS_DUCTAL_CELL	FAM133CP
MURARO_PANCREAS_DUCTAL_CELL	FAM171A1
MURARO_PANCREAS_DUCTAL_CELL	FARP1
MURARO_PANCREAS_DUCTAL_CELL	FAT1
MURARO_PANCREAS_DUCTAL_CELL	FBLIM1
MURARO_PANCREAS_DUCTAL_CELL	FCER1A
MURARO_PANCREAS_DUCTAL_CELL	FCER1G
MURARO_PANCREAS_DUCTAL_CELL	FDFT1
MURARO_PANCREAS_DUCTAL_CELL	FGA
MURARO_PANCREAS_DUCTAL_CELL	FGD6
MURARO_PANCREAS_DUCTAL_CELL	FGF19
MURARO_PANCREAS_DUCTAL_CELL	FGF2
MURARO_PANCREAS_DUCTAL_CELL	FGFR2
MURARO_PANCREAS_DUCTAL_CELL	FGFR3
MURARO_PANCREAS_DUCTAL_CELL	FGL2
MURARO_PANCREAS_DUCTAL_CELL	FH
MURARO_PANCREAS_DUCTAL_CELL	FILIP1L
MURARO_PANCREAS_DUCTAL_CELL	FLII
MURARO_PANCREAS_DUCTAL_CELL	FLNA
MURARO_PANCREAS_DUCTAL_CELL	FLRT2
MURARO_PANCREAS_DUCTAL_CELL	FLRT3
MURARO_PANCREAS_DUCTAL_CELL	FMNL2
MURARO_PANCREAS_DUCTAL_CELL	FNDC3B
MURARO_PANCREAS_DUCTAL_CELL	FNDC4
MURARO_PANCREAS_DUCTAL_CELL	FOXO3
MURARO_PANCREAS_DUCTAL_CELL	FRMD4A
MURARO_PANCREAS_DUCTAL_CELL	FRMD8
MURARO_PANCREAS_DUCTAL_CELL	FSTL1
MURARO_PANCREAS_DUCTAL_CELL	FTH1
MURARO_PANCREAS_DUCTAL_CELL	FTH1P3
MURARO_PANCREAS_DUCTAL_CELL	FUCA1
MURARO_PANCREAS_DUCTAL_CELL	FUT4
MURARO_PANCREAS_DUCTAL_CELL	FYB1
MURARO_PANCREAS_DUCTAL_CELL	FZD5
MURARO_PANCREAS_DUCTAL_CELL	G6PC
MURARO_PANCREAS_DUCTAL_CELL	GADD45A
MURARO_PANCREAS_DUCTAL_CELL	GADD45B
MURARO_PANCREAS_DUCTAL_CELL	GALNT1
MURARO_PANCREAS_DUCTAL_CELL	GALNT2
MURARO_PANCREAS_DUCTAL_CELL	GALNT3
MURARO_PANCREAS_DUCTAL_CELL	GALNT7
MURARO_PANCREAS_DUCTAL_CELL	GATA6
MURARO_PANCREAS_DUCTAL_CELL	GATM
MURARO_PANCREAS_DUCTAL_CELL	GBP2
MURARO_PANCREAS_DUCTAL_CELL	GBP3
MURARO_PANCREAS_DUCTAL_CELL	GCC2
MURARO_PANCREAS_DUCTAL_CELL	GCNT3
MURARO_PANCREAS_DUCTAL_CELL	GDE1
MURARO_PANCREAS_DUCTAL_CELL	GDF15
MURARO_PANCREAS_DUCTAL_CELL	GJA1
MURARO_PANCREAS_DUCTAL_CELL	GJB1
MURARO_PANCREAS_DUCTAL_CELL	GLB1
MURARO_PANCREAS_DUCTAL_CELL	GLIS3
MURARO_PANCREAS_DUCTAL_CELL	GLO1
MURARO_PANCREAS_DUCTAL_CELL	GLUL
MURARO_PANCREAS_DUCTAL_CELL	GM2A
MURARO_PANCREAS_DUCTAL_CELL	GMNN
MURARO_PANCREAS_DUCTAL_CELL	GNG12
MURARO_PANCREAS_DUCTAL_CELL	GNG5
MURARO_PANCREAS_DUCTAL_CELL	GNPTAB
MURARO_PANCREAS_DUCTAL_CELL	GNS
MURARO_PANCREAS_DUCTAL_CELL	GOLM1
MURARO_PANCREAS_DUCTAL_CELL	GOT1
MURARO_PANCREAS_DUCTAL_CELL	GOT2
MURARO_PANCREAS_DUCTAL_CELL	GPNMB
MURARO_PANCREAS_DUCTAL_CELL	GPRC5B
MURARO_PANCREAS_DUCTAL_CELL	GPX1
MURARO_PANCREAS_DUCTAL_CELL	GPX2
MURARO_PANCREAS_DUCTAL_CELL	GRB2
MURARO_PANCREAS_DUCTAL_CELL	GRN
MURARO_PANCREAS_DUCTAL_CELL	GSN
MURARO_PANCREAS_DUCTAL_CELL	GSTK1
MURARO_PANCREAS_DUCTAL_CELL	GSTM4
MURARO_PANCREAS_DUCTAL_CELL	GSTO1
MURARO_PANCREAS_DUCTAL_CELL	GSTP1
MURARO_PANCREAS_DUCTAL_CELL	GSTT1
MURARO_PANCREAS_DUCTAL_CELL	GUCD1
MURARO_PANCREAS_DUCTAL_CELL	GULP1
MURARO_PANCREAS_DUCTAL_CELL	GYPC
MURARO_PANCREAS_DUCTAL_CELL	H19
MURARO_PANCREAS_DUCTAL_CELL	H3-3B
MURARO_PANCREAS_DUCTAL_CELL	HABP2
MURARO_PANCREAS_DUCTAL_CELL	HADHA
MURARO_PANCREAS_DUCTAL_CELL	HADHB
MURARO_PANCREAS_DUCTAL_CELL	HBEGF
MURARO_PANCREAS_DUCTAL_CELL	HCK
MURARO_PANCREAS_DUCTAL_CELL	HCP5
MURARO_PANCREAS_DUCTAL_CELL	HDAC7
MURARO_PANCREAS_DUCTAL_CELL	HDGF
MURARO_PANCREAS_DUCTAL_CELL	HDHD3
MURARO_PANCREAS_DUCTAL_CELL	HEBP1
MURARO_PANCREAS_DUCTAL_CELL	HEBP2
MURARO_PANCREAS_DUCTAL_CELL	HEG1
MURARO_PANCREAS_DUCTAL_CELL	HES1
MURARO_PANCREAS_DUCTAL_CELL	HEXB
MURARO_PANCREAS_DUCTAL_CELL	HGSNAT
MURARO_PANCREAS_DUCTAL_CELL	HIF1A
MURARO_PANCREAS_DUCTAL_CELL	HINT3
MURARO_PANCREAS_DUCTAL_CELL	HIP1
MURARO_PANCREAS_DUCTAL_CELL	HK1
MURARO_PANCREAS_DUCTAL_CELL	HKDC1
MURARO_PANCREAS_DUCTAL_CELL	HLA-A
MURARO_PANCREAS_DUCTAL_CELL	HLA-B
MURARO_PANCREAS_DUCTAL_CELL	HLA-C
MURARO_PANCREAS_DUCTAL_CELL	HLA-DMA
MURARO_PANCREAS_DUCTAL_CELL	HLA-DMB
MURARO_PANCREAS_DUCTAL_CELL	HLA-DPA1
MURARO_PANCREAS_DUCTAL_CELL	HLA-DPB1
MURARO_PANCREAS_DUCTAL_CELL	HLA-DQA1
MURARO_PANCREAS_DUCTAL_CELL	HLA-DQB1
MURARO_PANCREAS_DUCTAL_CELL	HLA-DRA
MURARO_PANCREAS_DUCTAL_CELL	HLA-DRB1
MURARO_PANCREAS_DUCTAL_CELL	HLA-DRB6
MURARO_PANCREAS_DUCTAL_CELL	HLA-E
MURARO_PANCREAS_DUCTAL_CELL	HLA-F
MURARO_PANCREAS_DUCTAL_CELL	HMGB1
MURARO_PANCREAS_DUCTAL_CELL	HMGCS1
MURARO_PANCREAS_DUCTAL_CELL	HMGN1
MURARO_PANCREAS_DUCTAL_CELL	HNF1B
MURARO_PANCREAS_DUCTAL_CELL	HNMT
MURARO_PANCREAS_DUCTAL_CELL	HNRNPAB
MURARO_PANCREAS_DUCTAL_CELL	HNRNPF
MURARO_PANCREAS_DUCTAL_CELL	HOMER2
MURARO_PANCREAS_DUCTAL_CELL	HPCAL1
MURARO_PANCREAS_DUCTAL_CELL	HS3ST1
MURARO_PANCREAS_DUCTAL_CELL	HSD11B2
MURARO_PANCREAS_DUCTAL_CELL	HSD17B11
MURARO_PANCREAS_DUCTAL_CELL	HSD17B2
MURARO_PANCREAS_DUCTAL_CELL	HSPA1A
MURARO_PANCREAS_DUCTAL_CELL	HSPB1
MURARO_PANCREAS_DUCTAL_CELL	HSPB8
MURARO_PANCREAS_DUCTAL_CELL	HTATIP2
MURARO_PANCREAS_DUCTAL_CELL	ICAM1
MURARO_PANCREAS_DUCTAL_CELL	ID1
MURARO_PANCREAS_DUCTAL_CELL	ID2
MURARO_PANCREAS_DUCTAL_CELL	ID3
MURARO_PANCREAS_DUCTAL_CELL	IDH2
MURARO_PANCREAS_DUCTAL_CELL	IER2
MURARO_PANCREAS_DUCTAL_CELL	IER3
MURARO_PANCREAS_DUCTAL_CELL	IER5
MURARO_PANCREAS_DUCTAL_CELL	IFI16
MURARO_PANCREAS_DUCTAL_CELL	IFI30
MURARO_PANCREAS_DUCTAL_CELL	IFIT3
MURARO_PANCREAS_DUCTAL_CELL	IFITM2
MURARO_PANCREAS_DUCTAL_CELL	IFITM3
MURARO_PANCREAS_DUCTAL_CELL	IFNAR1
MURARO_PANCREAS_DUCTAL_CELL	IFNGR2
MURARO_PANCREAS_DUCTAL_CELL	IGF2BP2
MURARO_PANCREAS_DUCTAL_CELL	IGF2R
MURARO_PANCREAS_DUCTAL_CELL	IGFBP7
MURARO_PANCREAS_DUCTAL_CELL	IGSF3
MURARO_PANCREAS_DUCTAL_CELL	IGSF6
MURARO_PANCREAS_DUCTAL_CELL	IL10RB
MURARO_PANCREAS_DUCTAL_CELL	IL17RD
MURARO_PANCREAS_DUCTAL_CELL	IL18
MURARO_PANCREAS_DUCTAL_CELL	IL1R1
MURARO_PANCREAS_DUCTAL_CELL	IL1RN
MURARO_PANCREAS_DUCTAL_CELL	IL4R
MURARO_PANCREAS_DUCTAL_CELL	IL6ST
MURARO_PANCREAS_DUCTAL_CELL	IMPA2
MURARO_PANCREAS_DUCTAL_CELL	INSIG2
MURARO_PANCREAS_DUCTAL_CELL	IQGAP1
MURARO_PANCREAS_DUCTAL_CELL	IQGAP2
MURARO_PANCREAS_DUCTAL_CELL	ITGA2
MURARO_PANCREAS_DUCTAL_CELL	ITGA3
MURARO_PANCREAS_DUCTAL_CELL	ITGA6
MURARO_PANCREAS_DUCTAL_CELL	ITGAV
MURARO_PANCREAS_DUCTAL_CELL	ITGB1
MURARO_PANCREAS_DUCTAL_CELL	ITGB2
MURARO_PANCREAS_DUCTAL_CELL	ITGB4
MURARO_PANCREAS_DUCTAL_CELL	ITGB5
MURARO_PANCREAS_DUCTAL_CELL	ITGB8
MURARO_PANCREAS_DUCTAL_CELL	ITIH5
MURARO_PANCREAS_DUCTAL_CELL	ITPR2
MURARO_PANCREAS_DUCTAL_CELL	JAG1
MURARO_PANCREAS_DUCTAL_CELL	JCAD
MURARO_PANCREAS_DUCTAL_CELL	JOSD1
MURARO_PANCREAS_DUCTAL_CELL	JPT1
MURARO_PANCREAS_DUCTAL_CELL	JUN
MURARO_PANCREAS_DUCTAL_CELL	JUP
MURARO_PANCREAS_DUCTAL_CELL	KANK2
MURARO_PANCREAS_DUCTAL_CELL	KCNJ15
MURARO_PANCREAS_DUCTAL_CELL	KCNJ16
MURARO_PANCREAS_DUCTAL_CELL	KCNK5
MURARO_PANCREAS_DUCTAL_CELL	KCNQ1
MURARO_PANCREAS_DUCTAL_CELL	KDM5B
MURARO_PANCREAS_DUCTAL_CELL	KDSR
MURARO_PANCREAS_DUCTAL_CELL	KIAA0930
MURARO_PANCREAS_DUCTAL_CELL	KIAA1217
MURARO_PANCREAS_DUCTAL_CELL	KIAA1522
MURARO_PANCREAS_DUCTAL_CELL	KIF13B
MURARO_PANCREAS_DUCTAL_CELL	KIF1C
MURARO_PANCREAS_DUCTAL_CELL	KIT
MURARO_PANCREAS_DUCTAL_CELL	KLF13
MURARO_PANCREAS_DUCTAL_CELL	KLF3
MURARO_PANCREAS_DUCTAL_CELL	KLF5
MURARO_PANCREAS_DUCTAL_CELL	KLF6
MURARO_PANCREAS_DUCTAL_CELL	KLHL24
MURARO_PANCREAS_DUCTAL_CELL	KLHL5
MURARO_PANCREAS_DUCTAL_CELL	KNOP1
MURARO_PANCREAS_DUCTAL_CELL	KRT17
MURARO_PANCREAS_DUCTAL_CELL	KRT18
MURARO_PANCREAS_DUCTAL_CELL	KRT19
MURARO_PANCREAS_DUCTAL_CELL	KRT23
MURARO_PANCREAS_DUCTAL_CELL	KRT7
MURARO_PANCREAS_DUCTAL_CELL	KRT8
MURARO_PANCREAS_DUCTAL_CELL	KRT80
MURARO_PANCREAS_DUCTAL_CELL	KRTCAP3
MURARO_PANCREAS_DUCTAL_CELL	LACC1
MURARO_PANCREAS_DUCTAL_CELL	LAD1
MURARO_PANCREAS_DUCTAL_CELL	LAMA3
MURARO_PANCREAS_DUCTAL_CELL	LAMA5
MURARO_PANCREAS_DUCTAL_CELL	LAMB1
MURARO_PANCREAS_DUCTAL_CELL	LAMB3
MURARO_PANCREAS_DUCTAL_CELL	LAMC1
MURARO_PANCREAS_DUCTAL_CELL	LAMC2
MURARO_PANCREAS_DUCTAL_CELL	LAMP2
MURARO_PANCREAS_DUCTAL_CELL	LANCL1
MURARO_PANCREAS_DUCTAL_CELL	LAPTM4A
MURARO_PANCREAS_DUCTAL_CELL	LAPTM4B
MURARO_PANCREAS_DUCTAL_CELL	LAPTM5
MURARO_PANCREAS_DUCTAL_CELL	LASP1
MURARO_PANCREAS_DUCTAL_CELL	LATS2
MURARO_PANCREAS_DUCTAL_CELL	LBH
MURARO_PANCREAS_DUCTAL_CELL	LBR
MURARO_PANCREAS_DUCTAL_CELL	LCN2
MURARO_PANCREAS_DUCTAL_CELL	LCP1
MURARO_PANCREAS_DUCTAL_CELL	LDHA
MURARO_PANCREAS_DUCTAL_CELL	LDLR
MURARO_PANCREAS_DUCTAL_CELL	LEPROT
MURARO_PANCREAS_DUCTAL_CELL	LGALS3
MURARO_PANCREAS_DUCTAL_CELL	LGALS3BP
MURARO_PANCREAS_DUCTAL_CELL	LGALS4
MURARO_PANCREAS_DUCTAL_CELL	LGALS8
MURARO_PANCREAS_DUCTAL_CELL	LGALS9
MURARO_PANCREAS_DUCTAL_CELL	LGR4
MURARO_PANCREAS_DUCTAL_CELL	LHFPL2
MURARO_PANCREAS_DUCTAL_CELL	LIF
MURARO_PANCREAS_DUCTAL_CELL	LIMA1
MURARO_PANCREAS_DUCTAL_CELL	LIMS1
MURARO_PANCREAS_DUCTAL_CELL	LINC01133
MURARO_PANCREAS_DUCTAL_CELL	LIPA
MURARO_PANCREAS_DUCTAL_CELL	LIPH
MURARO_PANCREAS_DUCTAL_CELL	LITAF
MURARO_PANCREAS_DUCTAL_CELL	LLGL2
MURARO_PANCREAS_DUCTAL_CELL	LMAN2
MURARO_PANCREAS_DUCTAL_CELL	LMNA
MURARO_PANCREAS_DUCTAL_CELL	LMO4
MURARO_PANCREAS_DUCTAL_CELL	LMO7
MURARO_PANCREAS_DUCTAL_CELL	LPAR6
MURARO_PANCREAS_DUCTAL_CELL	LPCAT2
MURARO_PANCREAS_DUCTAL_CELL	LPGAT1
MURARO_PANCREAS_DUCTAL_CELL	LPP
MURARO_PANCREAS_DUCTAL_CELL	LRATD2
MURARO_PANCREAS_DUCTAL_CELL	LRG1
MURARO_PANCREAS_DUCTAL_CELL	LRP10
MURARO_PANCREAS_DUCTAL_CELL	LRRC8A
MURARO_PANCREAS_DUCTAL_CELL	LRRFIP1
MURARO_PANCREAS_DUCTAL_CELL	LTB
MURARO_PANCREAS_DUCTAL_CELL	LURAP1L
MURARO_PANCREAS_DUCTAL_CELL	LUZP1
MURARO_PANCREAS_DUCTAL_CELL	LYN
MURARO_PANCREAS_DUCTAL_CELL	LYPD1
MURARO_PANCREAS_DUCTAL_CELL	LYPLA1
MURARO_PANCREAS_DUCTAL_CELL	LYZ
MURARO_PANCREAS_DUCTAL_CELL	MACC1
MURARO_PANCREAS_DUCTAL_CELL	MACF1
MURARO_PANCREAS_DUCTAL_CELL	MAFF
MURARO_PANCREAS_DUCTAL_CELL	MAGI1
MURARO_PANCREAS_DUCTAL_CELL	MAGI3
MURARO_PANCREAS_DUCTAL_CELL	MAL2
MURARO_PANCREAS_DUCTAL_CELL	MALL
MURARO_PANCREAS_DUCTAL_CELL	MAOB
MURARO_PANCREAS_DUCTAL_CELL	MAP1LC3B
MURARO_PANCREAS_DUCTAL_CELL	MAP3K1
MURARO_PANCREAS_DUCTAL_CELL	MAP3K20
MURARO_PANCREAS_DUCTAL_CELL	MAP3K21
MURARO_PANCREAS_DUCTAL_CELL	MAP4
MURARO_PANCREAS_DUCTAL_CELL	MAPK6
MURARO_PANCREAS_DUCTAL_CELL	MAPKAP1
MURARO_PANCREAS_DUCTAL_CELL	MARCKSL1
MURARO_PANCREAS_DUCTAL_CELL	MAT2B
MURARO_PANCREAS_DUCTAL_CELL	MBD2
MURARO_PANCREAS_DUCTAL_CELL	MCAM
MURARO_PANCREAS_DUCTAL_CELL	MCL1
MURARO_PANCREAS_DUCTAL_CELL	MDH1
MURARO_PANCREAS_DUCTAL_CELL	MDK
MURARO_PANCREAS_DUCTAL_CELL	MELTF
MURARO_PANCREAS_DUCTAL_CELL	MET
MURARO_PANCREAS_DUCTAL_CELL	METTL7A
MURARO_PANCREAS_DUCTAL_CELL	MGAT4B
MURARO_PANCREAS_DUCTAL_CELL	MGAT5
MURARO_PANCREAS_DUCTAL_CELL	MGST3
MURARO_PANCREAS_DUCTAL_CELL	MID1
MURARO_PANCREAS_DUCTAL_CELL	MINDY2
MURARO_PANCREAS_DUCTAL_CELL	MIR4435-2HG
MURARO_PANCREAS_DUCTAL_CELL	MITF
MURARO_PANCREAS_DUCTAL_CELL	MLEC
MURARO_PANCREAS_DUCTAL_CELL	MLPH
MURARO_PANCREAS_DUCTAL_CELL	MMP7
MURARO_PANCREAS_DUCTAL_CELL	MOB3B
MURARO_PANCREAS_DUCTAL_CELL	MPC1
MURARO_PANCREAS_DUCTAL_CELL	MPEG1
MURARO_PANCREAS_DUCTAL_CELL	MPRIP
MURARO_PANCREAS_DUCTAL_CELL	MPZL1
MURARO_PANCREAS_DUCTAL_CELL	MRPL15
MURARO_PANCREAS_DUCTAL_CELL	MS4A7
MURARO_PANCREAS_DUCTAL_CELL	MSMO1
MURARO_PANCREAS_DUCTAL_CELL	MSN
MURARO_PANCREAS_DUCTAL_CELL	MSR1
MURARO_PANCREAS_DUCTAL_CELL	MST1L
MURARO_PANCREAS_DUCTAL_CELL	MTMR12
MURARO_PANCREAS_DUCTAL_CELL	MTUS1
MURARO_PANCREAS_DUCTAL_CELL	MUC1
MURARO_PANCREAS_DUCTAL_CELL	MUC13
MURARO_PANCREAS_DUCTAL_CELL	MUC20
MURARO_PANCREAS_DUCTAL_CELL	MYADM
MURARO_PANCREAS_DUCTAL_CELL	MYD88
MURARO_PANCREAS_DUCTAL_CELL	MYH14
MURARO_PANCREAS_DUCTAL_CELL	MYH9
MURARO_PANCREAS_DUCTAL_CELL	MYL12A
MURARO_PANCREAS_DUCTAL_CELL	MYL12B
MURARO_PANCREAS_DUCTAL_CELL	MYO10
MURARO_PANCREAS_DUCTAL_CELL	MYO1C
MURARO_PANCREAS_DUCTAL_CELL	MYO1E
MURARO_PANCREAS_DUCTAL_CELL	MYO5B
MURARO_PANCREAS_DUCTAL_CELL	MYO6
MURARO_PANCREAS_DUCTAL_CELL	MYOF
MURARO_PANCREAS_DUCTAL_CELL	MYRF
MURARO_PANCREAS_DUCTAL_CELL	NAGK
MURARO_PANCREAS_DUCTAL_CELL	NAMPT
MURARO_PANCREAS_DUCTAL_CELL	NAPG
MURARO_PANCREAS_DUCTAL_CELL	NARS1
MURARO_PANCREAS_DUCTAL_CELL	NCAM1
MURARO_PANCREAS_DUCTAL_CELL	NCEH1
MURARO_PANCREAS_DUCTAL_CELL	NCF2
MURARO_PANCREAS_DUCTAL_CELL	NCK2
MURARO_PANCREAS_DUCTAL_CELL	NCL
MURARO_PANCREAS_DUCTAL_CELL	NCOA4
MURARO_PANCREAS_DUCTAL_CELL	NCOA7
MURARO_PANCREAS_DUCTAL_CELL	NDFIP2
MURARO_PANCREAS_DUCTAL_CELL	NDRG2
MURARO_PANCREAS_DUCTAL_CELL	NDUFA4
MURARO_PANCREAS_DUCTAL_CELL	NDUFA6
MURARO_PANCREAS_DUCTAL_CELL	NDUFS2
MURARO_PANCREAS_DUCTAL_CELL	NEAT1
MURARO_PANCREAS_DUCTAL_CELL	NECAP2
MURARO_PANCREAS_DUCTAL_CELL	NECTIN2
MURARO_PANCREAS_DUCTAL_CELL	NECTIN4
MURARO_PANCREAS_DUCTAL_CELL	NEDD4L
MURARO_PANCREAS_DUCTAL_CELL	NEDD9
MURARO_PANCREAS_DUCTAL_CELL	NET1
MURARO_PANCREAS_DUCTAL_CELL	NEURL3
MURARO_PANCREAS_DUCTAL_CELL	NEXN
MURARO_PANCREAS_DUCTAL_CELL	NFE2L2
MURARO_PANCREAS_DUCTAL_CELL	NFIA
MURARO_PANCREAS_DUCTAL_CELL	NFIB
MURARO_PANCREAS_DUCTAL_CELL	NFIX
MURARO_PANCREAS_DUCTAL_CELL	NFKBIA
MURARO_PANCREAS_DUCTAL_CELL	NFKBIZ
MURARO_PANCREAS_DUCTAL_CELL	NGFR
MURARO_PANCREAS_DUCTAL_CELL	NIBAN2
MURARO_PANCREAS_DUCTAL_CELL	NINJ1
MURARO_PANCREAS_DUCTAL_CELL	NIPSNAP2
MURARO_PANCREAS_DUCTAL_CELL	NLN
MURARO_PANCREAS_DUCTAL_CELL	NMT2
MURARO_PANCREAS_DUCTAL_CELL	NNT
MURARO_PANCREAS_DUCTAL_CELL	NOP10
MURARO_PANCREAS_DUCTAL_CELL	NOTCH2
MURARO_PANCREAS_DUCTAL_CELL	NOTCH2NLA
MURARO_PANCREAS_DUCTAL_CELL	NPAS2
MURARO_PANCREAS_DUCTAL_CELL	NPC2
MURARO_PANCREAS_DUCTAL_CELL	NPNT
MURARO_PANCREAS_DUCTAL_CELL	NR0B2
MURARO_PANCREAS_DUCTAL_CELL	NR1H4
MURARO_PANCREAS_DUCTAL_CELL	NR2F2
MURARO_PANCREAS_DUCTAL_CELL	NR5A2
MURARO_PANCREAS_DUCTAL_CELL	NRAS
MURARO_PANCREAS_DUCTAL_CELL	NRP1
MURARO_PANCREAS_DUCTAL_CELL	NTN4
MURARO_PANCREAS_DUCTAL_CELL	NTRK2
MURARO_PANCREAS_DUCTAL_CELL	NUAK2
MURARO_PANCREAS_DUCTAL_CELL	OCIAD2
MURARO_PANCREAS_DUCTAL_CELL	OCLN
MURARO_PANCREAS_DUCTAL_CELL	ODC1
MURARO_PANCREAS_DUCTAL_CELL	OGA
MURARO_PANCREAS_DUCTAL_CELL	OLFM4
MURARO_PANCREAS_DUCTAL_CELL	OLFML2A
MURARO_PANCREAS_DUCTAL_CELL	OLR1
MURARO_PANCREAS_DUCTAL_CELL	ONECUT2
MURARO_PANCREAS_DUCTAL_CELL	OPTN
MURARO_PANCREAS_DUCTAL_CELL	OSBPL1A
MURARO_PANCREAS_DUCTAL_CELL	OSMR
MURARO_PANCREAS_DUCTAL_CELL	OXSR1
MURARO_PANCREAS_DUCTAL_CELL	PACSIN2
MURARO_PANCREAS_DUCTAL_CELL	PAFAH2
MURARO_PANCREAS_DUCTAL_CELL	PAH
MURARO_PANCREAS_DUCTAL_CELL	PAIP1
MURARO_PANCREAS_DUCTAL_CELL	PAK1
MURARO_PANCREAS_DUCTAL_CELL	PAK2
MURARO_PANCREAS_DUCTAL_CELL	PARD3
MURARO_PANCREAS_DUCTAL_CELL	PARD6B
MURARO_PANCREAS_DUCTAL_CELL	PARP14
MURARO_PANCREAS_DUCTAL_CELL	PARP4
MURARO_PANCREAS_DUCTAL_CELL	PATJ
MURARO_PANCREAS_DUCTAL_CELL	PAWR
MURARO_PANCREAS_DUCTAL_CELL	PBX1
MURARO_PANCREAS_DUCTAL_CELL	PCSK5
MURARO_PANCREAS_DUCTAL_CELL	PCYOX1
MURARO_PANCREAS_DUCTAL_CELL	PDCD6IP
MURARO_PANCREAS_DUCTAL_CELL	PDE3A
MURARO_PANCREAS_DUCTAL_CELL	PDE5A
MURARO_PANCREAS_DUCTAL_CELL	PDGFC
MURARO_PANCREAS_DUCTAL_CELL	PDGFD
MURARO_PANCREAS_DUCTAL_CELL	PDHA1
MURARO_PANCREAS_DUCTAL_CELL	PDIA5
MURARO_PANCREAS_DUCTAL_CELL	PDLIM1
MURARO_PANCREAS_DUCTAL_CELL	PDLIM3
MURARO_PANCREAS_DUCTAL_CELL	PDLIM5
MURARO_PANCREAS_DUCTAL_CELL	PDP1
MURARO_PANCREAS_DUCTAL_CELL	PDZK1IP1
MURARO_PANCREAS_DUCTAL_CELL	PEA15
MURARO_PANCREAS_DUCTAL_CELL	PERP
MURARO_PANCREAS_DUCTAL_CELL	PFKFB3
MURARO_PANCREAS_DUCTAL_CELL	PFKP
MURARO_PANCREAS_DUCTAL_CELL	PFN1
MURARO_PANCREAS_DUCTAL_CELL	PGK1
MURARO_PANCREAS_DUCTAL_CELL	PGM2
MURARO_PANCREAS_DUCTAL_CELL	PGM2L1
MURARO_PANCREAS_DUCTAL_CELL	PHB
MURARO_PANCREAS_DUCTAL_CELL	PHLDA1
MURARO_PANCREAS_DUCTAL_CELL	PHLDA2
MURARO_PANCREAS_DUCTAL_CELL	PHLDB2
MURARO_PANCREAS_DUCTAL_CELL	PICALM
MURARO_PANCREAS_DUCTAL_CELL	PIGR
MURARO_PANCREAS_DUCTAL_CELL	PIGS
MURARO_PANCREAS_DUCTAL_CELL	PIK3AP1
MURARO_PANCREAS_DUCTAL_CELL	PIK3IP1
MURARO_PANCREAS_DUCTAL_CELL	PIK3R1
MURARO_PANCREAS_DUCTAL_CELL	PIM1
MURARO_PANCREAS_DUCTAL_CELL	PKHD1
MURARO_PANCREAS_DUCTAL_CELL	PKP4
MURARO_PANCREAS_DUCTAL_CELL	PLA2G7
MURARO_PANCREAS_DUCTAL_CELL	PLAU
MURARO_PANCREAS_DUCTAL_CELL	PLAUR
MURARO_PANCREAS_DUCTAL_CELL	PLD1
MURARO_PANCREAS_DUCTAL_CELL	PLEKHA2
MURARO_PANCREAS_DUCTAL_CELL	PLEKHB1
MURARO_PANCREAS_DUCTAL_CELL	PLS1
MURARO_PANCREAS_DUCTAL_CELL	PLS3
MURARO_PANCREAS_DUCTAL_CELL	PLSCR1
MURARO_PANCREAS_DUCTAL_CELL	PLXNB1
MURARO_PANCREAS_DUCTAL_CELL	PMEPA1
MURARO_PANCREAS_DUCTAL_CELL	PMP22
MURARO_PANCREAS_DUCTAL_CELL	PNKD
MURARO_PANCREAS_DUCTAL_CELL	PNP
MURARO_PANCREAS_DUCTAL_CELL	PNPLA2
MURARO_PANCREAS_DUCTAL_CELL	PNRC1
MURARO_PANCREAS_DUCTAL_CELL	POF1B
MURARO_PANCREAS_DUCTAL_CELL	PON2
MURARO_PANCREAS_DUCTAL_CELL	PPARGC1A
MURARO_PANCREAS_DUCTAL_CELL	PPDPF
MURARO_PANCREAS_DUCTAL_CELL	PPFIBP1
MURARO_PANCREAS_DUCTAL_CELL	PPIA
MURARO_PANCREAS_DUCTAL_CELL	PPIC
MURARO_PANCREAS_DUCTAL_CELL	PPIF
MURARO_PANCREAS_DUCTAL_CELL	PPP1CB
MURARO_PANCREAS_DUCTAL_CELL	PPP1R11
MURARO_PANCREAS_DUCTAL_CELL	PPP1R18
MURARO_PANCREAS_DUCTAL_CELL	PPP2R3A
MURARO_PANCREAS_DUCTAL_CELL	PRDM16
MURARO_PANCREAS_DUCTAL_CELL	PRDX1
MURARO_PANCREAS_DUCTAL_CELL	PRKCA
MURARO_PANCREAS_DUCTAL_CELL	PRKX
MURARO_PANCREAS_DUCTAL_CELL	PROM1
MURARO_PANCREAS_DUCTAL_CELL	PRR13
MURARO_PANCREAS_DUCTAL_CELL	PRR15L
MURARO_PANCREAS_DUCTAL_CELL	PRSS22
MURARO_PANCREAS_DUCTAL_CELL	PRSS23
MURARO_PANCREAS_DUCTAL_CELL	PRXL2B
MURARO_PANCREAS_DUCTAL_CELL	PSAP
MURARO_PANCREAS_DUCTAL_CELL	PSG4
MURARO_PANCREAS_DUCTAL_CELL	PSMB10
MURARO_PANCREAS_DUCTAL_CELL	PSMB8
MURARO_PANCREAS_DUCTAL_CELL	PSME3
MURARO_PANCREAS_DUCTAL_CELL	PTAFR
MURARO_PANCREAS_DUCTAL_CELL	PTGFRN
MURARO_PANCREAS_DUCTAL_CELL	PTMA
MURARO_PANCREAS_DUCTAL_CELL	PTMAP11
MURARO_PANCREAS_DUCTAL_CELL	PTP4A1
MURARO_PANCREAS_DUCTAL_CELL	PTP4A2
MURARO_PANCREAS_DUCTAL_CELL	PTPN12
MURARO_PANCREAS_DUCTAL_CELL	PTPN14
MURARO_PANCREAS_DUCTAL_CELL	PTPRC
MURARO_PANCREAS_DUCTAL_CELL	PTPRF
MURARO_PANCREAS_DUCTAL_CELL	PTPRK
MURARO_PANCREAS_DUCTAL_CELL	PTPRM
MURARO_PANCREAS_DUCTAL_CELL	PTTG1IP
MURARO_PANCREAS_DUCTAL_CELL	PWWP3B
MURARO_PANCREAS_DUCTAL_CELL	PXDC1
MURARO_PANCREAS_DUCTAL_CELL	QKI
MURARO_PANCREAS_DUCTAL_CELL	QSOX1
MURARO_PANCREAS_DUCTAL_CELL	RAB10
MURARO_PANCREAS_DUCTAL_CELL	RAB11FIP1
MURARO_PANCREAS_DUCTAL_CELL	RAB25
MURARO_PANCREAS_DUCTAL_CELL	RAB27B
MURARO_PANCREAS_DUCTAL_CELL	RAB32
MURARO_PANCREAS_DUCTAL_CELL	RAB5B
MURARO_PANCREAS_DUCTAL_CELL	RAB6A
MURARO_PANCREAS_DUCTAL_CELL	RAB9A
MURARO_PANCREAS_DUCTAL_CELL	RAC1
MURARO_PANCREAS_DUCTAL_CELL	RAC2
MURARO_PANCREAS_DUCTAL_CELL	RALA
MURARO_PANCREAS_DUCTAL_CELL	RALB
MURARO_PANCREAS_DUCTAL_CELL	RALGAPA2
MURARO_PANCREAS_DUCTAL_CELL	RAP2B
MURARO_PANCREAS_DUCTAL_CELL	RAPGEF5
MURARO_PANCREAS_DUCTAL_CELL	RASEF
MURARO_PANCREAS_DUCTAL_CELL	RASSF4
MURARO_PANCREAS_DUCTAL_CELL	RASSF8
MURARO_PANCREAS_DUCTAL_CELL	RB1CC1
MURARO_PANCREAS_DUCTAL_CELL	RBM47
MURARO_PANCREAS_DUCTAL_CELL	RBP1
MURARO_PANCREAS_DUCTAL_CELL	RBPMS
MURARO_PANCREAS_DUCTAL_CELL	RCAN1
MURARO_PANCREAS_DUCTAL_CELL	RCC2
MURARO_PANCREAS_DUCTAL_CELL	RCN2
MURARO_PANCREAS_DUCTAL_CELL	RDH10
MURARO_PANCREAS_DUCTAL_CELL	RDH11
MURARO_PANCREAS_DUCTAL_CELL	RERG
MURARO_PANCREAS_DUCTAL_CELL	RESF1
MURARO_PANCREAS_DUCTAL_CELL	REST
MURARO_PANCREAS_DUCTAL_CELL	RETSAT
MURARO_PANCREAS_DUCTAL_CELL	RGS1
MURARO_PANCREAS_DUCTAL_CELL	RHBDF1
MURARO_PANCREAS_DUCTAL_CELL	RHOB
MURARO_PANCREAS_DUCTAL_CELL	RHOC
MURARO_PANCREAS_DUCTAL_CELL	RHOG
MURARO_PANCREAS_DUCTAL_CELL	RHOQ
MURARO_PANCREAS_DUCTAL_CELL	RHOU
MURARO_PANCREAS_DUCTAL_CELL	RHPN2
MURARO_PANCREAS_DUCTAL_CELL	RIPK2
MURARO_PANCREAS_DUCTAL_CELL	RMND5A
MURARO_PANCREAS_DUCTAL_CELL	RNASE1
MURARO_PANCREAS_DUCTAL_CELL	RNASET2
MURARO_PANCREAS_DUCTAL_CELL	RND3
MURARO_PANCREAS_DUCTAL_CELL	RNF103
MURARO_PANCREAS_DUCTAL_CELL	RNF128
MURARO_PANCREAS_DUCTAL_CELL	RNF19A
MURARO_PANCREAS_DUCTAL_CELL	RNF213
MURARO_PANCREAS_DUCTAL_CELL	RNF44
MURARO_PANCREAS_DUCTAL_CELL	RNPEP
MURARO_PANCREAS_DUCTAL_CELL	RPS27L
MURARO_PANCREAS_DUCTAL_CELL	RPS6KA2
MURARO_PANCREAS_DUCTAL_CELL	RRAS2
MURARO_PANCREAS_DUCTAL_CELL	RSU1
MURARO_PANCREAS_DUCTAL_CELL	RUNX1
MURARO_PANCREAS_DUCTAL_CELL	RUNX3
MURARO_PANCREAS_DUCTAL_CELL	S100A10
MURARO_PANCREAS_DUCTAL_CELL	S100A11
MURARO_PANCREAS_DUCTAL_CELL	S100A13
MURARO_PANCREAS_DUCTAL_CELL	S100A14
MURARO_PANCREAS_DUCTAL_CELL	S100A16
MURARO_PANCREAS_DUCTAL_CELL	S100A6
MURARO_PANCREAS_DUCTAL_CELL	SAMD12
MURARO_PANCREAS_DUCTAL_CELL	SAMD9
MURARO_PANCREAS_DUCTAL_CELL	SAT1
MURARO_PANCREAS_DUCTAL_CELL	SATB1
MURARO_PANCREAS_DUCTAL_CELL	SAV1
MURARO_PANCREAS_DUCTAL_CELL	SCAF11
MURARO_PANCREAS_DUCTAL_CELL	SCNN1A
MURARO_PANCREAS_DUCTAL_CELL	SDC1
MURARO_PANCREAS_DUCTAL_CELL	SDC4
MURARO_PANCREAS_DUCTAL_CELL	SDCBP
MURARO_PANCREAS_DUCTAL_CELL	SDHA
MURARO_PANCREAS_DUCTAL_CELL	SDHB
MURARO_PANCREAS_DUCTAL_CELL	SDS
MURARO_PANCREAS_DUCTAL_CELL	SEL1L3
MURARO_PANCREAS_DUCTAL_CELL	SEMA6A
MURARO_PANCREAS_DUCTAL_CELL	SEPHS2
MURARO_PANCREAS_DUCTAL_CELL	SERINC2
MURARO_PANCREAS_DUCTAL_CELL	SERINC5
MURARO_PANCREAS_DUCTAL_CELL	SERPINA1
MURARO_PANCREAS_DUCTAL_CELL	SERPINA3
MURARO_PANCREAS_DUCTAL_CELL	SERPINA5
MURARO_PANCREAS_DUCTAL_CELL	SERPINA6
MURARO_PANCREAS_DUCTAL_CELL	SERPINB2
MURARO_PANCREAS_DUCTAL_CELL	SERPING1
MURARO_PANCREAS_DUCTAL_CELL	SERTAD2
MURARO_PANCREAS_DUCTAL_CELL	SESTD1
MURARO_PANCREAS_DUCTAL_CELL	SETD7
MURARO_PANCREAS_DUCTAL_CELL	SFPQ
MURARO_PANCREAS_DUCTAL_CELL	SFRP5
MURARO_PANCREAS_DUCTAL_CELL	SGPP1
MURARO_PANCREAS_DUCTAL_CELL	SH2D4A
MURARO_PANCREAS_DUCTAL_CELL	SH3BGRL3
MURARO_PANCREAS_DUCTAL_CELL	SH3BP4
MURARO_PANCREAS_DUCTAL_CELL	SH3D19
MURARO_PANCREAS_DUCTAL_CELL	SH3PXD2B
MURARO_PANCREAS_DUCTAL_CELL	SH3YL1
MURARO_PANCREAS_DUCTAL_CELL	SHROOM3
MURARO_PANCREAS_DUCTAL_CELL	SIAE
MURARO_PANCREAS_DUCTAL_CELL	SINHCAF
MURARO_PANCREAS_DUCTAL_CELL	SIPA1L1
MURARO_PANCREAS_DUCTAL_CELL	SIRPA
MURARO_PANCREAS_DUCTAL_CELL	SKIL
MURARO_PANCREAS_DUCTAL_CELL	SLA
MURARO_PANCREAS_DUCTAL_CELL	SLC12A2
MURARO_PANCREAS_DUCTAL_CELL	SLC12A7
MURARO_PANCREAS_DUCTAL_CELL	SLC15A1
MURARO_PANCREAS_DUCTAL_CELL	SLC16A7
MURARO_PANCREAS_DUCTAL_CELL	SLC17A4
MURARO_PANCREAS_DUCTAL_CELL	SLC1A1
MURARO_PANCREAS_DUCTAL_CELL	SLC20A1
MURARO_PANCREAS_DUCTAL_CELL	SLC25A23
MURARO_PANCREAS_DUCTAL_CELL	SLC25A24
MURARO_PANCREAS_DUCTAL_CELL	SLC25A3
MURARO_PANCREAS_DUCTAL_CELL	SLC25A5
MURARO_PANCREAS_DUCTAL_CELL	SLC28A3
MURARO_PANCREAS_DUCTAL_CELL	SLC34A2
MURARO_PANCREAS_DUCTAL_CELL	SLC35B2
MURARO_PANCREAS_DUCTAL_CELL	SLC35F6
MURARO_PANCREAS_DUCTAL_CELL	SLC38A1
MURARO_PANCREAS_DUCTAL_CELL	SLC38A2
MURARO_PANCREAS_DUCTAL_CELL	SLC39A1
MURARO_PANCREAS_DUCTAL_CELL	SLC3A1
MURARO_PANCREAS_DUCTAL_CELL	SLC40A1
MURARO_PANCREAS_DUCTAL_CELL	SLC43A3
MURARO_PANCREAS_DUCTAL_CELL	SLC44A2
MURARO_PANCREAS_DUCTAL_CELL	SLC44A4
MURARO_PANCREAS_DUCTAL_CELL	SLC46A3
MURARO_PANCREAS_DUCTAL_CELL	SLC4A4
MURARO_PANCREAS_DUCTAL_CELL	SLC66A3
MURARO_PANCREAS_DUCTAL_CELL	SLC6A20
MURARO_PANCREAS_DUCTAL_CELL	SLC9A3R1
MURARO_PANCREAS_DUCTAL_CELL	SLFN5
MURARO_PANCREAS_DUCTAL_CELL	SLK
MURARO_PANCREAS_DUCTAL_CELL	SLPI
MURARO_PANCREAS_DUCTAL_CELL	SMAD3
MURARO_PANCREAS_DUCTAL_CELL	SMARCC1
MURARO_PANCREAS_DUCTAL_CELL	SMC5
MURARO_PANCREAS_DUCTAL_CELL	SMS
MURARO_PANCREAS_DUCTAL_CELL	SMURF1
MURARO_PANCREAS_DUCTAL_CELL	SNAP23
MURARO_PANCREAS_DUCTAL_CELL	SNHG12
MURARO_PANCREAS_DUCTAL_CELL	SNX10
MURARO_PANCREAS_DUCTAL_CELL	SNX6
MURARO_PANCREAS_DUCTAL_CELL	SOD2
MURARO_PANCREAS_DUCTAL_CELL	SORBS2
MURARO_PANCREAS_DUCTAL_CELL	SOWAHC
MURARO_PANCREAS_DUCTAL_CELL	SOX10
MURARO_PANCREAS_DUCTAL_CELL	SOX4
MURARO_PANCREAS_DUCTAL_CELL	SOX9
MURARO_PANCREAS_DUCTAL_CELL	SP1
MURARO_PANCREAS_DUCTAL_CELL	SP100
MURARO_PANCREAS_DUCTAL_CELL	SPAG1
MURARO_PANCREAS_DUCTAL_CELL	SPATS2L
MURARO_PANCREAS_DUCTAL_CELL	SPINT1
MURARO_PANCREAS_DUCTAL_CELL	SPNS2
MURARO_PANCREAS_DUCTAL_CELL	SPP1
MURARO_PANCREAS_DUCTAL_CELL	SPRED1
MURARO_PANCREAS_DUCTAL_CELL	SPRY2
MURARO_PANCREAS_DUCTAL_CELL	SPSB1
MURARO_PANCREAS_DUCTAL_CELL	SPTAN1
MURARO_PANCREAS_DUCTAL_CELL	SPTBN1
MURARO_PANCREAS_DUCTAL_CELL	SPTSSA
MURARO_PANCREAS_DUCTAL_CELL	SQSTM1
MURARO_PANCREAS_DUCTAL_CELL	SRGAP1
MURARO_PANCREAS_DUCTAL_CELL	SRGN
MURARO_PANCREAS_DUCTAL_CELL	SRP14
MURARO_PANCREAS_DUCTAL_CELL	ST3GAL1
MURARO_PANCREAS_DUCTAL_CELL	ST6GAL1
MURARO_PANCREAS_DUCTAL_CELL	STAB1
MURARO_PANCREAS_DUCTAL_CELL	STARD7
MURARO_PANCREAS_DUCTAL_CELL	STAT6
MURARO_PANCREAS_DUCTAL_CELL	STAU1
MURARO_PANCREAS_DUCTAL_CELL	STK17A
MURARO_PANCREAS_DUCTAL_CELL	STK17B
MURARO_PANCREAS_DUCTAL_CELL	STK24
MURARO_PANCREAS_DUCTAL_CELL	STK38
MURARO_PANCREAS_DUCTAL_CELL	STK38L
MURARO_PANCREAS_DUCTAL_CELL	STOM
MURARO_PANCREAS_DUCTAL_CELL	STS
MURARO_PANCREAS_DUCTAL_CELL	STX7
MURARO_PANCREAS_DUCTAL_CELL	SUCLG1
MURARO_PANCREAS_DUCTAL_CELL	SUCLG2
MURARO_PANCREAS_DUCTAL_CELL	SULT1C2
MURARO_PANCREAS_DUCTAL_CELL	SUSD6
MURARO_PANCREAS_DUCTAL_CELL	SVIL
MURARO_PANCREAS_DUCTAL_CELL	SWAP70
MURARO_PANCREAS_DUCTAL_CELL	SYK
MURARO_PANCREAS_DUCTAL_CELL	SYNCRIP
MURARO_PANCREAS_DUCTAL_CELL	SYNE2
MURARO_PANCREAS_DUCTAL_CELL	SYNGR2
MURARO_PANCREAS_DUCTAL_CELL	SYNPO
MURARO_PANCREAS_DUCTAL_CELL	SYPL1
MURARO_PANCREAS_DUCTAL_CELL	SYT8
MURARO_PANCREAS_DUCTAL_CELL	TACC1
MURARO_PANCREAS_DUCTAL_CELL	TACSTD2
MURARO_PANCREAS_DUCTAL_CELL	TAGLN2
MURARO_PANCREAS_DUCTAL_CELL	TANC1
MURARO_PANCREAS_DUCTAL_CELL	TAPBP
MURARO_PANCREAS_DUCTAL_CELL	TBC1D16
MURARO_PANCREAS_DUCTAL_CELL	TBC1D5
MURARO_PANCREAS_DUCTAL_CELL	TBXAS1
MURARO_PANCREAS_DUCTAL_CELL	TC2N
MURARO_PANCREAS_DUCTAL_CELL	TCF7L2
MURARO_PANCREAS_DUCTAL_CELL	TCIM
MURARO_PANCREAS_DUCTAL_CELL	TCP1
MURARO_PANCREAS_DUCTAL_CELL	TEAD2
MURARO_PANCREAS_DUCTAL_CELL	TES
MURARO_PANCREAS_DUCTAL_CELL	TFF1
MURARO_PANCREAS_DUCTAL_CELL	TFF2
MURARO_PANCREAS_DUCTAL_CELL	TFPI
MURARO_PANCREAS_DUCTAL_CELL	TFPI2
MURARO_PANCREAS_DUCTAL_CELL	TFRC
MURARO_PANCREAS_DUCTAL_CELL	TGFA
MURARO_PANCREAS_DUCTAL_CELL	TGFB2
MURARO_PANCREAS_DUCTAL_CELL	TGFBI
MURARO_PANCREAS_DUCTAL_CELL	TGFBR2
MURARO_PANCREAS_DUCTAL_CELL	TGIF1
MURARO_PANCREAS_DUCTAL_CELL	TGM2
MURARO_PANCREAS_DUCTAL_CELL	THBS1
MURARO_PANCREAS_DUCTAL_CELL	THSD4
MURARO_PANCREAS_DUCTAL_CELL	TIMP2
MURARO_PANCREAS_DUCTAL_CELL	TIMP3
MURARO_PANCREAS_DUCTAL_CELL	TINAGL1
MURARO_PANCREAS_DUCTAL_CELL	TIPARP
MURARO_PANCREAS_DUCTAL_CELL	TJP1
MURARO_PANCREAS_DUCTAL_CELL	TJP2
MURARO_PANCREAS_DUCTAL_CELL	TLE1
MURARO_PANCREAS_DUCTAL_CELL	TM2D2
MURARO_PANCREAS_DUCTAL_CELL	TM4SF1
MURARO_PANCREAS_DUCTAL_CELL	TM7SF3
MURARO_PANCREAS_DUCTAL_CELL	TMBIM1
MURARO_PANCREAS_DUCTAL_CELL	TMBIM6
MURARO_PANCREAS_DUCTAL_CELL	TMC4
MURARO_PANCREAS_DUCTAL_CELL	TMC5
MURARO_PANCREAS_DUCTAL_CELL	TMEM106B
MURARO_PANCREAS_DUCTAL_CELL	TMEM123
MURARO_PANCREAS_DUCTAL_CELL	TMEM127
MURARO_PANCREAS_DUCTAL_CELL	TMEM132A
MURARO_PANCREAS_DUCTAL_CELL	TMEM165
MURARO_PANCREAS_DUCTAL_CELL	TMEM41A
MURARO_PANCREAS_DUCTAL_CELL	TMEM43
MURARO_PANCREAS_DUCTAL_CELL	TMEM50A
MURARO_PANCREAS_DUCTAL_CELL	TMEM51
MURARO_PANCREAS_DUCTAL_CELL	TMEM87A
MURARO_PANCREAS_DUCTAL_CELL	TMEM87B
MURARO_PANCREAS_DUCTAL_CELL	TMEM98
MURARO_PANCREAS_DUCTAL_CELL	TMOD3
MURARO_PANCREAS_DUCTAL_CELL	TMPRSS2
MURARO_PANCREAS_DUCTAL_CELL	TMSB10
MURARO_PANCREAS_DUCTAL_CELL	TMSB4X
MURARO_PANCREAS_DUCTAL_CELL	TNFAIP2
MURARO_PANCREAS_DUCTAL_CELL	TNFAIP3
MURARO_PANCREAS_DUCTAL_CELL	TNFAIP8
MURARO_PANCREAS_DUCTAL_CELL	TNFRSF10B
MURARO_PANCREAS_DUCTAL_CELL	TNFRSF11B
MURARO_PANCREAS_DUCTAL_CELL	TNFRSF12A
MURARO_PANCREAS_DUCTAL_CELL	TNFRSF1B
MURARO_PANCREAS_DUCTAL_CELL	TNFRSF21
MURARO_PANCREAS_DUCTAL_CELL	TNFSF10
MURARO_PANCREAS_DUCTAL_CELL	TNFSF15
MURARO_PANCREAS_DUCTAL_CELL	TNKS1BP1
MURARO_PANCREAS_DUCTAL_CELL	TNS1
MURARO_PANCREAS_DUCTAL_CELL	TNS3
MURARO_PANCREAS_DUCTAL_CELL	TOB2
MURARO_PANCREAS_DUCTAL_CELL	TOP1
MURARO_PANCREAS_DUCTAL_CELL	TOP2B
MURARO_PANCREAS_DUCTAL_CELL	TP53BP2
MURARO_PANCREAS_DUCTAL_CELL	TP53I11
MURARO_PANCREAS_DUCTAL_CELL	TP53INP2
MURARO_PANCREAS_DUCTAL_CELL	TPBG
MURARO_PANCREAS_DUCTAL_CELL	TPD52L1
MURARO_PANCREAS_DUCTAL_CELL	TPGS2
MURARO_PANCREAS_DUCTAL_CELL	TPI1
MURARO_PANCREAS_DUCTAL_CELL	TPM1
MURARO_PANCREAS_DUCTAL_CELL	TPM4
MURARO_PANCREAS_DUCTAL_CELL	TPSAB1
MURARO_PANCREAS_DUCTAL_CELL	TRAK2
MURARO_PANCREAS_DUCTAL_CELL	TRIB1
MURARO_PANCREAS_DUCTAL_CELL	TRIM25
MURARO_PANCREAS_DUCTAL_CELL	TRIM26
MURARO_PANCREAS_DUCTAL_CELL	TRIM38
MURARO_PANCREAS_DUCTAL_CELL	TRIM47
MURARO_PANCREAS_DUCTAL_CELL	TRIM8
MURARO_PANCREAS_DUCTAL_CELL	TRIOBP
MURARO_PANCREAS_DUCTAL_CELL	TRIP10
MURARO_PANCREAS_DUCTAL_CELL	TRPV6
MURARO_PANCREAS_DUCTAL_CELL	TSHZ2
MURARO_PANCREAS_DUCTAL_CELL	TSPAN14
MURARO_PANCREAS_DUCTAL_CELL	TSPAN15
MURARO_PANCREAS_DUCTAL_CELL	TSPAN3
MURARO_PANCREAS_DUCTAL_CELL	TSPAN6
MURARO_PANCREAS_DUCTAL_CELL	TSPAN8
MURARO_PANCREAS_DUCTAL_CELL	TST
MURARO_PANCREAS_DUCTAL_CELL	TTC9
MURARO_PANCREAS_DUCTAL_CELL	TTL
MURARO_PANCREAS_DUCTAL_CELL	TTN
MURARO_PANCREAS_DUCTAL_CELL	TTYH3
MURARO_PANCREAS_DUCTAL_CELL	TUBA1C
MURARO_PANCREAS_DUCTAL_CELL	TUBB
MURARO_PANCREAS_DUCTAL_CELL	TUBB3
MURARO_PANCREAS_DUCTAL_CELL	TUBB4B
MURARO_PANCREAS_DUCTAL_CELL	TUBB6
MURARO_PANCREAS_DUCTAL_CELL	TUT7
MURARO_PANCREAS_DUCTAL_CELL	TXN
MURARO_PANCREAS_DUCTAL_CELL	TXNDC17
MURARO_PANCREAS_DUCTAL_CELL	TXNIP
MURARO_PANCREAS_DUCTAL_CELL	TXNRD1
MURARO_PANCREAS_DUCTAL_CELL	TYROBP
MURARO_PANCREAS_DUCTAL_CELL	UBALD2
MURARO_PANCREAS_DUCTAL_CELL	UBAP1
MURARO_PANCREAS_DUCTAL_CELL	UBC
MURARO_PANCREAS_DUCTAL_CELL	UBD
MURARO_PANCREAS_DUCTAL_CELL	UBE2L6
MURARO_PANCREAS_DUCTAL_CELL	UCA1
MURARO_PANCREAS_DUCTAL_CELL	UGCG
MURARO_PANCREAS_DUCTAL_CELL	UGP2
MURARO_PANCREAS_DUCTAL_CELL	UGT2A3
MURARO_PANCREAS_DUCTAL_CELL	UGT2B15
MURARO_PANCREAS_DUCTAL_CELL	UPK1B
MURARO_PANCREAS_DUCTAL_CELL	UQCRC2
MURARO_PANCREAS_DUCTAL_CELL	UQCRFS1
MURARO_PANCREAS_DUCTAL_CELL	UQCRH
MURARO_PANCREAS_DUCTAL_CELL	UTRN
MURARO_PANCREAS_DUCTAL_CELL	VAMP8
MURARO_PANCREAS_DUCTAL_CELL	VASN
MURARO_PANCREAS_DUCTAL_CELL	VASP
MURARO_PANCREAS_DUCTAL_CELL	VAT1
MURARO_PANCREAS_DUCTAL_CELL	VAV3
MURARO_PANCREAS_DUCTAL_CELL	VCAM1
MURARO_PANCREAS_DUCTAL_CELL	VCL
MURARO_PANCREAS_DUCTAL_CELL	VDAC1
MURARO_PANCREAS_DUCTAL_CELL	VDAC2
MURARO_PANCREAS_DUCTAL_CELL	VGLL3
MURARO_PANCREAS_DUCTAL_CELL	VMP1
MURARO_PANCREAS_DUCTAL_CELL	VNN1
MURARO_PANCREAS_DUCTAL_CELL	VPS26A
MURARO_PANCREAS_DUCTAL_CELL	VSIG4
MURARO_PANCREAS_DUCTAL_CELL	VTCN1
MURARO_PANCREAS_DUCTAL_CELL	WASHC4
MURARO_PANCREAS_DUCTAL_CELL	WBP2
MURARO_PANCREAS_DUCTAL_CELL	WDR1
MURARO_PANCREAS_DUCTAL_CELL	WDR72
MURARO_PANCREAS_DUCTAL_CELL	WEE1
MURARO_PANCREAS_DUCTAL_CELL	WFDC2
MURARO_PANCREAS_DUCTAL_CELL	WLS
MURARO_PANCREAS_DUCTAL_CELL	WNK2
MURARO_PANCREAS_DUCTAL_CELL	WSB1
MURARO_PANCREAS_DUCTAL_CELL	WWC1
MURARO_PANCREAS_DUCTAL_CELL	WWTR1
MURARO_PANCREAS_DUCTAL_CELL	XRCC5
MURARO_PANCREAS_DUCTAL_CELL	XRN2
MURARO_PANCREAS_DUCTAL_CELL	YAP1
MURARO_PANCREAS_DUCTAL_CELL	YBX3
MURARO_PANCREAS_DUCTAL_CELL	YWHAB
MURARO_PANCREAS_DUCTAL_CELL	YWHAZ
MURARO_PANCREAS_DUCTAL_CELL	ZBTB20
MURARO_PANCREAS_DUCTAL_CELL	ZC3H12A
MURARO_PANCREAS_DUCTAL_CELL	ZDHHC3
MURARO_PANCREAS_DUCTAL_CELL	ZDHHC7
MURARO_PANCREAS_DUCTAL_CELL	ZFP36
MURARO_PANCREAS_DUCTAL_CELL	ZFP36L1
MURARO_PANCREAS_DUCTAL_CELL	ZFP36L2
MURARO_PANCREAS_DUCTAL_CELL	ZNF117
MURARO_PANCREAS_DUCTAL_CELL	ZNF208
MURARO_PANCREAS_DUCTAL_CELL	ZNF217
MURARO_PANCREAS_DUCTAL_CELL	ZNF267
MURARO_PANCREAS_DUCTAL_CELL	ZNF292
MURARO_PANCREAS_DUCTAL_CELL	ZNF503
MURARO_PANCREAS_DUCTAL_CELL	ZNF704
MURARO_PANCREAS_DUCTAL_CELL	ZNF83
MURARO_PANCREAS_DUCTAL_CELL	ZSWIM6
MURARO_PANCREAS_DUCTAL_CELL	ZYX
TRAVAGLINI_LUNG_PROLIFERATING_MACROPHAGE_CELL	TUBA1B
TRAVAGLINI_LUNG_PROLIFERATING_MACROPHAGE_CELL	H2AZ1
TRAVAGLINI_LUNG_PROLIFERATING_MACROPHAGE_CELL	TUBB
TRAVAGLINI_LUNG_PROLIFERATING_MACROPHAGE_CELL	HMGN2
TRAVAGLINI_LUNG_PROLIFERATING_MACROPHAGE_CELL	TK1
TRAVAGLINI_LUNG_PROLIFERATING_MACROPHAGE_CELL	PCLAF
TRAVAGLINI_LUNG_PROLIFERATING_MACROPHAGE_CELL	TYMS
TRAVAGLINI_LUNG_PROLIFERATING_MACROPHAGE_CELL	CDK1
TRAVAGLINI_LUNG_PROLIFERATING_MACROPHAGE_CELL	UBE2C
TRAVAGLINI_LUNG_PROLIFERATING_MACROPHAGE_CELL	STMN1
TRAVAGLINI_LUNG_PROLIFERATING_MACROPHAGE_CELL	BIRC5
TRAVAGLINI_LUNG_PROLIFERATING_MACROPHAGE_CELL	NUSAP1
TRAVAGLINI_LUNG_PROLIFERATING_MACROPHAGE_CELL	MKI67
TRAVAGLINI_LUNG_PROLIFERATING_MACROPHAGE_CELL	CENPW
TRAVAGLINI_LUNG_PROLIFERATING_MACROPHAGE_CELL	RAD51AP1
TRAVAGLINI_LUNG_PROLIFERATING_MACROPHAGE_CELL	MARCO
TRAVAGLINI_LUNG_PROLIFERATING_MACROPHAGE_CELL	MAD2L1
TRAVAGLINI_LUNG_PROLIFERATING_MACROPHAGE_CELL	CEP55
TRAVAGLINI_LUNG_PROLIFERATING_MACROPHAGE_CELL	HMMR
TRAVAGLINI_LUNG_PROLIFERATING_MACROPHAGE_CELL	FABP4
TRAVAGLINI_LUNG_PROLIFERATING_MACROPHAGE_CELL	CCNB2
TRAVAGLINI_LUNG_PROLIFERATING_MACROPHAGE_CELL	ZWINT
TRAVAGLINI_LUNG_PROLIFERATING_MACROPHAGE_CELL	TOP2A
TRAVAGLINI_LUNG_PROLIFERATING_MACROPHAGE_CELL	GGH
TRAVAGLINI_LUNG_PROLIFERATING_MACROPHAGE_CELL	CDKN3
TRAVAGLINI_LUNG_PROLIFERATING_MACROPHAGE_CELL	PRC1
TRAVAGLINI_LUNG_PROLIFERATING_MACROPHAGE_CELL	CKAP2L
TRAVAGLINI_LUNG_PROLIFERATING_MACROPHAGE_CELL	GRN
TRAVAGLINI_LUNG_PROLIFERATING_MACROPHAGE_CELL	CENPK
TRAVAGLINI_LUNG_PROLIFERATING_MACROPHAGE_CELL	TPX2
TRAVAGLINI_LUNG_PROLIFERATING_MACROPHAGE_CELL	ASF1B
TRAVAGLINI_LUNG_PROLIFERATING_MACROPHAGE_CELL	MND1
TRAVAGLINI_LUNG_PROLIFERATING_MACROPHAGE_CELL	GTSE1
TRAVAGLINI_LUNG_PROLIFERATING_MACROPHAGE_CELL	RRM2
TRAVAGLINI_LUNG_PROLIFERATING_MACROPHAGE_CELL	NUF2
TRAVAGLINI_LUNG_PROLIFERATING_MACROPHAGE_CELL	KIFC1
TRAVAGLINI_LUNG_PROLIFERATING_MACROPHAGE_CELL	HP
TRAVAGLINI_LUNG_PROLIFERATING_MACROPHAGE_CELL	CENPM
TRAVAGLINI_LUNG_PROLIFERATING_MACROPHAGE_CELL	SHCBP1
TRAVAGLINI_LUNG_PROLIFERATING_MACROPHAGE_CELL	CENPF
TRAVAGLINI_LUNG_PROLIFERATING_MACROPHAGE_CELL	SPC25
TRAVAGLINI_LUNG_PROLIFERATING_MACROPHAGE_CELL	CENPN
TRAVAGLINI_LUNG_PROLIFERATING_MACROPHAGE_CELL	MELK
TRAVAGLINI_LUNG_PROLIFERATING_MACROPHAGE_CELL	CLSPN
TRAVAGLINI_LUNG_PROLIFERATING_MACROPHAGE_CELL	CKS1B
TRAVAGLINI_LUNG_PROLIFERATING_MACROPHAGE_CELL	CCNA2
TRAVAGLINI_LUNG_PROLIFERATING_MACROPHAGE_CELL	APOC1
TRAVAGLINI_LUNG_PROLIFERATING_MACROPHAGE_CELL	VSIG4
TRAVAGLINI_LUNG_PROLIFERATING_MACROPHAGE_CELL	C1QB
TRAVAGLINI_LUNG_PROLIFERATING_MACROPHAGE_CELL	AURKB
TRAVAGLINI_LUNG_PROLIFERATING_MACROPHAGE_CELL	LGALS3
TRAVAGLINI_LUNG_PROLIFERATING_MACROPHAGE_CELL	CDT1
TRAVAGLINI_LUNG_PROLIFERATING_MACROPHAGE_CELL	FN1
TRAVAGLINI_LUNG_PROLIFERATING_MACROPHAGE_CELL	LGALS3BP
TRAVAGLINI_LUNG_PROLIFERATING_MACROPHAGE_CELL	CCDC34
TRAVAGLINI_LUNG_PROLIFERATING_MACROPHAGE_CELL	SGO1
TRAVAGLINI_LUNG_PROLIFERATING_MACROPHAGE_CELL	NCAPG
TRAVAGLINI_LUNG_PROLIFERATING_MACROPHAGE_CELL	NDC80
TRAVAGLINI_LUNG_PROLIFERATING_MACROPHAGE_CELL	UBE2T
TRAVAGLINI_LUNG_PROLIFERATING_MACROPHAGE_CELL	LPL
TRAVAGLINI_LUNG_PROLIFERATING_MACROPHAGE_CELL	SMC2
TRAVAGLINI_LUNG_PROLIFERATING_MACROPHAGE_CELL	MGST3
TRAVAGLINI_LUNG_PROLIFERATING_MACROPHAGE_CELL	CENPU
TRAVAGLINI_LUNG_PROLIFERATING_MACROPHAGE_CELL	TROAP
TRAVAGLINI_LUNG_PROLIFERATING_MACROPHAGE_CELL	GPNMB
TRAVAGLINI_LUNG_PROLIFERATING_MACROPHAGE_CELL	CENPA
TRAVAGLINI_LUNG_PROLIFERATING_MACROPHAGE_CELL	MGST1
TRAVAGLINI_LUNG_PROLIFERATING_MACROPHAGE_CELL	ALDH2
TRAVAGLINI_LUNG_PROLIFERATING_MACROPHAGE_CELL	DYNC2I2
TRAVAGLINI_LUNG_PROLIFERATING_MACROPHAGE_CELL	FAM111B
TRAVAGLINI_LUNG_PROLIFERATING_MACROPHAGE_CELL	SERPING1
TRAVAGLINI_LUNG_PROLIFERATING_MACROPHAGE_CELL	PHLDA3
TRAVAGLINI_LUNG_PROLIFERATING_MACROPHAGE_CELL	TCF19
TRAVAGLINI_LUNG_PROLIFERATING_MACROPHAGE_CELL	CYP27A1
TRAVAGLINI_LUNG_PROLIFERATING_MACROPHAGE_CELL	ANLN
TRAVAGLINI_LUNG_PROLIFERATING_MACROPHAGE_CELL	HMGB3
TRAVAGLINI_LUNG_PROLIFERATING_MACROPHAGE_CELL	TMEM106C
TRAVAGLINI_LUNG_PROLIFERATING_MACROPHAGE_CELL	HMGB1
TRAVAGLINI_LUNG_PROLIFERATING_MACROPHAGE_CELL	C1QA
TRAVAGLINI_LUNG_PROLIFERATING_MACROPHAGE_CELL	FABP5
TRAVAGLINI_LUNG_PROLIFERATING_MACROPHAGE_CELL	DLGAP5
TRAVAGLINI_LUNG_PROLIFERATING_MACROPHAGE_CELL	DHFR
TRAVAGLINI_LUNG_PROLIFERATING_MACROPHAGE_CELL	CDCA3
TRAVAGLINI_LUNG_PROLIFERATING_MACROPHAGE_CELL	CDCA5
TRAVAGLINI_LUNG_PROLIFERATING_MACROPHAGE_CELL	ASPM
TRAVAGLINI_LUNG_PROLIFERATING_MACROPHAGE_CELL	MRC1
TRAVAGLINI_LUNG_PROLIFERATING_MACROPHAGE_CELL	PBK
TRAVAGLINI_LUNG_PROLIFERATING_MACROPHAGE_CELL	FANCI
TRAVAGLINI_LUNG_PROLIFERATING_MACROPHAGE_CELL	TUBB4B
TRAVAGLINI_LUNG_PROLIFERATING_MACROPHAGE_CELL	KIF11
TRAVAGLINI_LUNG_PROLIFERATING_MACROPHAGE_CELL	SGMS2
TRAVAGLINI_LUNG_PROLIFERATING_MACROPHAGE_CELL	CCL23
TRAVAGLINI_LUNG_PROLIFERATING_MACROPHAGE_CELL	KIF2C
TRAVAGLINI_LUNG_PROLIFERATING_MACROPHAGE_CELL	DTYMK
TRAVAGLINI_LUNG_PROLIFERATING_MACROPHAGE_CELL	C1QC
TRAVAGLINI_LUNG_PROLIFERATING_MACROPHAGE_CELL	BRCA2
TRAVAGLINI_LUNG_PROLIFERATING_MACROPHAGE_CELL	TUBA1C
TRAVAGLINI_LUNG_PROLIFERATING_MACROPHAGE_CELL	CDC20
TRAVAGLINI_LUNG_PROLIFERATING_MACROPHAGE_CELL	PPARG
TRAVAGLINI_LUNG_PROLIFERATING_MACROPHAGE_CELL	SKA3
TRAVAGLINI_LUNG_PROLIFERATING_MACROPHAGE_CELL	RNASEH2A
TRAVAGLINI_LUNG_PROLIFERATING_MACROPHAGE_CELL	OLR1
TRAVAGLINI_LUNG_PROLIFERATING_MACROPHAGE_CELL	CCNB1
TRAVAGLINI_LUNG_PROLIFERATING_MACROPHAGE_CELL	FAM111A
TRAVAGLINI_LUNG_PROLIFERATING_MACROPHAGE_CELL	POC1A
TRAVAGLINI_LUNG_PROLIFERATING_MACROPHAGE_CELL	PKMYT1
TRAVAGLINI_LUNG_PROLIFERATING_MACROPHAGE_CELL	MCEMP1
TRAVAGLINI_LUNG_PROLIFERATING_MACROPHAGE_CELL	MS4A4A
TRAVAGLINI_LUNG_PROLIFERATING_MACROPHAGE_CELL	SGO2
TRAVAGLINI_LUNG_PROLIFERATING_MACROPHAGE_CELL	PTTG1
TRAVAGLINI_LUNG_PROLIFERATING_MACROPHAGE_CELL	RAD51
TRAVAGLINI_LUNG_PROLIFERATING_MACROPHAGE_CELL	ESCO2
TRAVAGLINI_LUNG_PROLIFERATING_MACROPHAGE_CELL	MME
TRAVAGLINI_LUNG_PROLIFERATING_MACROPHAGE_CELL	CKS2
TRAVAGLINI_LUNG_PROLIFERATING_MACROPHAGE_CELL	TREM1
TRAVAGLINI_LUNG_PROLIFERATING_MACROPHAGE_CELL	RETN
TRAVAGLINI_LUNG_PROLIFERATING_MACROPHAGE_CELL	RRM1
TRAVAGLINI_LUNG_PROLIFERATING_MACROPHAGE_CELL	PHGDH
TRAVAGLINI_LUNG_PROLIFERATING_MACROPHAGE_CELL	TEX30
TRAVAGLINI_LUNG_PROLIFERATING_MACROPHAGE_CELL	DEFB1
TRAVAGLINI_LUNG_PROLIFERATING_MACROPHAGE_CELL	GMNN
TRAVAGLINI_LUNG_PROLIFERATING_MACROPHAGE_CELL	TUBB6
TRAVAGLINI_LUNG_PROLIFERATING_MACROPHAGE_CELL	FBP1
TRAVAGLINI_LUNG_PROLIFERATING_MACROPHAGE_CELL	BUB1
TRAVAGLINI_LUNG_PROLIFERATING_MACROPHAGE_CELL	PDLIM1
TRAVAGLINI_LUNG_PROLIFERATING_MACROPHAGE_CELL	PHF19
TRAVAGLINI_LUNG_PROLIFERATING_MACROPHAGE_CELL	FOXM1
TRAVAGLINI_LUNG_PROLIFERATING_MACROPHAGE_CELL	KIF23
TRAVAGLINI_LUNG_PROLIFERATING_MACROPHAGE_CELL	RACGAP1
TRAVAGLINI_LUNG_PROLIFERATING_MACROPHAGE_CELL	CTSD
TRAVAGLINI_LUNG_PROLIFERATING_MACROPHAGE_CELL	EPHX1
TRAVAGLINI_LUNG_PROLIFERATING_MACROPHAGE_CELL	PCOLCE2
TRAVAGLINI_LUNG_PROLIFERATING_MACROPHAGE_CELL	ARL6IP1
TRAVAGLINI_LUNG_PROLIFERATING_MACROPHAGE_CELL	HADH
TRAVAGLINI_LUNG_PROLIFERATING_MACROPHAGE_CELL	HJURP
TRAVAGLINI_LUNG_PROLIFERATING_MACROPHAGE_CELL	CES1
TRAVAGLINI_LUNG_PROLIFERATING_MACROPHAGE_CELL	CENPS
TRAVAGLINI_LUNG_PROLIFERATING_MACROPHAGE_CELL	AKR1C3
TRAVAGLINI_LUNG_PROLIFERATING_MACROPHAGE_CELL	PRIM1
TRAVAGLINI_LUNG_PROLIFERATING_MACROPHAGE_CELL	PARAL1
TRAVAGLINI_LUNG_PROLIFERATING_MACROPHAGE_CELL	SERPINA1
TRAVAGLINI_LUNG_PROLIFERATING_MACROPHAGE_CELL	DIAPH3
TRAVAGLINI_LUNG_PROLIFERATING_MACROPHAGE_CELL	INHBA
TRAVAGLINI_LUNG_PROLIFERATING_MACROPHAGE_CELL	BRCA1
TRAVAGLINI_LUNG_PROLIFERATING_MACROPHAGE_CELL	S100A13
TRAVAGLINI_LUNG_PROLIFERATING_MACROPHAGE_CELL	ITGB3BP
TRAVAGLINI_LUNG_PROLIFERATING_MACROPHAGE_CELL	UHRF1
TRAVAGLINI_LUNG_PROLIFERATING_MACROPHAGE_CELL	RHEB
TRAVAGLINI_LUNG_PROLIFERATING_MACROPHAGE_CELL	OASL
TRAVAGLINI_LUNG_PROLIFERATING_MACROPHAGE_CELL	FAM89A
TRAVAGLINI_LUNG_PROLIFERATING_MACROPHAGE_CELL	ACP5
TRAVAGLINI_LUNG_PROLIFERATING_MACROPHAGE_CELL	APOE
TRAVAGLINI_LUNG_PROLIFERATING_MACROPHAGE_CELL	VMO1
TRAVAGLINI_LUNG_PROLIFERATING_MACROPHAGE_CELL	ATAD2
TRAVAGLINI_LUNG_PROLIFERATING_MACROPHAGE_CELL	ORC6
TRAVAGLINI_LUNG_PROLIFERATING_MACROPHAGE_CELL	OIP5
TRAVAGLINI_LUNG_PROLIFERATING_MACROPHAGE_CELL	NUPR1
TRAVAGLINI_LUNG_PROLIFERATING_MACROPHAGE_CELL	SKA2
TRAVAGLINI_LUNG_PROLIFERATING_MACROPHAGE_CELL	CDKN2C
TRAVAGLINI_LUNG_PROLIFERATING_MACROPHAGE_CELL	TACC3
TRAVAGLINI_LUNG_PROLIFERATING_MACROPHAGE_CELL	LRPAP1
TRAVAGLINI_LUNG_PROLIFERATING_MACROPHAGE_CELL	CTSC
TRAVAGLINI_LUNG_PROLIFERATING_MACROPHAGE_CELL	SCCPDH
TRAVAGLINI_LUNG_PROLIFERATING_MACROPHAGE_CELL	FEN1
TRAVAGLINI_LUNG_PROLIFERATING_MACROPHAGE_CELL	ACTN1
TRAVAGLINI_LUNG_PROLIFERATING_MACROPHAGE_CELL	ARHGAP11A
TRAVAGLINI_LUNG_PROLIFERATING_MACROPHAGE_CELL	FHL1
TRAVAGLINI_LUNG_PROLIFERATING_MACROPHAGE_CELL	ABCG1
TRAVAGLINI_LUNG_PROLIFERATING_MACROPHAGE_CELL	PCNA
TRAVAGLINI_LUNG_PROLIFERATING_MACROPHAGE_CELL	SMC4
TRAVAGLINI_LUNG_PROLIFERATING_MACROPHAGE_CELL	DEPDC1
TRAVAGLINI_LUNG_PROLIFERATING_MACROPHAGE_CELL	CENPH
TRAVAGLINI_LUNG_PROLIFERATING_MACROPHAGE_CELL	GSTO1
TRAVAGLINI_LUNG_PROLIFERATING_MACROPHAGE_CELL	SCD
TRAVAGLINI_LUNG_PROLIFERATING_MACROPHAGE_CELL	MSR1
TRAVAGLINI_LUNG_PROLIFERATING_MACROPHAGE_CELL	PLK1
TRAVAGLINI_LUNG_PROLIFERATING_MACROPHAGE_CELL	DAB2
TRAVAGLINI_LUNG_PROLIFERATING_MACROPHAGE_CELL	COPRS
TRAVAGLINI_LUNG_PROLIFERATING_MACROPHAGE_CELL	IFI6
TRAVAGLINI_LUNG_PROLIFERATING_MACROPHAGE_CELL	AMIGO2
TRAVAGLINI_LUNG_PROLIFERATING_MACROPHAGE_CELL	CDCA2
TRAVAGLINI_LUNG_PROLIFERATING_MACROPHAGE_CELL	TREM2
TRAVAGLINI_LUNG_PROLIFERATING_MACROPHAGE_CELL	HEXB
TRAVAGLINI_LUNG_PROLIFERATING_MACROPHAGE_CELL	EZH2
TRAVAGLINI_LUNG_PROLIFERATING_MACROPHAGE_CELL	HNMT
TRAVAGLINI_LUNG_PROLIFERATING_MACROPHAGE_CELL	VRK1
TRAVAGLINI_LUNG_PROLIFERATING_MACROPHAGE_CELL	CRNDE
TRAVAGLINI_LUNG_PROLIFERATING_MACROPHAGE_CELL	SAC3D1
TRAVAGLINI_LUNG_PROLIFERATING_MACROPHAGE_CELL	ADAMTSL4
TRAVAGLINI_LUNG_PROLIFERATING_MACROPHAGE_CELL	CIP2A
TRAVAGLINI_LUNG_PROLIFERATING_MACROPHAGE_CELL	KNL1
TRAVAGLINI_LUNG_PROLIFERATING_MACROPHAGE_CELL	ALDH3A2
TRAVAGLINI_LUNG_PROLIFERATING_MACROPHAGE_CELL	ACO1
TRAVAGLINI_LUNG_PROLIFERATING_MACROPHAGE_CELL	CPE
TRAVAGLINI_LUNG_PROLIFERATING_MACROPHAGE_CELL	ABCG2
TRAVAGLINI_LUNG_PROLIFERATING_MACROPHAGE_CELL	UBASH3B
TRAVAGLINI_LUNG_PROLIFERATING_MACROPHAGE_CELL	SPATS2L
TRAVAGLINI_LUNG_PROLIFERATING_MACROPHAGE_CELL	SPAG5
TRAVAGLINI_LUNG_PROLIFERATING_MACROPHAGE_CELL	CENPE
TRAVAGLINI_LUNG_PROLIFERATING_MACROPHAGE_CELL	POGLUT3
TRAVAGLINI_LUNG_PROLIFERATING_MACROPHAGE_CELL	CCL18
TRAVAGLINI_LUNG_PROLIFERATING_MACROPHAGE_CELL	AGRP
TRAVAGLINI_LUNG_PROLIFERATING_MACROPHAGE_CELL	ALDH1A1
TRAVAGLINI_LUNG_PROLIFERATING_MACROPHAGE_CELL	PRR11
TRAVAGLINI_LUNG_PROLIFERATING_MACROPHAGE_CELL	PPIC
TRAVAGLINI_LUNG_PROLIFERATING_MACROPHAGE_CELL	HYI
TRAVAGLINI_LUNG_PROLIFERATING_MACROPHAGE_CELL	PLBD1
TRAVAGLINI_LUNG_PROLIFERATING_MACROPHAGE_CELL	E2F1
TRAVAGLINI_LUNG_PROLIFERATING_MACROPHAGE_CELL	BARD1
TRAVAGLINI_LUNG_PROLIFERATING_MACROPHAGE_CELL	BST1
TRAVAGLINI_LUNG_PROLIFERATING_MACROPHAGE_CELL	FCGR1A
TRAVAGLINI_LUNG_PROLIFERATING_MACROPHAGE_CELL	ECSCR
TRAVAGLINI_LUNG_PROLIFERATING_MACROPHAGE_CELL	ACVRL1
TRAVAGLINI_LUNG_PROLIFERATING_MACROPHAGE_CELL	HERC5
TRAVAGLINI_LUNG_PROLIFERATING_MACROPHAGE_CELL	TUBG1
TRAVAGLINI_LUNG_PROLIFERATING_MACROPHAGE_CELL	KIF20B
TRAVAGLINI_LUNG_PROLIFERATING_MACROPHAGE_CELL	FOLR3
TRAVAGLINI_LUNG_PROLIFERATING_MACROPHAGE_CELL	H2AX
TRAVAGLINI_LUNG_PROLIFERATING_MACROPHAGE_CELL	RBP4
TRAVAGLINI_LUNG_PROLIFERATING_MACROPHAGE_CELL	HAUS4
TRAVAGLINI_LUNG_PROLIFERATING_MACROPHAGE_CELL	PTGR1
TRAVAGLINI_LUNG_PROLIFERATING_MACROPHAGE_CELL	MTFR2
TRAVAGLINI_LUNG_PROLIFERATING_MACROPHAGE_CELL	DNAJC9
TRAVAGLINI_LUNG_PROLIFERATING_MACROPHAGE_CELL	GAA
TRAVAGLINI_LUNG_PROLIFERATING_MACROPHAGE_CELL	POLD3
TRAVAGLINI_LUNG_PROLIFERATING_MACROPHAGE_CELL	LIG1
TRAVAGLINI_LUNG_PROLIFERATING_MACROPHAGE_CELL	SIRPA
TRAVAGLINI_LUNG_PROLIFERATING_MACROPHAGE_CELL	RFC4
TRAVAGLINI_LUNG_PROLIFERATING_MACROPHAGE_CELL	TCF7L2
TRAVAGLINI_LUNG_PROLIFERATING_MACROPHAGE_CELL	FCGR1B
TRAVAGLINI_LUNG_PROLIFERATING_MACROPHAGE_CELL	PELATON
TRAVAGLINI_LUNG_PROLIFERATING_MACROPHAGE_CELL	UBE2S
TRAVAGLINI_LUNG_PROLIFERATING_MACROPHAGE_CELL	APIP
TRAVAGLINI_LUNG_PROLIFERATING_MACROPHAGE_CELL	VMA21
TRAVAGLINI_LUNG_PROLIFERATING_MACROPHAGE_CELL	PRRG4
TRAVAGLINI_LUNG_PROLIFERATING_MACROPHAGE_CELL	VAT1
TRAVAGLINI_LUNG_PROLIFERATING_MACROPHAGE_CELL	BHLHE41
TRAVAGLINI_LUNG_PROLIFERATING_MACROPHAGE_CELL	OSBPL1A
TRAVAGLINI_LUNG_PROLIFERATING_MACROPHAGE_CELL	GPSM2
TRAVAGLINI_LUNG_PROLIFERATING_MACROPHAGE_CELL	CD163
TRAVAGLINI_LUNG_PROLIFERATING_MACROPHAGE_CELL	ANXA5
TRAVAGLINI_LUNG_PROLIFERATING_MACROPHAGE_CELL	RAB13
TRAVAGLINI_LUNG_PROLIFERATING_MACROPHAGE_CELL	HIRIP3
TRAVAGLINI_LUNG_PROLIFERATING_MACROPHAGE_CELL	CKAP2
TRAVAGLINI_LUNG_PROLIFERATING_MACROPHAGE_CELL	SNX10
TRAVAGLINI_LUNG_PROLIFERATING_MACROPHAGE_CELL	LRR1
TRAVAGLINI_LUNG_PROLIFERATING_MACROPHAGE_CELL	REEP3
TRAVAGLINI_LUNG_PROLIFERATING_MACROPHAGE_CELL	TRIOBP
TRAVAGLINI_LUNG_PROLIFERATING_MACROPHAGE_CELL	ANXA2
TRAVAGLINI_LUNG_PROLIFERATING_MACROPHAGE_CELL	IFI27L1
TRAVAGLINI_LUNG_PROLIFERATING_MACROPHAGE_CELL	MYBL2
TRAVAGLINI_LUNG_PROLIFERATING_MACROPHAGE_CELL	MCOLN1
TRAVAGLINI_LUNG_PROLIFERATING_MACROPHAGE_CELL	PTMS
TRAVAGLINI_LUNG_PROLIFERATING_MACROPHAGE_CELL	MCM7
TRAVAGLINI_LUNG_PROLIFERATING_MACROPHAGE_CELL	GLA
TRAVAGLINI_LUNG_PROLIFERATING_MACROPHAGE_CELL	TIMP2
TRAVAGLINI_LUNG_PROLIFERATING_MACROPHAGE_CELL	ATL3
TRAVAGLINI_LUNG_PROLIFERATING_MACROPHAGE_CELL	FBXO5
TRAVAGLINI_LUNG_PROLIFERATING_MACROPHAGE_CELL	CTSL
TRAVAGLINI_LUNG_PROLIFERATING_MACROPHAGE_CELL	CREG1
TRAVAGLINI_LUNG_PROLIFERATING_MACROPHAGE_CELL	NMB
TRAVAGLINI_LUNG_PROLIFERATING_MACROPHAGE_CELL	CLIC4
TRAVAGLINI_LUNG_PROLIFERATING_MACROPHAGE_CELL	GLDN
TRAVAGLINI_LUNG_PROLIFERATING_MACROPHAGE_CELL	SLC11A1
TRAVAGLINI_LUNG_PROLIFERATING_MACROPHAGE_CELL	CD81
TRAVAGLINI_LUNG_PROLIFERATING_MACROPHAGE_CELL	TEDC1
TRAVAGLINI_LUNG_PROLIFERATING_MACROPHAGE_CELL	LRRCC1
TRAVAGLINI_LUNG_PROLIFERATING_MACROPHAGE_CELL	SEPTIN11
TRAVAGLINI_LUNG_PROLIFERATING_MACROPHAGE_CELL	GINS2
TRAVAGLINI_LUNG_PROLIFERATING_MACROPHAGE_CELL	ACAT1
TRAVAGLINI_LUNG_PROLIFERATING_MACROPHAGE_CELL	COQ2
TRAVAGLINI_LUNG_PROLIFERATING_MACROPHAGE_CELL	ADTRP
TRAVAGLINI_LUNG_PROLIFERATING_MACROPHAGE_CELL	PGP
TRAVAGLINI_LUNG_PROLIFERATING_MACROPHAGE_CELL	IFIT3
TRAVAGLINI_LUNG_PROLIFERATING_MACROPHAGE_CELL	SEPTIN10
TRAVAGLINI_LUNG_PROLIFERATING_MACROPHAGE_CELL	NCAPH2
TRAVAGLINI_LUNG_PROLIFERATING_MACROPHAGE_CELL	SNRNP25
TRAVAGLINI_LUNG_PROLIFERATING_MACROPHAGE_CELL	NUDT1
TRAVAGLINI_LUNG_PROLIFERATING_MACROPHAGE_CELL	MTX1
TRAVAGLINI_LUNG_PROLIFERATING_MACROPHAGE_CELL	COA6
TRAVAGLINI_LUNG_PROLIFERATING_MACROPHAGE_CELL	PDLIM7
TRAVAGLINI_LUNG_PROLIFERATING_MACROPHAGE_CELL	ABHD5
TRAVAGLINI_LUNG_PROLIFERATING_MACROPHAGE_CELL	KNSTRN
TRAVAGLINI_LUNG_PROLIFERATING_MACROPHAGE_CELL	SVIL
TRAVAGLINI_LUNG_PROLIFERATING_MACROPHAGE_CELL	CD68
TRAVAGLINI_LUNG_PROLIFERATING_MACROPHAGE_CELL	AKIP1
TRAVAGLINI_LUNG_PROLIFERATING_MACROPHAGE_CELL	CXCL3
TRAVAGLINI_LUNG_PROLIFERATING_MACROPHAGE_CELL	CBR1
TRAVAGLINI_LUNG_PROLIFERATING_MACROPHAGE_CELL	MAGOHB
TRAVAGLINI_LUNG_PROLIFERATING_MACROPHAGE_CELL	SERINC2
TRAVAGLINI_LUNG_PROLIFERATING_MACROPHAGE_CELL	IL17RB
TRAVAGLINI_LUNG_PROLIFERATING_MACROPHAGE_CELL	ADPGK
TRAVAGLINI_LUNG_PROLIFERATING_MACROPHAGE_CELL	MSRB2
TRAVAGLINI_LUNG_PROLIFERATING_MACROPHAGE_CELL	UBB
TRAVAGLINI_LUNG_PROLIFERATING_MACROPHAGE_CELL	GCHFR
TRAVAGLINI_LUNG_PROLIFERATING_MACROPHAGE_CELL	CD151
TRAVAGLINI_LUNG_PROLIFERATING_MACROPHAGE_CELL	POLR3K
TRAVAGLINI_LUNG_PROLIFERATING_MACROPHAGE_CELL	RPL26L1
TRAVAGLINI_LUNG_PROLIFERATING_MACROPHAGE_CELL	LAMP2
TRAVAGLINI_LUNG_PROLIFERATING_MACROPHAGE_CELL	KPNA2
TRAVAGLINI_LUNG_PROLIFERATING_MACROPHAGE_CELL	ARHGAP18
TRAVAGLINI_LUNG_PROLIFERATING_MACROPHAGE_CELL	AL441992.1
TRAVAGLINI_LUNG_PROLIFERATING_MACROPHAGE_CELL	MZT1
TRAVAGLINI_LUNG_PROLIFERATING_MACROPHAGE_CELL	NIT2
TRAVAGLINI_LUNG_PROLIFERATING_MACROPHAGE_CELL	EMC9
TRAVAGLINI_LUNG_PROLIFERATING_MACROPHAGE_CELL	ANPEP
TRAVAGLINI_LUNG_PROLIFERATING_MACROPHAGE_CELL	RMDN3
TRAVAGLINI_LUNG_PROLIFERATING_MACROPHAGE_CELL	ATP2C1
TRAVAGLINI_LUNG_PROLIFERATING_MACROPHAGE_CELL	PIMREG
TRAVAGLINI_LUNG_PROLIFERATING_MACROPHAGE_CELL	BCL2L12
TRAVAGLINI_LUNG_PROLIFERATING_MACROPHAGE_CELL	CD59
TRAVAGLINI_LUNG_PROLIFERATING_MACROPHAGE_CELL	ACAT2
TRAVAGLINI_LUNG_PROLIFERATING_MACROPHAGE_CELL	BTG3
TRAVAGLINI_LUNG_PROLIFERATING_MACROPHAGE_CELL	RAB34
TRAVAGLINI_LUNG_PROLIFERATING_MACROPHAGE_CELL	GPN3
TRAVAGLINI_LUNG_PROLIFERATING_MACROPHAGE_CELL	NCEH1
TRAVAGLINI_LUNG_PROLIFERATING_MACROPHAGE_CELL	TCN2
TRAVAGLINI_LUNG_PROLIFERATING_MACROPHAGE_CELL	TMEM107
TRAVAGLINI_LUNG_PROLIFERATING_MACROPHAGE_CELL	ACOT4
TRAVAGLINI_LUNG_PROLIFERATING_MACROPHAGE_CELL	LRP1
TRAVAGLINI_LUNG_PROLIFERATING_MACROPHAGE_CELL	ZBTB8OS
TRAVAGLINI_LUNG_PROLIFERATING_MACROPHAGE_CELL	NUCB2
TRAVAGLINI_LUNG_PROLIFERATING_MACROPHAGE_CELL	USP1
TRAVAGLINI_LUNG_PROLIFERATING_MACROPHAGE_CELL	TMED5
TRAVAGLINI_LUNG_PROLIFERATING_MACROPHAGE_CELL	PECAM1
TRAVAGLINI_LUNG_PROLIFERATING_MACROPHAGE_CELL	KIF14
TRAVAGLINI_LUNG_PROLIFERATING_MACROPHAGE_CELL	GPCPD1
TRAVAGLINI_LUNG_PROLIFERATING_MACROPHAGE_CELL	CSE1L
TRAVAGLINI_LUNG_PROLIFERATING_MACROPHAGE_CELL	SMCO4
TRAVAGLINI_LUNG_PROLIFERATING_MACROPHAGE_CELL	CLDN7
TRAVAGLINI_LUNG_PROLIFERATING_MACROPHAGE_CELL	TSPAN3
TRAVAGLINI_LUNG_PROLIFERATING_MACROPHAGE_CELL	HINT2
TRAVAGLINI_LUNG_PROLIFERATING_MACROPHAGE_CELL	DPYSL2
TRAVAGLINI_LUNG_PROLIFERATING_MACROPHAGE_CELL	MDH1
TRAVAGLINI_LUNG_PROLIFERATING_MACROPHAGE_CELL	CYB5A
TRAVAGLINI_LUNG_PROLIFERATING_MACROPHAGE_CELL	SCARB2
TRAVAGLINI_LUNG_PROLIFERATING_MACROPHAGE_CELL	HACD3
TRAVAGLINI_LUNG_PROLIFERATING_MACROPHAGE_CELL	SRD5A3
TRAVAGLINI_LUNG_PROLIFERATING_MACROPHAGE_CELL	TSPO
TRAVAGLINI_LUNG_PROLIFERATING_MACROPHAGE_CELL	KIF22
TRAVAGLINI_LUNG_PROLIFERATING_MACROPHAGE_CELL	PNPLA6
TRAVAGLINI_LUNG_PROLIFERATING_MACROPHAGE_CELL	CTNNA1
TRAVAGLINI_LUNG_PROLIFERATING_MACROPHAGE_CELL	GPX3
TRAVAGLINI_LUNG_PROLIFERATING_MACROPHAGE_CELL	ALDH7A1
TRAVAGLINI_LUNG_PROLIFERATING_MACROPHAGE_CELL	ATP1B1
TRAVAGLINI_LUNG_PROLIFERATING_MACROPHAGE_CELL	SLC31A2
TRAVAGLINI_LUNG_PROLIFERATING_MACROPHAGE_CELL	AQP3
TRAVAGLINI_LUNG_PROLIFERATING_MACROPHAGE_CELL	RPA3
TRAVAGLINI_LUNG_PROLIFERATING_MACROPHAGE_CELL	FUCA2
TRAVAGLINI_LUNG_PROLIFERATING_MACROPHAGE_CELL	UROD
TRAVAGLINI_LUNG_PROLIFERATING_MACROPHAGE_CELL	HTATIP2
TRAVAGLINI_LUNG_PROLIFERATING_MACROPHAGE_CELL	DNASE2
TRAVAGLINI_LUNG_PROLIFERATING_MACROPHAGE_CELL	JPT1
TRAVAGLINI_LUNG_PROLIFERATING_MACROPHAGE_CELL	SLC25A24
TRAVAGLINI_LUNG_PROLIFERATING_MACROPHAGE_CELL	HCFC1R1
TRAVAGLINI_LUNG_PROLIFERATING_MACROPHAGE_CELL	MCUR1
TRAVAGLINI_LUNG_PROLIFERATING_MACROPHAGE_CELL	NUDT21
TRAVAGLINI_LUNG_PROLIFERATING_MACROPHAGE_CELL	ALAS1
TRAVAGLINI_LUNG_PROLIFERATING_MACROPHAGE_CELL	PAFAH1B3
TRAVAGLINI_LUNG_PROLIFERATING_MACROPHAGE_CELL	AURKA
TRAVAGLINI_LUNG_PROLIFERATING_MACROPHAGE_CELL	PTPN12
TRAVAGLINI_LUNG_PROLIFERATING_MACROPHAGE_CELL	ACOT7
TRAVAGLINI_LUNG_PROLIFERATING_MACROPHAGE_CELL	PRPS2
TRAVAGLINI_LUNG_PROLIFERATING_MACROPHAGE_CELL	CORO1C
TRAVAGLINI_LUNG_PROLIFERATING_MACROPHAGE_CELL	MRPL34
TRAVAGLINI_LUNG_PROLIFERATING_MACROPHAGE_CELL	MMP19
TRAVAGLINI_LUNG_PROLIFERATING_MACROPHAGE_CELL	TPGS2
TRAVAGLINI_LUNG_PROLIFERATING_MACROPHAGE_CELL	PLXDC2
TRAVAGLINI_LUNG_PROLIFERATING_MACROPHAGE_CELL	ILVBL
TRAVAGLINI_LUNG_PROLIFERATING_MACROPHAGE_CELL	CALU
TRAVAGLINI_LUNG_PROLIFERATING_MACROPHAGE_CELL	SLC27A3
TRAVAGLINI_LUNG_PROLIFERATING_MACROPHAGE_CELL	TRIP6
TRAVAGLINI_LUNG_PROLIFERATING_MACROPHAGE_CELL	SORT1
TRAVAGLINI_LUNG_PROLIFERATING_MACROPHAGE_CELL	SLC7A7
TRAVAGLINI_LUNG_PROLIFERATING_MACROPHAGE_CELL	TCEAL9
TRAVAGLINI_LUNG_PROLIFERATING_MACROPHAGE_CELL	COMMD4
TRAVAGLINI_LUNG_PROLIFERATING_MACROPHAGE_CELL	CCDC88A
TRAVAGLINI_LUNG_PROLIFERATING_MACROPHAGE_CELL	POR
TRAVAGLINI_LUNG_PROLIFERATING_MACROPHAGE_CELL	PAPSS1
TRAVAGLINI_LUNG_PROLIFERATING_MACROPHAGE_CELL	MGST2
TRAVAGLINI_LUNG_PROLIFERATING_MACROPHAGE_CELL	SLC15A3
TRAVAGLINI_LUNG_PROLIFERATING_MACROPHAGE_CELL	PCBD1
TRAVAGLINI_LUNG_PROLIFERATING_MACROPHAGE_CELL	ACYP2
TRAVAGLINI_LUNG_PROLIFERATING_MACROPHAGE_CELL	SPARC
TRAVAGLINI_LUNG_PROLIFERATING_MACROPHAGE_CELL	UQCC2
TRAVAGLINI_LUNG_PROLIFERATING_MACROPHAGE_CELL	MPP1
TRAVAGLINI_LUNG_PROLIFERATING_MACROPHAGE_CELL	ACOT13
TRAVAGLINI_LUNG_PROLIFERATING_MACROPHAGE_CELL	WASHC3
TRAVAGLINI_LUNG_PROLIFERATING_MACROPHAGE_CELL	GPA33
TRAVAGLINI_LUNG_PROLIFERATING_MACROPHAGE_CELL	GLB1
TRAVAGLINI_LUNG_PROLIFERATING_MACROPHAGE_CELL	NTAN1
TRAVAGLINI_LUNG_PROLIFERATING_MACROPHAGE_CELL	HDAC2
TRAVAGLINI_LUNG_PROLIFERATING_MACROPHAGE_CELL	PNP
TRAVAGLINI_LUNG_PROLIFERATING_MACROPHAGE_CELL	EDEM2
TRAVAGLINI_LUNG_PROLIFERATING_MACROPHAGE_CELL	BCAP29
TRAVAGLINI_LUNG_PROLIFERATING_MACROPHAGE_CELL	WDR61
TRAVAGLINI_LUNG_PROLIFERATING_MACROPHAGE_CELL	NCF4
TRAVAGLINI_LUNG_PROLIFERATING_MACROPHAGE_CELL	MRPL37
TRAVAGLINI_LUNG_PROLIFERATING_MACROPHAGE_CELL	TUBB2A
TRAVAGLINI_LUNG_PROLIFERATING_MACROPHAGE_CELL	NCF2
TRAVAGLINI_LUNG_PROLIFERATING_MACROPHAGE_CELL	FH
TRAVAGLINI_LUNG_PROLIFERATING_MACROPHAGE_CELL	LGALS9
TRAVAGLINI_LUNG_PROLIFERATING_MACROPHAGE_CELL	RAB32
TRAVAGLINI_LUNG_PROLIFERATING_MACROPHAGE_CELL	RRAGD
TRAVAGLINI_LUNG_PROLIFERATING_MACROPHAGE_CELL	RDX
TRAVAGLINI_LUNG_PROLIFERATING_MACROPHAGE_CELL	MRPL13
TRAVAGLINI_LUNG_PROLIFERATING_MACROPHAGE_CELL	FTL
TRAVAGLINI_LUNG_PROLIFERATING_MACROPHAGE_CELL	CD86
TRAVAGLINI_LUNG_PROLIFERATING_MACROPHAGE_CELL	PARP9
TRAVAGLINI_LUNG_PROLIFERATING_MACROPHAGE_CELL	MRPL18
TRAVAGLINI_LUNG_PROLIFERATING_MACROPHAGE_CELL	CYB5R3
TRAVAGLINI_LUNG_PROLIFERATING_MACROPHAGE_CELL	DST
TRAVAGLINI_LUNG_PROLIFERATING_MACROPHAGE_CELL	HSP90AA1
TRAVAGLINI_LUNG_PROLIFERATING_MACROPHAGE_CELL	FPR1
TRAVAGLINI_LUNG_PROLIFERATING_MACROPHAGE_CELL	ECHDC1
TRAVAGLINI_LUNG_PROLIFERATING_MACROPHAGE_CELL	MS4A7
TRAVAGLINI_LUNG_PROLIFERATING_MACROPHAGE_CELL	SIRPB1
TRAVAGLINI_LUNG_PROLIFERATING_MACROPHAGE_CELL	COLEC12
TRAVAGLINI_LUNG_PROLIFERATING_MACROPHAGE_CELL	PLSCR1
TRAVAGLINI_LUNG_PROLIFERATING_MACROPHAGE_CELL	POLD1
TRAVAGLINI_LUNG_PROLIFERATING_MACROPHAGE_CELL	ENOSF1
TRAVAGLINI_LUNG_PROLIFERATING_MACROPHAGE_CELL	ZCRB1
TRAVAGLINI_LUNG_PROLIFERATING_MACROPHAGE_CELL	NAPRT
TRAVAGLINI_LUNG_PROLIFERATING_MACROPHAGE_CELL	ABHD12
TRAVAGLINI_LUNG_PROLIFERATING_MACROPHAGE_CELL	VPS29
TRAVAGLINI_LUNG_PROLIFERATING_MACROPHAGE_CELL	GAS2L1
TRAVAGLINI_LUNG_PROLIFERATING_MACROPHAGE_CELL	STX12
TRAVAGLINI_LUNG_PROLIFERATING_MACROPHAGE_CELL	NQO2
TRAVAGLINI_LUNG_PROLIFERATING_MACROPHAGE_CELL	QSOX1
TRAVAGLINI_LUNG_PROLIFERATING_MACROPHAGE_CELL	MNDA
TRAVAGLINI_LUNG_PROLIFERATING_MACROPHAGE_CELL	HAUS2
TRAVAGLINI_LUNG_PROLIFERATING_MACROPHAGE_CELL	SLC31A1
TRAVAGLINI_LUNG_PROLIFERATING_MACROPHAGE_CELL	TCEAL4
TRAVAGLINI_LUNG_PROLIFERATING_MACROPHAGE_CELL	ACAA2
TRAVAGLINI_LUNG_PROLIFERATING_MACROPHAGE_CELL	TIMM10
TRAVAGLINI_LUNG_PROLIFERATING_MACROPHAGE_CELL	APOL4
TRAVAGLINI_LUNG_PROLIFERATING_MACROPHAGE_CELL	PLAAT3
TRAVAGLINI_LUNG_PROLIFERATING_MACROPHAGE_CELL	ACER3
TRAVAGLINI_LUNG_PROLIFERATING_MACROPHAGE_CELL	C2
TRAVAGLINI_LUNG_PROLIFERATING_MACROPHAGE_CELL	AK6
TRAVAGLINI_LUNG_PROLIFERATING_MACROPHAGE_CELL	RAN
TRAVAGLINI_LUNG_PROLIFERATING_MACROPHAGE_CELL	MRPS16
TRAVAGLINI_LUNG_PROLIFERATING_MACROPHAGE_CELL	C8B
TRAVAGLINI_LUNG_PROLIFERATING_MACROPHAGE_CELL	TFPT
TRAVAGLINI_LUNG_PROLIFERATING_MACROPHAGE_CELL	TGM2
TRAVAGLINI_LUNG_PROLIFERATING_MACROPHAGE_CELL	ATP6V1H
TRAVAGLINI_LUNG_PROLIFERATING_MACROPHAGE_CELL	TMPO
TRAVAGLINI_LUNG_PROLIFERATING_MACROPHAGE_CELL	HAUS1
TRAVAGLINI_LUNG_PROLIFERATING_MACROPHAGE_CELL	AGPAT2
TRAVAGLINI_LUNG_PROLIFERATING_MACROPHAGE_CELL	DDB2
TRAVAGLINI_LUNG_PROLIFERATING_MACROPHAGE_CELL	CCDC18
TRAVAGLINI_LUNG_PROLIFERATING_MACROPHAGE_CELL	PRDX4
TRAVAGLINI_LUNG_PROLIFERATING_MACROPHAGE_CELL	BATF3
TRAVAGLINI_LUNG_PROLIFERATING_MACROPHAGE_CELL	CDKN2A
TRAVAGLINI_LUNG_PROLIFERATING_MACROPHAGE_CELL	PDXK
TRAVAGLINI_LUNG_PROLIFERATING_MACROPHAGE_CELL	TXNDC17
TRAVAGLINI_LUNG_PROLIFERATING_MACROPHAGE_CELL	HACD4
TRAVAGLINI_LUNG_PROLIFERATING_MACROPHAGE_CELL	MRPS15
TRAVAGLINI_LUNG_PROLIFERATING_MACROPHAGE_CELL	CD14
TRAVAGLINI_LUNG_PROLIFERATING_MACROPHAGE_CELL	OSBPL11
TRAVAGLINI_LUNG_PROLIFERATING_MACROPHAGE_CELL	DNMT1
TRAVAGLINI_LUNG_PROLIFERATING_MACROPHAGE_CELL	LEPROT
TRAVAGLINI_LUNG_PROLIFERATING_MACROPHAGE_CELL	HCK
TRAVAGLINI_LUNG_PROLIFERATING_MACROPHAGE_CELL	DRAM1
TRAVAGLINI_LUNG_PROLIFERATING_MACROPHAGE_CELL	EMC3
TRAVAGLINI_LUNG_PROLIFERATING_MACROPHAGE_CELL	CTSZ
TRAVAGLINI_LUNG_PROLIFERATING_MACROPHAGE_CELL	CARHSP1
TRAVAGLINI_LUNG_PROLIFERATING_MACROPHAGE_CELL	SMIM30
TRAVAGLINI_LUNG_PROLIFERATING_MACROPHAGE_CELL	PSMD14
TRAVAGLINI_LUNG_PROLIFERATING_MACROPHAGE_CELL	MTCH2
TRAVAGLINI_LUNG_PROLIFERATING_MACROPHAGE_CELL	SPPL2A
TRAVAGLINI_LUNG_PROLIFERATING_MACROPHAGE_CELL	PHYH
TRAVAGLINI_LUNG_PROLIFERATING_MACROPHAGE_CELL	ASRGL1
TRAVAGLINI_LUNG_PROLIFERATING_MACROPHAGE_CELL	CDCP1
TRAVAGLINI_LUNG_PROLIFERATING_MACROPHAGE_CELL	S100A11
TRAVAGLINI_LUNG_PROLIFERATING_MACROPHAGE_CELL	PTTG1IP
TRAVAGLINI_LUNG_PROLIFERATING_MACROPHAGE_CELL	MCM6
TRAVAGLINI_LUNG_PROLIFERATING_MACROPHAGE_CELL	H4C3
TRAVAGLINI_LUNG_PROLIFERATING_MACROPHAGE_CELL	MRPL17
TRAVAGLINI_LUNG_PROLIFERATING_MACROPHAGE_CELL	TAF9
TRAVAGLINI_LUNG_PROLIFERATING_MACROPHAGE_CELL	ETHE1
TRAVAGLINI_LUNG_PROLIFERATING_MACROPHAGE_CELL	GGA2
TRAVAGLINI_LUNG_PROLIFERATING_MACROPHAGE_CELL	DCTPP1
TRAVAGLINI_LUNG_PROLIFERATING_MACROPHAGE_CELL	GMPS
TRAVAGLINI_LUNG_PROLIFERATING_MACROPHAGE_CELL	KCNA3
TRAVAGLINI_LUNG_PROLIFERATING_MACROPHAGE_CELL	TMED3
TRAVAGLINI_LUNG_PROLIFERATING_MACROPHAGE_CELL	UFD1
TRAVAGLINI_LUNG_PROLIFERATING_MACROPHAGE_CELL	ANP32E
TRAVAGLINI_LUNG_PROLIFERATING_MACROPHAGE_CELL	TGFBI
TRAVAGLINI_LUNG_PROLIFERATING_MACROPHAGE_CELL	PILRA
TRAVAGLINI_LUNG_PROLIFERATING_MACROPHAGE_CELL	AKR1C2
TRAVAGLINI_LUNG_PROLIFERATING_MACROPHAGE_CELL	PGD
TRAVAGLINI_LUNG_PROLIFERATING_MACROPHAGE_CELL	H2AC17
TRAVAGLINI_LUNG_PROLIFERATING_MACROPHAGE_CELL	SAE1
TRAVAGLINI_LUNG_PROLIFERATING_MACROPHAGE_CELL	ATP6V1D
TRAVAGLINI_LUNG_PROLIFERATING_MACROPHAGE_CELL	GUSB
TRAVAGLINI_LUNG_PROLIFERATING_MACROPHAGE_CELL	CCDC47
TRAVAGLINI_LUNG_PROLIFERATING_MACROPHAGE_CELL	DENND5A
TRAVAGLINI_LUNG_PROLIFERATING_MACROPHAGE_CELL	BLVRA
TRAVAGLINI_LUNG_PROLIFERATING_MACROPHAGE_CELL	CDK4
TRAVAGLINI_LUNG_PROLIFERATING_MACROPHAGE_CELL	NANS
TRAVAGLINI_LUNG_PROLIFERATING_MACROPHAGE_CELL	HSPA1A
TRAVAGLINI_LUNG_PROLIFERATING_MACROPHAGE_CELL	BHLHE40
TRAVAGLINI_LUNG_PROLIFERATING_MACROPHAGE_CELL	FCGR3A
TRAVAGLINI_LUNG_PROLIFERATING_MACROPHAGE_CELL	ISOC2
TRAVAGLINI_LUNG_PROLIFERATING_MACROPHAGE_CELL	LTA4H
TRAVAGLINI_LUNG_PROLIFERATING_MACROPHAGE_CELL	MIR3945HG
TRAVAGLINI_LUNG_PROLIFERATING_MACROPHAGE_CELL	PSMB5
TRAVAGLINI_LUNG_PROLIFERATING_MACROPHAGE_CELL	SPNS1
TRAVAGLINI_LUNG_PROLIFERATING_MACROPHAGE_CELL	OPN3
TRAVAGLINI_LUNG_PROLIFERATING_MACROPHAGE_CELL	RALBP1
TRAVAGLINI_LUNG_PROLIFERATING_MACROPHAGE_CELL	HDDC2
TRAVAGLINI_LUNG_PROLIFERATING_MACROPHAGE_CELL	MACC1
TRAVAGLINI_LUNG_PROLIFERATING_MACROPHAGE_CELL	OAS1
TRAVAGLINI_LUNG_PROLIFERATING_MACROPHAGE_CELL	MDK
TRAVAGLINI_LUNG_PROLIFERATING_MACROPHAGE_CELL	HSD17B4
TRAVAGLINI_LUNG_PROLIFERATING_MACROPHAGE_CELL	PSMC1
TRAVAGLINI_LUNG_PROLIFERATING_MACROPHAGE_CELL	NELFE
TRAVAGLINI_LUNG_PROLIFERATING_MACROPHAGE_CELL	AAMDC
TRAVAGLINI_LUNG_PROLIFERATING_MACROPHAGE_CELL	IGFBP2
TRAVAGLINI_LUNG_PROLIFERATING_MACROPHAGE_CELL	TCEAL3
TRAVAGLINI_LUNG_PROLIFERATING_MACROPHAGE_CELL	GCA
TRAVAGLINI_LUNG_PROLIFERATING_MACROPHAGE_CELL	UBE2E2
TRAVAGLINI_LUNG_PROLIFERATING_MACROPHAGE_CELL	MFSD1
TRAVAGLINI_LUNG_PROLIFERATING_MACROPHAGE_CELL	MGMT
TRAVAGLINI_LUNG_PROLIFERATING_MACROPHAGE_CELL	H2AZ2
TRAVAGLINI_LUNG_PROLIFERATING_MACROPHAGE_CELL	STAC3
TRAVAGLINI_LUNG_PROLIFERATING_MACROPHAGE_CELL	VKORC1
TRAVAGLINI_LUNG_PROLIFERATING_MACROPHAGE_CELL	MS4A6A
TRAVAGLINI_LUNG_PROLIFERATING_MACROPHAGE_CELL	ARL4A
TRAVAGLINI_LUNG_PROLIFERATING_MACROPHAGE_CELL	LY86
TRAVAGLINI_LUNG_PROLIFERATING_MACROPHAGE_CELL	CPVL
TRAVAGLINI_LUNG_PROLIFERATING_MACROPHAGE_CELL	DCTN6
TRAVAGLINI_LUNG_PROLIFERATING_MACROPHAGE_CELL	CTNNB1
TRAVAGLINI_LUNG_PROLIFERATING_MACROPHAGE_CELL	TMEM165
TRAVAGLINI_LUNG_PROLIFERATING_MACROPHAGE_CELL	MRPL27
TRAVAGLINI_LUNG_PROLIFERATING_MACROPHAGE_CELL	MXD3
TRAVAGLINI_LUNG_PROLIFERATING_MACROPHAGE_CELL	LAIR1
TRAVAGLINI_LUNG_PROLIFERATING_MACROPHAGE_CELL	QDPR
TRAVAGLINI_LUNG_PROLIFERATING_MACROPHAGE_CELL	RAD21
TRAVAGLINI_LUNG_PROLIFERATING_MACROPHAGE_CELL	ANXA4
TRAVAGLINI_LUNG_PROLIFERATING_MACROPHAGE_CELL	OSCAR
TRAVAGLINI_LUNG_PROLIFERATING_MACROPHAGE_CELL	LY96
TRAVAGLINI_LUNG_PROLIFERATING_MACROPHAGE_CELL	GLO1
TRAVAGLINI_LUNG_PROLIFERATING_MACROPHAGE_CELL	ANG
TRAVAGLINI_LUNG_PROLIFERATING_MACROPHAGE_CELL	DMAC1
TRAVAGLINI_LUNG_PROLIFERATING_MACROPHAGE_CELL	TAGLN
TRAVAGLINI_LUNG_PROLIFERATING_MACROPHAGE_CELL	MRPS18C
TRAVAGLINI_LUNG_PROLIFERATING_MACROPHAGE_CELL	GSN
TRAVAGLINI_LUNG_PROLIFERATING_MACROPHAGE_CELL	ROGDI
TRAVAGLINI_LUNG_PROLIFERATING_MACROPHAGE_CELL	TXNDC12
TRAVAGLINI_LUNG_PROLIFERATING_MACROPHAGE_CELL	TCEAL8
TRAVAGLINI_LUNG_PROLIFERATING_MACROPHAGE_CELL	LACTB
TRAVAGLINI_LUNG_PROLIFERATING_MACROPHAGE_CELL	GPX4
TRAVAGLINI_LUNG_PROLIFERATING_MACROPHAGE_CELL	RPN1
TRAVAGLINI_LUNG_PROLIFERATING_MACROPHAGE_CELL	ALOX5
TRAVAGLINI_LUNG_PROLIFERATING_MACROPHAGE_CELL	FUOM
TRAVAGLINI_LUNG_PROLIFERATING_MACROPHAGE_CELL	ALCAM
TRAVAGLINI_LUNG_PROLIFERATING_MACROPHAGE_CELL	TP53I3
TRAVAGLINI_LUNG_PROLIFERATING_MACROPHAGE_CELL	PLD3
TRAVAGLINI_LUNG_PROLIFERATING_MACROPHAGE_CELL	AXL
TRAVAGLINI_LUNG_PROLIFERATING_MACROPHAGE_CELL	YWHAH
TRAVAGLINI_LUNG_PROLIFERATING_MACROPHAGE_CELL	PSMD1
TRAVAGLINI_LUNG_PROLIFERATING_MACROPHAGE_CELL	SLC25A11
TRAVAGLINI_LUNG_PROLIFERATING_MACROPHAGE_CELL	HEXA
TRAVAGLINI_LUNG_PROLIFERATING_MACROPHAGE_CELL	FIBP
TRAVAGLINI_LUNG_PROLIFERATING_MACROPHAGE_CELL	CRIP1
TRAVAGLINI_LUNG_PROLIFERATING_MACROPHAGE_CELL	CD58
TRAVAGLINI_LUNG_PROLIFERATING_MACROPHAGE_CELL	COLGALT1
TRAVAGLINI_LUNG_PROLIFERATING_MACROPHAGE_CELL	ZDHHC12
TRAVAGLINI_LUNG_PROLIFERATING_MACROPHAGE_CELL	TPRKB
TRAVAGLINI_LUNG_PROLIFERATING_MACROPHAGE_CELL	CIAO2A
TRAVAGLINI_LUNG_PROLIFERATING_MACROPHAGE_CELL	C20orf27
TRAVAGLINI_LUNG_PROLIFERATING_MACROPHAGE_CELL	PRDX3
TRAVAGLINI_LUNG_PROLIFERATING_MACROPHAGE_CELL	PPA2
TRAVAGLINI_LUNG_PROLIFERATING_MACROPHAGE_CELL	RNPEP
TRAVAGLINI_LUNG_PROLIFERATING_MACROPHAGE_CELL	AKR7A2
TRAVAGLINI_LUNG_PROLIFERATING_MACROPHAGE_CELL	UPP1
TRAVAGLINI_LUNG_PROLIFERATING_MACROPHAGE_CELL	ARRDC4
TRAVAGLINI_LUNG_PROLIFERATING_MACROPHAGE_CELL	RNASE4
TRAVAGLINI_LUNG_PROLIFERATING_MACROPHAGE_CELL	DUT
TRAVAGLINI_LUNG_PROLIFERATING_MACROPHAGE_CELL	PTPMT1
TRAVAGLINI_LUNG_PROLIFERATING_MACROPHAGE_CELL	UNC93B1
TRAVAGLINI_LUNG_PROLIFERATING_MACROPHAGE_CELL	SCPEP1
TRAVAGLINI_LUNG_PROLIFERATING_MACROPHAGE_CELL	NUDT5
TRAVAGLINI_LUNG_PROLIFERATING_MACROPHAGE_CELL	MRPL14
TRAVAGLINI_LUNG_PROLIFERATING_MACROPHAGE_CELL	MCM4
TRAVAGLINI_LUNG_PROLIFERATING_MACROPHAGE_CELL	ITGB8
TRAVAGLINI_LUNG_PROLIFERATING_MACROPHAGE_CELL	SDC4
TRAVAGLINI_LUNG_PROLIFERATING_MACROPHAGE_CELL	CAMP
TRAVAGLINI_LUNG_PROLIFERATING_MACROPHAGE_CELL	TSPAN4
TRAVAGLINI_LUNG_PROLIFERATING_MACROPHAGE_CELL	CSTA
TRAVAGLINI_LUNG_PROLIFERATING_MACROPHAGE_CELL	MIS18BP1
TRAVAGLINI_LUNG_PROLIFERATING_MACROPHAGE_CELL	REEP4
TRAVAGLINI_LUNG_PROLIFERATING_MACROPHAGE_CELL	CBR3
TRAVAGLINI_LUNG_PROLIFERATING_MACROPHAGE_CELL	STING1
TRAVAGLINI_LUNG_PROLIFERATING_MACROPHAGE_CELL	ALG9
TRAVAGLINI_LUNG_PROLIFERATING_MACROPHAGE_CELL	MX1
TRAVAGLINI_LUNG_PROLIFERATING_MACROPHAGE_CELL	KYNU
TRAVAGLINI_LUNG_PROLIFERATING_MACROPHAGE_CELL	PSMC2
TRAVAGLINI_LUNG_PROLIFERATING_MACROPHAGE_CELL	GBP1
TRAVAGLINI_LUNG_PROLIFERATING_MACROPHAGE_CELL	TXN
TRAVAGLINI_LUNG_PROLIFERATING_MACROPHAGE_CELL	C3orf14
TRAVAGLINI_LUNG_PROLIFERATING_MACROPHAGE_CELL	CNIH4
TRAVAGLINI_LUNG_PROLIFERATING_MACROPHAGE_CELL	BLVRB
TRAVAGLINI_LUNG_PROLIFERATING_MACROPHAGE_CELL	ORMDL2
TRAVAGLINI_LUNG_PROLIFERATING_MACROPHAGE_CELL	FDFT1
TRAVAGLINI_LUNG_PROLIFERATING_MACROPHAGE_CELL	LYAR
TRAVAGLINI_LUNG_PROLIFERATING_MACROPHAGE_CELL	CTSA
TRAVAGLINI_LUNG_PROLIFERATING_MACROPHAGE_CELL	MCM3
TRAVAGLINI_LUNG_PROLIFERATING_MACROPHAGE_CELL	CTSH
TRAVAGLINI_LUNG_PROLIFERATING_MACROPHAGE_CELL	S100A10
TRAVAGLINI_LUNG_PROLIFERATING_MACROPHAGE_CELL	DDX39A
TRAVAGLINI_LUNG_PROLIFERATING_MACROPHAGE_CELL	H2AJ
TRAVAGLINI_LUNG_PROLIFERATING_MACROPHAGE_CELL	EIF4A3
TRAVAGLINI_LUNG_PROLIFERATING_MACROPHAGE_CELL	CAT
TRAVAGLINI_LUNG_PROLIFERATING_MACROPHAGE_CELL	TAGLN2
TRAVAGLINI_LUNG_PROLIFERATING_MACROPHAGE_CELL	CXCL2
TRAVAGLINI_LUNG_PROLIFERATING_MACROPHAGE_CELL	DECR1
TRAVAGLINI_LUNG_PROLIFERATING_MACROPHAGE_CELL	GSDMD
TRAVAGLINI_LUNG_PROLIFERATING_MACROPHAGE_CELL	VDAC3
TRAVAGLINI_LUNG_PROLIFERATING_MACROPHAGE_CELL	EXOSC9
TRAVAGLINI_LUNG_PROLIFERATING_MACROPHAGE_CELL	GRINA
TRAVAGLINI_LUNG_PROLIFERATING_MACROPHAGE_CELL	H1-4
TRAVAGLINI_LUNG_PROLIFERATING_MACROPHAGE_CELL	MPC1
TRAVAGLINI_LUNG_PROLIFERATING_MACROPHAGE_CELL	HLA-DQA2
TRAVAGLINI_LUNG_PROLIFERATING_MACROPHAGE_CELL	LYZ
TRAVAGLINI_LUNG_PROLIFERATING_MACROPHAGE_CELL	RFC2
TRAVAGLINI_LUNG_PROLIFERATING_MACROPHAGE_CELL	MPHOSPH6
TRAVAGLINI_LUNG_PROLIFERATING_MACROPHAGE_CELL	AKR1B1
TRAVAGLINI_LUNG_PROLIFERATING_MACROPHAGE_CELL	DEK
TRAVAGLINI_LUNG_PROLIFERATING_MACROPHAGE_CELL	NAA20
TRAVAGLINI_LUNG_PROLIFERATING_MACROPHAGE_CELL	MESD
TRAVAGLINI_LUNG_PROLIFERATING_MACROPHAGE_CELL	HSPB1
TRAVAGLINI_LUNG_PROLIFERATING_MACROPHAGE_CELL	HAGH
TRAVAGLINI_LUNG_PROLIFERATING_MACROPHAGE_CELL	SQOR
TRAVAGLINI_LUNG_PROLIFERATING_MACROPHAGE_CELL	HADHB
TRAVAGLINI_LUNG_PROLIFERATING_MACROPHAGE_CELL	CXCL16
TRAVAGLINI_LUNG_PROLIFERATING_MACROPHAGE_CELL	ECHS1
TRAVAGLINI_LUNG_PROLIFERATING_MACROPHAGE_CELL	HSPB11
TRAVAGLINI_LUNG_PROLIFERATING_MACROPHAGE_CELL	PPM1G
TRAVAGLINI_LUNG_PROLIFERATING_MACROPHAGE_CELL	HPRT1
TRAVAGLINI_LUNG_PROLIFERATING_MACROPHAGE_CELL	NENF
TRAVAGLINI_LUNG_PROLIFERATING_MACROPHAGE_CELL	PLIN3
TRAVAGLINI_LUNG_PROLIFERATING_MACROPHAGE_CELL	SPG21
TRAVAGLINI_LUNG_PROLIFERATING_MACROPHAGE_CELL	MTHFD2
TRAVAGLINI_LUNG_PROLIFERATING_MACROPHAGE_CELL	CHMP5
TRAVAGLINI_LUNG_PROLIFERATING_MACROPHAGE_CELL	DCK
TRAVAGLINI_LUNG_PROLIFERATING_MACROPHAGE_CELL	YBX1
TRAVAGLINI_LUNG_PROLIFERATING_MACROPHAGE_CELL	NUCKS1
TRAVAGLINI_LUNG_PROLIFERATING_MACROPHAGE_CELL	FDPS
TRAVAGLINI_LUNG_PROLIFERATING_MACROPHAGE_CELL	GET3
TRAVAGLINI_LUNG_PROLIFERATING_MACROPHAGE_CELL	CISD2
TRAVAGLINI_LUNG_PROLIFERATING_MACROPHAGE_CELL	RTN3
TRAVAGLINI_LUNG_PROLIFERATING_MACROPHAGE_CELL	HLA-DRB1
TRAVAGLINI_LUNG_PROLIFERATING_MACROPHAGE_CELL	PLEKHB2
TRAVAGLINI_LUNG_PROLIFERATING_MACROPHAGE_CELL	UBE2A
TRAVAGLINI_LUNG_PROLIFERATING_MACROPHAGE_CELL	CTSB
TRAVAGLINI_LUNG_PROLIFERATING_MACROPHAGE_CELL	CD9
TRAVAGLINI_LUNG_PROLIFERATING_MACROPHAGE_CELL	CCT5
TRAVAGLINI_LUNG_PROLIFERATING_MACROPHAGE_CELL	AVPI1
TRAVAGLINI_LUNG_PROLIFERATING_MACROPHAGE_CELL	IER3IP1
TRAVAGLINI_LUNG_PROLIFERATING_MACROPHAGE_CELL	LAP3
TRAVAGLINI_LUNG_PROLIFERATING_MACROPHAGE_CELL	MTMR11
TRAVAGLINI_LUNG_PROLIFERATING_MACROPHAGE_CELL	HAT1
TRAVAGLINI_LUNG_PROLIFERATING_MACROPHAGE_CELL	NASP
TRAVAGLINI_LUNG_PROLIFERATING_MACROPHAGE_CELL	GPD2
TRAVAGLINI_LUNG_PROLIFERATING_MACROPHAGE_CELL	LSM4
TRAVAGLINI_LUNG_PROLIFERATING_MACROPHAGE_CELL	AP2S1
TRAVAGLINI_LUNG_PROLIFERATING_MACROPHAGE_CELL	ATP6AP1
TRAVAGLINI_LUNG_PROLIFERATING_MACROPHAGE_CELL	BUB3
TRAVAGLINI_LUNG_PROLIFERATING_MACROPHAGE_CELL	UQCRC1
TRAVAGLINI_LUNG_PROLIFERATING_MACROPHAGE_CELL	RGCC
TRAVAGLINI_LUNG_PROLIFERATING_MACROPHAGE_CELL	TGOLN2
TRAVAGLINI_LUNG_PROLIFERATING_MACROPHAGE_CELL	FDX1
TRAVAGLINI_LUNG_PROLIFERATING_MACROPHAGE_CELL	SLC16A3
TRAVAGLINI_LUNG_PROLIFERATING_MACROPHAGE_CELL	HLA-DRA
TRAVAGLINI_LUNG_PROLIFERATING_MACROPHAGE_CELL	LAMTOR2
TRAVAGLINI_LUNG_PROLIFERATING_MACROPHAGE_CELL	RAC1
TRAVAGLINI_LUNG_PROLIFERATING_MACROPHAGE_CELL	ATG3
TRAVAGLINI_LUNG_PROLIFERATING_MACROPHAGE_CELL	STOM
TRAVAGLINI_LUNG_PROLIFERATING_MACROPHAGE_CELL	CCRL2
TRAVAGLINI_LUNG_PROLIFERATING_MACROPHAGE_CELL	ETFB
TRAVAGLINI_LUNG_PROLIFERATING_MACROPHAGE_CELL	SMS
TRAVAGLINI_LUNG_PROLIFERATING_MACROPHAGE_CELL	ARL2
TRAVAGLINI_LUNG_PROLIFERATING_MACROPHAGE_CELL	CACYBP
TRAVAGLINI_LUNG_PROLIFERATING_MACROPHAGE_CELL	HLA-DRB5
TRAVAGLINI_LUNG_PROLIFERATING_MACROPHAGE_CELL	MPZL2
TRAVAGLINI_LUNG_PROLIFERATING_MACROPHAGE_CELL	CFD
TRAVAGLINI_LUNG_PROLIFERATING_MACROPHAGE_CELL	CSTB
TRAVAGLINI_LUNG_PROLIFERATING_MACROPHAGE_CELL	PLAUR
TRAVAGLINI_LUNG_PROLIFERATING_MACROPHAGE_CELL	MT1F
TRAVAGLINI_LUNG_PROLIFERATING_MACROPHAGE_CELL	ATOX1
TRAVAGLINI_LUNG_PROLIFERATING_MACROPHAGE_CELL	FUCA1
TRAVAGLINI_LUNG_PROLIFERATING_MACROPHAGE_CELL	HMGB2
TRAVAGLINI_LUNG_PROLIFERATING_MACROPHAGE_CELL	GTF3C6
TRAVAGLINI_LUNG_PROLIFERATING_MACROPHAGE_CELL	UBE2L6
TRAVAGLINI_LUNG_PROLIFERATING_MACROPHAGE_CELL	APLP2
TRAVAGLINI_LUNG_PROLIFERATING_MACROPHAGE_CELL	H1-3
TRAVAGLINI_LUNG_PROLIFERATING_MACROPHAGE_CELL	RND3
TRAVAGLINI_LUNG_PROLIFERATING_MACROPHAGE_CELL	PIGT
TRAVAGLINI_LUNG_PROLIFERATING_MACROPHAGE_CELL	NDUFB6
TRAVAGLINI_LUNG_PROLIFERATING_MACROPHAGE_CELL	EIF4EBP1
TRAVAGLINI_LUNG_PROLIFERATING_MACROPHAGE_CELL	CAVIN3
TRAVAGLINI_LUNG_PROLIFERATING_MACROPHAGE_CELL	IFI30
TRAVAGLINI_LUNG_PROLIFERATING_MACROPHAGE_CELL	ATP6V1E1
TRAVAGLINI_LUNG_PROLIFERATING_MACROPHAGE_CELL	ALOX5AP
TRAVAGLINI_LUNG_PROLIFERATING_MACROPHAGE_CELL	NDUFS8
TRAVAGLINI_LUNG_PROLIFERATING_MACROPHAGE_CELL	HSPD1
TRAVAGLINI_LUNG_PROLIFERATING_MACROPHAGE_CELL	PSMA6
TRAVAGLINI_LUNG_PROLIFERATING_MACROPHAGE_CELL	IGSF6
TRAVAGLINI_LUNG_PROLIFERATING_MACROPHAGE_CELL	SARNP
TRAVAGLINI_LUNG_PROLIFERATING_MACROPHAGE_CELL	LSM2
TRAVAGLINI_LUNG_PROLIFERATING_MACROPHAGE_CELL	AKR1A1
TRAVAGLINI_LUNG_PROLIFERATING_MACROPHAGE_CELL	MPC2
TRAVAGLINI_LUNG_PROLIFERATING_MACROPHAGE_CELL	HLA-DQA1
TRAVAGLINI_LUNG_PROLIFERATING_MACROPHAGE_CELL	FCGRT
TRAVAGLINI_LUNG_PROLIFERATING_MACROPHAGE_CELL	PFKL
TRAVAGLINI_LUNG_PROLIFERATING_MACROPHAGE_CELL	TKT
TRAVAGLINI_LUNG_PROLIFERATING_MACROPHAGE_CELL	IL3RA
TRAVAGLINI_LUNG_PROLIFERATING_MACROPHAGE_CELL	CLTA
TRAVAGLINI_LUNG_PROLIFERATING_MACROPHAGE_CELL	RBBP7
[truncated: 15,369 more rows]

## Sheet: fetal_sets_genes
This table contains upregulated fetal gene sets and their component genes
gs_name	gene_symbol
HU_FETAL_RETINA_MICROGLIA	A2M
HU_FETAL_RETINA_MICROGLIA	ABCG2
HU_FETAL_RETINA_MICROGLIA	ABHD12
HU_FETAL_RETINA_MICROGLIA	ABI3
HU_FETAL_RETINA_MICROGLIA	ACTB
HU_FETAL_RETINA_MICROGLIA	ACTR2
HU_FETAL_RETINA_MICROGLIA	ACTR3
HU_FETAL_RETINA_MICROGLIA	ACY3
HU_FETAL_RETINA_MICROGLIA	ADAM28
HU_FETAL_RETINA_MICROGLIA	ADAM9
HU_FETAL_RETINA_MICROGLIA	ADAP2
HU_FETAL_RETINA_MICROGLIA	ADORA3
HU_FETAL_RETINA_MICROGLIA	AIF1
HU_FETAL_RETINA_MICROGLIA	AKAP13
HU_FETAL_RETINA_MICROGLIA	ALOX5
HU_FETAL_RETINA_MICROGLIA	ALOX5AP
HU_FETAL_RETINA_MICROGLIA	ANXA11
HU_FETAL_RETINA_MICROGLIA	ANXA5
HU_FETAL_RETINA_MICROGLIA	AOAH
HU_FETAL_RETINA_MICROGLIA	AP1B1
HU_FETAL_RETINA_MICROGLIA	APBB1IP
HU_FETAL_RETINA_MICROGLIA	ARHGAP25
HU_FETAL_RETINA_MICROGLIA	ARHGAP27
HU_FETAL_RETINA_MICROGLIA	ARHGAP30
HU_FETAL_RETINA_MICROGLIA	ARHGAP4
HU_FETAL_RETINA_MICROGLIA	ARHGAP45
HU_FETAL_RETINA_MICROGLIA	ARHGAP9
HU_FETAL_RETINA_MICROGLIA	ARHGDIB
HU_FETAL_RETINA_MICROGLIA	ARPC1B
HU_FETAL_RETINA_MICROGLIA	ARPC2
HU_FETAL_RETINA_MICROGLIA	ARPC3
HU_FETAL_RETINA_MICROGLIA	ARPC5
HU_FETAL_RETINA_MICROGLIA	ARRB2
HU_FETAL_RETINA_MICROGLIA	ATF3
HU_FETAL_RETINA_MICROGLIA	ATP6V0E1
HU_FETAL_RETINA_MICROGLIA	ATP8B4
HU_FETAL_RETINA_MICROGLIA	B2M
HU_FETAL_RETINA_MICROGLIA	B3GNT5
HU_FETAL_RETINA_MICROGLIA	BAG3
HU_FETAL_RETINA_MICROGLIA	BHLHE41
HU_FETAL_RETINA_MICROGLIA	BIN1
HU_FETAL_RETINA_MICROGLIA	BIN2
HU_FETAL_RETINA_MICROGLIA	BLNK
HU_FETAL_RETINA_MICROGLIA	BTG2
HU_FETAL_RETINA_MICROGLIA	C12orf75
HU_FETAL_RETINA_MICROGLIA	C1QA
HU_FETAL_RETINA_MICROGLIA	C1QB
HU_FETAL_RETINA_MICROGLIA	C1QC
HU_FETAL_RETINA_MICROGLIA	C3
HU_FETAL_RETINA_MICROGLIA	C3AR1
HU_FETAL_RETINA_MICROGLIA	CAP1
HU_FETAL_RETINA_MICROGLIA	CAPZB
HU_FETAL_RETINA_MICROGLIA	CASP1
HU_FETAL_RETINA_MICROGLIA	CCL3L3
HU_FETAL_RETINA_MICROGLIA	CCL4L2
HU_FETAL_RETINA_MICROGLIA	CCNL1
HU_FETAL_RETINA_MICROGLIA	CCR1
HU_FETAL_RETINA_MICROGLIA	CD14
HU_FETAL_RETINA_MICROGLIA	CD164
HU_FETAL_RETINA_MICROGLIA	CD300A
HU_FETAL_RETINA_MICROGLIA	CD36
HU_FETAL_RETINA_MICROGLIA	CD37
HU_FETAL_RETINA_MICROGLIA	CD4
HU_FETAL_RETINA_MICROGLIA	CD53
HU_FETAL_RETINA_MICROGLIA	CD74
HU_FETAL_RETINA_MICROGLIA	CD83
HU_FETAL_RETINA_MICROGLIA	CD84
HU_FETAL_RETINA_MICROGLIA	CD86
HU_FETAL_RETINA_MICROGLIA	CDKN1A
HU_FETAL_RETINA_MICROGLIA	CEBPB
HU_FETAL_RETINA_MICROGLIA	CEBPD
HU_FETAL_RETINA_MICROGLIA	CHCHD7
HU_FETAL_RETINA_MICROGLIA	CIB1
HU_FETAL_RETINA_MICROGLIA	CLEC7A
HU_FETAL_RETINA_MICROGLIA	CMTM6
HU_FETAL_RETINA_MICROGLIA	CMTM7
HU_FETAL_RETINA_MICROGLIA	CNPY3
HU_FETAL_RETINA_MICROGLIA	COLGALT1
HU_FETAL_RETINA_MICROGLIA	CORO1A
HU_FETAL_RETINA_MICROGLIA	COTL1
HU_FETAL_RETINA_MICROGLIA	CPED1
HU_FETAL_RETINA_MICROGLIA	CPVL
HU_FETAL_RETINA_MICROGLIA	CREG1
HU_FETAL_RETINA_MICROGLIA	CSF1R
HU_FETAL_RETINA_MICROGLIA	CSF2RA
HU_FETAL_RETINA_MICROGLIA	CSF3R
HU_FETAL_RETINA_MICROGLIA	CST3
HU_FETAL_RETINA_MICROGLIA	CTSB
HU_FETAL_RETINA_MICROGLIA	CTSC
HU_FETAL_RETINA_MICROGLIA	CTSD
HU_FETAL_RETINA_MICROGLIA	CTSS
HU_FETAL_RETINA_MICROGLIA	CX3CR1
HU_FETAL_RETINA_MICROGLIA	CXCL16
HU_FETAL_RETINA_MICROGLIA	CXCL8
HU_FETAL_RETINA_MICROGLIA	CYBA
HU_FETAL_RETINA_MICROGLIA	CYBB
HU_FETAL_RETINA_MICROGLIA	CYFIP1
HU_FETAL_RETINA_MICROGLIA	CYRIB
HU_FETAL_RETINA_MICROGLIA	CYTH4
HU_FETAL_RETINA_MICROGLIA	DDX5
HU_FETAL_RETINA_MICROGLIA	DNAJB1
HU_FETAL_RETINA_MICROGLIA	DOCK10
HU_FETAL_RETINA_MICROGLIA	DOCK2
HU_FETAL_RETINA_MICROGLIA	DOCK4
HU_FETAL_RETINA_MICROGLIA	DOCK8
HU_FETAL_RETINA_MICROGLIA	DUSP1
HU_FETAL_RETINA_MICROGLIA	EFHD2
HU_FETAL_RETINA_MICROGLIA	ELF1
HU_FETAL_RETINA_MICROGLIA	ENTPD1
HU_FETAL_RETINA_MICROGLIA	ETS2
HU_FETAL_RETINA_MICROGLIA	EVI2A
HU_FETAL_RETINA_MICROGLIA	EVI2B
HU_FETAL_RETINA_MICROGLIA	FCER1G
HU_FETAL_RETINA_MICROGLIA	FCGR1A
HU_FETAL_RETINA_MICROGLIA	FCGR2A
HU_FETAL_RETINA_MICROGLIA	FCGR3A
HU_FETAL_RETINA_MICROGLIA	FCGRT
HU_FETAL_RETINA_MICROGLIA	FGD2
HU_FETAL_RETINA_MICROGLIA	FGL2
HU_FETAL_RETINA_MICROGLIA	FMNL3
HU_FETAL_RETINA_MICROGLIA	FOLR2
HU_FETAL_RETINA_MICROGLIA	FOS
HU_FETAL_RETINA_MICROGLIA	FOSB
HU_FETAL_RETINA_MICROGLIA	FPR1
HU_FETAL_RETINA_MICROGLIA	FTL
HU_FETAL_RETINA_MICROGLIA	FTLP2
HU_FETAL_RETINA_MICROGLIA	FYB1
HU_FETAL_RETINA_MICROGLIA	GADD45B
HU_FETAL_RETINA_MICROGLIA	GAL3ST4
HU_FETAL_RETINA_MICROGLIA	GAS6
HU_FETAL_RETINA_MICROGLIA	GATM
HU_FETAL_RETINA_MICROGLIA	GIMAP4
HU_FETAL_RETINA_MICROGLIA	GLIPR1
HU_FETAL_RETINA_MICROGLIA	GLRX
HU_FETAL_RETINA_MICROGLIA	GLUL
HU_FETAL_RETINA_MICROGLIA	GM2A
HU_FETAL_RETINA_MICROGLIA	GMFG
HU_FETAL_RETINA_MICROGLIA	GNA13
HU_FETAL_RETINA_MICROGLIA	GNAI2
HU_FETAL_RETINA_MICROGLIA	GNB4
HU_FETAL_RETINA_MICROGLIA	GNG5
HU_FETAL_RETINA_MICROGLIA	GPR183
HU_FETAL_RETINA_MICROGLIA	GPR34
HU_FETAL_RETINA_MICROGLIA	GPSM3
HU_FETAL_RETINA_MICROGLIA	GPX1
HU_FETAL_RETINA_MICROGLIA	GRB2
HU_FETAL_RETINA_MICROGLIA	GRK2
HU_FETAL_RETINA_MICROGLIA	GRN
HU_FETAL_RETINA_MICROGLIA	GSN
HU_FETAL_RETINA_MICROGLIA	H2AC19
HU_FETAL_RETINA_MICROGLIA	HAVCR2
HU_FETAL_RETINA_MICROGLIA	HCK
HU_FETAL_RETINA_MICROGLIA	HCLS1
HU_FETAL_RETINA_MICROGLIA	HCST
HU_FETAL_RETINA_MICROGLIA	HERPUD1
HU_FETAL_RETINA_MICROGLIA	HLA-A
HU_FETAL_RETINA_MICROGLIA	HLA-B
HU_FETAL_RETINA_MICROGLIA	HLA-C
HU_FETAL_RETINA_MICROGLIA	HLA-DMA
HU_FETAL_RETINA_MICROGLIA	HLA-DMB
HU_FETAL_RETINA_MICROGLIA	HLA-DPA1
HU_FETAL_RETINA_MICROGLIA	HLA-DRA
HU_FETAL_RETINA_MICROGLIA	HLA-DRB1
HU_FETAL_RETINA_MICROGLIA	HLA-E
HU_FETAL_RETINA_MICROGLIA	HMOX1
HU_FETAL_RETINA_MICROGLIA	HPGDS
HU_FETAL_RETINA_MICROGLIA	HSPA1A
HU_FETAL_RETINA_MICROGLIA	HSPA1B
HU_FETAL_RETINA_MICROGLIA	IER5
HU_FETAL_RETINA_MICROGLIA	IFI16
HU_FETAL_RETINA_MICROGLIA	IFNGR1
HU_FETAL_RETINA_MICROGLIA	IGSF6
HU_FETAL_RETINA_MICROGLIA	IKZF1
HU_FETAL_RETINA_MICROGLIA	IL10RA
HU_FETAL_RETINA_MICROGLIA	IL13RA1
HU_FETAL_RETINA_MICROGLIA	IL6R
HU_FETAL_RETINA_MICROGLIA	IL6ST
HU_FETAL_RETINA_MICROGLIA	INPP5D
HU_FETAL_RETINA_MICROGLIA	IPCEF1
HU_FETAL_RETINA_MICROGLIA	IRF8
HU_FETAL_RETINA_MICROGLIA	ITGAM
HU_FETAL_RETINA_MICROGLIA	ITGAX
HU_FETAL_RETINA_MICROGLIA	ITGB2
HU_FETAL_RETINA_MICROGLIA	ITM2B
HU_FETAL_RETINA_MICROGLIA	ITPR2
HU_FETAL_RETINA_MICROGLIA	ITSN2
HU_FETAL_RETINA_MICROGLIA	JUNB
HU_FETAL_RETINA_MICROGLIA	KCTD12
HU_FETAL_RETINA_MICROGLIA	KIAA0930
HU_FETAL_RETINA_MICROGLIA	KLF2
HU_FETAL_RETINA_MICROGLIA	KLF3
HU_FETAL_RETINA_MICROGLIA	KLF6
HU_FETAL_RETINA_MICROGLIA	LAIR1
HU_FETAL_RETINA_MICROGLIA	LAMP2
HU_FETAL_RETINA_MICROGLIA	LAP3
HU_FETAL_RETINA_MICROGLIA	LAPTM5
HU_FETAL_RETINA_MICROGLIA	LAT2
HU_FETAL_RETINA_MICROGLIA	LCP1
HU_FETAL_RETINA_MICROGLIA	LCP2
HU_FETAL_RETINA_MICROGLIA	LGALS9
HU_FETAL_RETINA_MICROGLIA	LGMN
HU_FETAL_RETINA_MICROGLIA	LILRB4
HU_FETAL_RETINA_MICROGLIA	LIMS1
HU_FETAL_RETINA_MICROGLIA	LINC00996
HU_FETAL_RETINA_MICROGLIA	LIPA
HU_FETAL_RETINA_MICROGLIA	LPAR5
HU_FETAL_RETINA_MICROGLIA	LPAR6
HU_FETAL_RETINA_MICROGLIA	LPCAT2
HU_FETAL_RETINA_MICROGLIA	LPXN
HU_FETAL_RETINA_MICROGLIA	LSP1
HU_FETAL_RETINA_MICROGLIA	LST1
HU_FETAL_RETINA_MICROGLIA	LY86
HU_FETAL_RETINA_MICROGLIA	LY96
HU_FETAL_RETINA_MICROGLIA	LYN
HU_FETAL_RETINA_MICROGLIA	MAF
HU_FETAL_RETINA_MICROGLIA	MBNL1
HU_FETAL_RETINA_MICROGLIA	MED12L
HU_FETAL_RETINA_MICROGLIA	MEF2A
HU_FETAL_RETINA_MICROGLIA	MEF2C
HU_FETAL_RETINA_MICROGLIA	MERTK
HU_FETAL_RETINA_MICROGLIA	METTL7A
HU_FETAL_RETINA_MICROGLIA	MFSD1
HU_FETAL_RETINA_MICROGLIA	MGAT4A
HU_FETAL_RETINA_MICROGLIA	MGST2
HU_FETAL_RETINA_MICROGLIA	MILR1
HU_FETAL_RETINA_MICROGLIA	MIS18BP1
HU_FETAL_RETINA_MICROGLIA	MKNK1
HU_FETAL_RETINA_MICROGLIA	MNDA
HU_FETAL_RETINA_MICROGLIA	MOB1A
HU_FETAL_RETINA_MICROGLIA	MPEG1
HU_FETAL_RETINA_MICROGLIA	MS4A7
HU_FETAL_RETINA_MICROGLIA	MSN
HU_FETAL_RETINA_MICROGLIA	MYH9
HU_FETAL_RETINA_MICROGLIA	MYL12A
HU_FETAL_RETINA_MICROGLIA	MYLIP
HU_FETAL_RETINA_MICROGLIA	MYO1F
HU_FETAL_RETINA_MICROGLIA	MYO9B
HU_FETAL_RETINA_MICROGLIA	NAA20
HU_FETAL_RETINA_MICROGLIA	NCF4
HU_FETAL_RETINA_MICROGLIA	NCKAP1L
HU_FETAL_RETINA_MICROGLIA	NEAT1
HU_FETAL_RETINA_MICROGLIA	NEK6
HU_FETAL_RETINA_MICROGLIA	NFE2L2
HU_FETAL_RETINA_MICROGLIA	NFKBIA
HU_FETAL_RETINA_MICROGLIA	NFKBIZ
HU_FETAL_RETINA_MICROGLIA	NINJ1
HU_FETAL_RETINA_MICROGLIA	NPC2
HU_FETAL_RETINA_MICROGLIA	NPL
HU_FETAL_RETINA_MICROGLIA	NR4A2
HU_FETAL_RETINA_MICROGLIA	OAZ1
HU_FETAL_RETINA_MICROGLIA	OGFRL1
HU_FETAL_RETINA_MICROGLIA	OLFML3
HU_FETAL_RETINA_MICROGLIA	OLR1
HU_FETAL_RETINA_MICROGLIA	OSTF1
HU_FETAL_RETINA_MICROGLIA	OTULINL
HU_FETAL_RETINA_MICROGLIA	P2RX4
HU_FETAL_RETINA_MICROGLIA	P2RY12
HU_FETAL_RETINA_MICROGLIA	P2RY13
HU_FETAL_RETINA_MICROGLIA	PABPC1
HU_FETAL_RETINA_MICROGLIA	PALD1
HU_FETAL_RETINA_MICROGLIA	PARP14
HU_FETAL_RETINA_MICROGLIA	PARVG
HU_FETAL_RETINA_MICROGLIA	PCED1B-AS1
HU_FETAL_RETINA_MICROGLIA	PFN1
HU_FETAL_RETINA_MICROGLIA	PIP4K2A
HU_FETAL_RETINA_MICROGLIA	PLAUR
HU_FETAL_RETINA_MICROGLIA	PLCB2
HU_FETAL_RETINA_MICROGLIA	PLD4
HU_FETAL_RETINA_MICROGLIA	PLEK
HU_FETAL_RETINA_MICROGLIA	PLEKHO1
HU_FETAL_RETINA_MICROGLIA	PLSCR1
HU_FETAL_RETINA_MICROGLIA	PLXDC2
HU_FETAL_RETINA_MICROGLIA	PPP1R15A
HU_FETAL_RETINA_MICROGLIA	PPP1R18
HU_FETAL_RETINA_MICROGLIA	PPT1
HU_FETAL_RETINA_MICROGLIA	PREX1
HU_FETAL_RETINA_MICROGLIA	PRKCD
HU_FETAL_RETINA_MICROGLIA	PRR13
HU_FETAL_RETINA_MICROGLIA	PSAP
HU_FETAL_RETINA_MICROGLIA	PTAFR
HU_FETAL_RETINA_MICROGLIA	PTPRC
HU_FETAL_RETINA_MICROGLIA	PTPRE
HU_FETAL_RETINA_MICROGLIA	PYCARD
HU_FETAL_RETINA_MICROGLIA	QKI
HU_FETAL_RETINA_MICROGLIA	RAB31
HU_FETAL_RETINA_MICROGLIA	RAC1
HU_FETAL_RETINA_MICROGLIA	RAC1P2
HU_FETAL_RETINA_MICROGLIA	RAP1A
HU_FETAL_RETINA_MICROGLIA	RAP1B
HU_FETAL_RETINA_MICROGLIA	RB1
HU_FETAL_RETINA_MICROGLIA	RCSD1
HU_FETAL_RETINA_MICROGLIA	RGS1
HU_FETAL_RETINA_MICROGLIA	RGS10
HU_FETAL_RETINA_MICROGLIA	RGS19
HU_FETAL_RETINA_MICROGLIA	RGS2
HU_FETAL_RETINA_MICROGLIA	RHBDF2
HU_FETAL_RETINA_MICROGLIA	RHOA
HU_FETAL_RETINA_MICROGLIA	RHOB
HU_FETAL_RETINA_MICROGLIA	RHOG
HU_FETAL_RETINA_MICROGLIA	RNA5SP151
HU_FETAL_RETINA_MICROGLIA	RNASE6
HU_FETAL_RETINA_MICROGLIA	RNASET2
HU_FETAL_RETINA_MICROGLIA	RNF213
HU_FETAL_RETINA_MICROGLIA	RNU1-1
HU_FETAL_RETINA_MICROGLIA	RPS6KA1
HU_FETAL_RETINA_MICROGLIA	RUNX1
HU_FETAL_RETINA_MICROGLIA	S100A11
HU_FETAL_RETINA_MICROGLIA	SAMHD1
HU_FETAL_RETINA_MICROGLIA	SAMSN1
HU_FETAL_RETINA_MICROGLIA	SAT1
HU_FETAL_RETINA_MICROGLIA	SCAMP2
HU_FETAL_RETINA_MICROGLIA	SELPLG
HU_FETAL_RETINA_MICROGLIA	SERP1
HU_FETAL_RETINA_MICROGLIA	SFMBT2
HU_FETAL_RETINA_MICROGLIA	SFT2D1
HU_FETAL_RETINA_MICROGLIA	SGK1
HU_FETAL_RETINA_MICROGLIA	SH2B3
HU_FETAL_RETINA_MICROGLIA	SH3BGRL
HU_FETAL_RETINA_MICROGLIA	SH3KBP1
HU_FETAL_RETINA_MICROGLIA	SIGLEC10
HU_FETAL_RETINA_MICROGLIA	SIPA1
HU_FETAL_RETINA_MICROGLIA	SIRPA
HU_FETAL_RETINA_MICROGLIA	SKAP2
HU_FETAL_RETINA_MICROGLIA	SLA
HU_FETAL_RETINA_MICROGLIA	SLC29A1
HU_FETAL_RETINA_MICROGLIA	SLC2A3
HU_FETAL_RETINA_MICROGLIA	SLCO2B1
HU_FETAL_RETINA_MICROGLIA	SMAP2
HU_FETAL_RETINA_MICROGLIA	SNX5
HU_FETAL_RETINA_MICROGLIA	SORL1
HU_FETAL_RETINA_MICROGLIA	SP100
HU_FETAL_RETINA_MICROGLIA	SPI1
HU_FETAL_RETINA_MICROGLIA	SPP1
HU_FETAL_RETINA_MICROGLIA	SPRED1
HU_FETAL_RETINA_MICROGLIA	SRGAP2
HU_FETAL_RETINA_MICROGLIA	SRGAP2B
HU_FETAL_RETINA_MICROGLIA	SRGN
HU_FETAL_RETINA_MICROGLIA	ST6GAL1
HU_FETAL_RETINA_MICROGLIA	STAB1
HU_FETAL_RETINA_MICROGLIA	STING1
HU_FETAL_RETINA_MICROGLIA	STK10
HU_FETAL_RETINA_MICROGLIA	STK4
HU_FETAL_RETINA_MICROGLIA	STXBP2
HU_FETAL_RETINA_MICROGLIA	SUSD3
HU_FETAL_RETINA_MICROGLIA	SWAP70
HU_FETAL_RETINA_MICROGLIA	SYK
HU_FETAL_RETINA_MICROGLIA	SYNGR2
HU_FETAL_RETINA_MICROGLIA	TACC1
HU_FETAL_RETINA_MICROGLIA	TAGAP
HU_FETAL_RETINA_MICROGLIA	TAPBP
HU_FETAL_RETINA_MICROGLIA	TBXAS1
HU_FETAL_RETINA_MICROGLIA	TGFBR2
HU_FETAL_RETINA_MICROGLIA	TLN1
HU_FETAL_RETINA_MICROGLIA	TLR10
HU_FETAL_RETINA_MICROGLIA	TLR4
HU_FETAL_RETINA_MICROGLIA	TMBIM6
HU_FETAL_RETINA_MICROGLIA	TMC6
HU_FETAL_RETINA_MICROGLIA	TMEM52B
HU_FETAL_RETINA_MICROGLIA	TMIGD3
HU_FETAL_RETINA_MICROGLIA	TMSB4X
HU_FETAL_RETINA_MICROGLIA	TMSB4XP4
HU_FETAL_RETINA_MICROGLIA	TMSB4XP8
HU_FETAL_RETINA_MICROGLIA	TNFRSF1A
HU_FETAL_RETINA_MICROGLIA	TNFRSF1B
HU_FETAL_RETINA_MICROGLIA	TPT1
HU_FETAL_RETINA_MICROGLIA	TREM2
HU_FETAL_RETINA_MICROGLIA	TRIM38
HU_FETAL_RETINA_MICROGLIA	TUT7
HU_FETAL_RETINA_MICROGLIA	TXNIP
HU_FETAL_RETINA_MICROGLIA	TYMP
HU_FETAL_RETINA_MICROGLIA	TYROBP
HU_FETAL_RETINA_MICROGLIA	UBC
HU_FETAL_RETINA_MICROGLIA	UCP2
HU_FETAL_RETINA_MICROGLIA	VAMP8
HU_FETAL_RETINA_MICROGLIA	VAV1
HU_FETAL_RETINA_MICROGLIA	VSIG4
HU_FETAL_RETINA_MICROGLIA	VSIR
HU_FETAL_RETINA_MICROGLIA	WAS
HU_FETAL_RETINA_MICROGLIA	ZFP36
HU_FETAL_RETINA_MICROGLIA	ZFP36L1
HU_FETAL_RETINA_MICROGLIA	ZFP36L2
HU_FETAL_RETINA_MICROGLIA	ZYX
FAN_EMBRYONIC_CTX_BIG_GROUPS_MICROGLIA	A2M
FAN_EMBRYONIC_CTX_BIG_GROUPS_MICROGLIA	ABCG2
FAN_EMBRYONIC_CTX_BIG_GROUPS_MICROGLIA	ABI3
FAN_EMBRYONIC_CTX_BIG_GROUPS_MICROGLIA	ACY3
FAN_EMBRYONIC_CTX_BIG_GROUPS_MICROGLIA	ADAM28
FAN_EMBRYONIC_CTX_BIG_GROUPS_MICROGLIA	ADAM9
FAN_EMBRYONIC_CTX_BIG_GROUPS_MICROGLIA	ADAP2
FAN_EMBRYONIC_CTX_BIG_GROUPS_MICROGLIA	ADORA3
FAN_EMBRYONIC_CTX_BIG_GROUPS_MICROGLIA	ADRB2
FAN_EMBRYONIC_CTX_BIG_GROUPS_MICROGLIA	AIF1
FAN_EMBRYONIC_CTX_BIG_GROUPS_MICROGLIA	ALOX5AP
FAN_EMBRYONIC_CTX_BIG_GROUPS_MICROGLIA	ANXA5
FAN_EMBRYONIC_CTX_BIG_GROUPS_MICROGLIA	AOAH
FAN_EMBRYONIC_CTX_BIG_GROUPS_MICROGLIA	AP1B1
FAN_EMBRYONIC_CTX_BIG_GROUPS_MICROGLIA	APBB1IP
FAN_EMBRYONIC_CTX_BIG_GROUPS_MICROGLIA	APLP2
FAN_EMBRYONIC_CTX_BIG_GROUPS_MICROGLIA	APOC1
FAN_EMBRYONIC_CTX_BIG_GROUPS_MICROGLIA	APOE
FAN_EMBRYONIC_CTX_BIG_GROUPS_MICROGLIA	APPL2
FAN_EMBRYONIC_CTX_BIG_GROUPS_MICROGLIA	ARHGAP4
FAN_EMBRYONIC_CTX_BIG_GROUPS_MICROGLIA	ARHGDIB
FAN_EMBRYONIC_CTX_BIG_GROUPS_MICROGLIA	ARPC1B
FAN_EMBRYONIC_CTX_BIG_GROUPS_MICROGLIA	ARPC3
FAN_EMBRYONIC_CTX_BIG_GROUPS_MICROGLIA	ARRB2
FAN_EMBRYONIC_CTX_BIG_GROUPS_MICROGLIA	ASAH1
FAN_EMBRYONIC_CTX_BIG_GROUPS_MICROGLIA	ATP6V0B
FAN_EMBRYONIC_CTX_BIG_GROUPS_MICROGLIA	ATP6V0E1
FAN_EMBRYONIC_CTX_BIG_GROUPS_MICROGLIA	ATP8B4
FAN_EMBRYONIC_CTX_BIG_GROUPS_MICROGLIA	B2M
FAN_EMBRYONIC_CTX_BIG_GROUPS_MICROGLIA	B3GNT5
FAN_EMBRYONIC_CTX_BIG_GROUPS_MICROGLIA	BCAP31
FAN_EMBRYONIC_CTX_BIG_GROUPS_MICROGLIA	BHLHE41
FAN_EMBRYONIC_CTX_BIG_GROUPS_MICROGLIA	BIN1
FAN_EMBRYONIC_CTX_BIG_GROUPS_MICROGLIA	BIN2
FAN_EMBRYONIC_CTX_BIG_GROUPS_MICROGLIA	BLNK
FAN_EMBRYONIC_CTX_BIG_GROUPS_MICROGLIA	BST2
FAN_EMBRYONIC_CTX_BIG_GROUPS_MICROGLIA	BTG2
FAN_EMBRYONIC_CTX_BIG_GROUPS_MICROGLIA	C12orf75
FAN_EMBRYONIC_CTX_BIG_GROUPS_MICROGLIA	C1QA
FAN_EMBRYONIC_CTX_BIG_GROUPS_MICROGLIA	C1QB
FAN_EMBRYONIC_CTX_BIG_GROUPS_MICROGLIA	C1QC
FAN_EMBRYONIC_CTX_BIG_GROUPS_MICROGLIA	C2
FAN_EMBRYONIC_CTX_BIG_GROUPS_MICROGLIA	C3
FAN_EMBRYONIC_CTX_BIG_GROUPS_MICROGLIA	C3AR1
FAN_EMBRYONIC_CTX_BIG_GROUPS_MICROGLIA	CALR
FAN_EMBRYONIC_CTX_BIG_GROUPS_MICROGLIA	CAP1
FAN_EMBRYONIC_CTX_BIG_GROUPS_MICROGLIA	CAPZB
FAN_EMBRYONIC_CTX_BIG_GROUPS_MICROGLIA	CASP1
FAN_EMBRYONIC_CTX_BIG_GROUPS_MICROGLIA	CCL3
FAN_EMBRYONIC_CTX_BIG_GROUPS_MICROGLIA	CCL4
FAN_EMBRYONIC_CTX_BIG_GROUPS_MICROGLIA	CCND1
FAN_EMBRYONIC_CTX_BIG_GROUPS_MICROGLIA	CCR1
FAN_EMBRYONIC_CTX_BIG_GROUPS_MICROGLIA	CD14
FAN_EMBRYONIC_CTX_BIG_GROUPS_MICROGLIA	CD164
FAN_EMBRYONIC_CTX_BIG_GROUPS_MICROGLIA	CD300A
FAN_EMBRYONIC_CTX_BIG_GROUPS_MICROGLIA	CD36
FAN_EMBRYONIC_CTX_BIG_GROUPS_MICROGLIA	CD37
FAN_EMBRYONIC_CTX_BIG_GROUPS_MICROGLIA	CD4
FAN_EMBRYONIC_CTX_BIG_GROUPS_MICROGLIA	CD53
FAN_EMBRYONIC_CTX_BIG_GROUPS_MICROGLIA	CD68
FAN_EMBRYONIC_CTX_BIG_GROUPS_MICROGLIA	CD74
FAN_EMBRYONIC_CTX_BIG_GROUPS_MICROGLIA	CD81
FAN_EMBRYONIC_CTX_BIG_GROUPS_MICROGLIA	CD83
FAN_EMBRYONIC_CTX_BIG_GROUPS_MICROGLIA	CD84
FAN_EMBRYONIC_CTX_BIG_GROUPS_MICROGLIA	CD86
FAN_EMBRYONIC_CTX_BIG_GROUPS_MICROGLIA	CEBPD
FAN_EMBRYONIC_CTX_BIG_GROUPS_MICROGLIA	CH25H
FAN_EMBRYONIC_CTX_BIG_GROUPS_MICROGLIA	CHCHD7
FAN_EMBRYONIC_CTX_BIG_GROUPS_MICROGLIA	CIAO2A
FAN_EMBRYONIC_CTX_BIG_GROUPS_MICROGLIA	CKS2
FAN_EMBRYONIC_CTX_BIG_GROUPS_MICROGLIA	CMTM6
FAN_EMBRYONIC_CTX_BIG_GROUPS_MICROGLIA	CMTM7
FAN_EMBRYONIC_CTX_BIG_GROUPS_MICROGLIA	CNPY3
FAN_EMBRYONIC_CTX_BIG_GROUPS_MICROGLIA	COLGALT1
FAN_EMBRYONIC_CTX_BIG_GROUPS_MICROGLIA	CORO1A
FAN_EMBRYONIC_CTX_BIG_GROUPS_MICROGLIA	COTL1
FAN_EMBRYONIC_CTX_BIG_GROUPS_MICROGLIA	CPED1
FAN_EMBRYONIC_CTX_BIG_GROUPS_MICROGLIA	CPVL
FAN_EMBRYONIC_CTX_BIG_GROUPS_MICROGLIA	CREG1
FAN_EMBRYONIC_CTX_BIG_GROUPS_MICROGLIA	CRYBB1
FAN_EMBRYONIC_CTX_BIG_GROUPS_MICROGLIA	CSF1R
FAN_EMBRYONIC_CTX_BIG_GROUPS_MICROGLIA	CSF3R
FAN_EMBRYONIC_CTX_BIG_GROUPS_MICROGLIA	CTSB
FAN_EMBRYONIC_CTX_BIG_GROUPS_MICROGLIA	CTSC
FAN_EMBRYONIC_CTX_BIG_GROUPS_MICROGLIA	CTSD
FAN_EMBRYONIC_CTX_BIG_GROUPS_MICROGLIA	CTSH
FAN_EMBRYONIC_CTX_BIG_GROUPS_MICROGLIA	CTSL
FAN_EMBRYONIC_CTX_BIG_GROUPS_MICROGLIA	CTSS
FAN_EMBRYONIC_CTX_BIG_GROUPS_MICROGLIA	CX3CR1
FAN_EMBRYONIC_CTX_BIG_GROUPS_MICROGLIA	CXCL16
FAN_EMBRYONIC_CTX_BIG_GROUPS_MICROGLIA	CYBA
FAN_EMBRYONIC_CTX_BIG_GROUPS_MICROGLIA	CYBB
FAN_EMBRYONIC_CTX_BIG_GROUPS_MICROGLIA	CYFIP1
FAN_EMBRYONIC_CTX_BIG_GROUPS_MICROGLIA	CYTH4
FAN_EMBRYONIC_CTX_BIG_GROUPS_MICROGLIA	DAB2
FAN_EMBRYONIC_CTX_BIG_GROUPS_MICROGLIA	DAGLB
FAN_EMBRYONIC_CTX_BIG_GROUPS_MICROGLIA	DDIT4
FAN_EMBRYONIC_CTX_BIG_GROUPS_MICROGLIA	DEGS1
FAN_EMBRYONIC_CTX_BIG_GROUPS_MICROGLIA	DHRS3
FAN_EMBRYONIC_CTX_BIG_GROUPS_MICROGLIA	DHRS9
FAN_EMBRYONIC_CTX_BIG_GROUPS_MICROGLIA	DNAJB1
FAN_EMBRYONIC_CTX_BIG_GROUPS_MICROGLIA	DNASE2
FAN_EMBRYONIC_CTX_BIG_GROUPS_MICROGLIA	DOCK2
FAN_EMBRYONIC_CTX_BIG_GROUPS_MICROGLIA	DOCK4
FAN_EMBRYONIC_CTX_BIG_GROUPS_MICROGLIA	DOCK8
FAN_EMBRYONIC_CTX_BIG_GROUPS_MICROGLIA	DPP7
FAN_EMBRYONIC_CTX_BIG_GROUPS_MICROGLIA	DUSP1
FAN_EMBRYONIC_CTX_BIG_GROUPS_MICROGLIA	EGFL7
FAN_EMBRYONIC_CTX_BIG_GROUPS_MICROGLIA	EGR1
FAN_EMBRYONIC_CTX_BIG_GROUPS_MICROGLIA	ELF1
FAN_EMBRYONIC_CTX_BIG_GROUPS_MICROGLIA	ENTPD1
FAN_EMBRYONIC_CTX_BIG_GROUPS_MICROGLIA	EPB41L2
FAN_EMBRYONIC_CTX_BIG_GROUPS_MICROGLIA	EVI2A
FAN_EMBRYONIC_CTX_BIG_GROUPS_MICROGLIA	EVI2B
FAN_EMBRYONIC_CTX_BIG_GROUPS_MICROGLIA	FCER1G
FAN_EMBRYONIC_CTX_BIG_GROUPS_MICROGLIA	FCGR1A
FAN_EMBRYONIC_CTX_BIG_GROUPS_MICROGLIA	FCGR1B
FAN_EMBRYONIC_CTX_BIG_GROUPS_MICROGLIA	FCGR1CP
FAN_EMBRYONIC_CTX_BIG_GROUPS_MICROGLIA	FCGR2A
FAN_EMBRYONIC_CTX_BIG_GROUPS_MICROGLIA	FCGR3A
FAN_EMBRYONIC_CTX_BIG_GROUPS_MICROGLIA	FCGRT
FAN_EMBRYONIC_CTX_BIG_GROUPS_MICROGLIA	FGD2
FAN_EMBRYONIC_CTX_BIG_GROUPS_MICROGLIA	FMNL3
FAN_EMBRYONIC_CTX_BIG_GROUPS_MICROGLIA	FOLR2
FAN_EMBRYONIC_CTX_BIG_GROUPS_MICROGLIA	FOS
FAN_EMBRYONIC_CTX_BIG_GROUPS_MICROGLIA	FOSB
FAN_EMBRYONIC_CTX_BIG_GROUPS_MICROGLIA	FPR1
FAN_EMBRYONIC_CTX_BIG_GROUPS_MICROGLIA	FYB1
FAN_EMBRYONIC_CTX_BIG_GROUPS_MICROGLIA	GAA
FAN_EMBRYONIC_CTX_BIG_GROUPS_MICROGLIA	GADD45B
FAN_EMBRYONIC_CTX_BIG_GROUPS_MICROGLIA	GAL3ST4
FAN_EMBRYONIC_CTX_BIG_GROUPS_MICROGLIA	GAS6
FAN_EMBRYONIC_CTX_BIG_GROUPS_MICROGLIA	GATM
FAN_EMBRYONIC_CTX_BIG_GROUPS_MICROGLIA	GGTA1P
FAN_EMBRYONIC_CTX_BIG_GROUPS_MICROGLIA	GIMAP4
FAN_EMBRYONIC_CTX_BIG_GROUPS_MICROGLIA	GLIPR1
FAN_EMBRYONIC_CTX_BIG_GROUPS_MICROGLIA	GLRX
FAN_EMBRYONIC_CTX_BIG_GROUPS_MICROGLIA	GLUL
FAN_EMBRYONIC_CTX_BIG_GROUPS_MICROGLIA	GM2A
FAN_EMBRYONIC_CTX_BIG_GROUPS_MICROGLIA	GMFG
FAN_EMBRYONIC_CTX_BIG_GROUPS_MICROGLIA	GNB4
FAN_EMBRYONIC_CTX_BIG_GROUPS_MICROGLIA	GNG5
FAN_EMBRYONIC_CTX_BIG_GROUPS_MICROGLIA	GNG7
FAN_EMBRYONIC_CTX_BIG_GROUPS_MICROGLIA	GPN3
FAN_EMBRYONIC_CTX_BIG_GROUPS_MICROGLIA	GPR183
FAN_EMBRYONIC_CTX_BIG_GROUPS_MICROGLIA	GPR34
FAN_EMBRYONIC_CTX_BIG_GROUPS_MICROGLIA	GPSM3
FAN_EMBRYONIC_CTX_BIG_GROUPS_MICROGLIA	GPX1
FAN_EMBRYONIC_CTX_BIG_GROUPS_MICROGLIA	GRN
FAN_EMBRYONIC_CTX_BIG_GROUPS_MICROGLIA	GSN
FAN_EMBRYONIC_CTX_BIG_GROUPS_MICROGLIA	GYPC
FAN_EMBRYONIC_CTX_BIG_GROUPS_MICROGLIA	H1-2
FAN_EMBRYONIC_CTX_BIG_GROUPS_MICROGLIA	H2AJ
FAN_EMBRYONIC_CTX_BIG_GROUPS_MICROGLIA	HAVCR2
FAN_EMBRYONIC_CTX_BIG_GROUPS_MICROGLIA	HCK
FAN_EMBRYONIC_CTX_BIG_GROUPS_MICROGLIA	HCLS1
FAN_EMBRYONIC_CTX_BIG_GROUPS_MICROGLIA	HCST
FAN_EMBRYONIC_CTX_BIG_GROUPS_MICROGLIA	HERPUD1
FAN_EMBRYONIC_CTX_BIG_GROUPS_MICROGLIA	HEXA
FAN_EMBRYONIC_CTX_BIG_GROUPS_MICROGLIA	HHEX
FAN_EMBRYONIC_CTX_BIG_GROUPS_MICROGLIA	HLA-B
FAN_EMBRYONIC_CTX_BIG_GROUPS_MICROGLIA	HLA-C
FAN_EMBRYONIC_CTX_BIG_GROUPS_MICROGLIA	HLA-E
FAN_EMBRYONIC_CTX_BIG_GROUPS_MICROGLIA	HMOX1
FAN_EMBRYONIC_CTX_BIG_GROUPS_MICROGLIA	HPGDS
FAN_EMBRYONIC_CTX_BIG_GROUPS_MICROGLIA	HSPA1A
FAN_EMBRYONIC_CTX_BIG_GROUPS_MICROGLIA	HSPA1B
FAN_EMBRYONIC_CTX_BIG_GROUPS_MICROGLIA	HSPA5
FAN_EMBRYONIC_CTX_BIG_GROUPS_MICROGLIA	HSPB1
FAN_EMBRYONIC_CTX_BIG_GROUPS_MICROGLIA	HTRA1
FAN_EMBRYONIC_CTX_BIG_GROUPS_MICROGLIA	HVCN1
FAN_EMBRYONIC_CTX_BIG_GROUPS_MICROGLIA	IER2
FAN_EMBRYONIC_CTX_BIG_GROUPS_MICROGLIA	IER3
FAN_EMBRYONIC_CTX_BIG_GROUPS_MICROGLIA	IFI16
FAN_EMBRYONIC_CTX_BIG_GROUPS_MICROGLIA	IFI30
FAN_EMBRYONIC_CTX_BIG_GROUPS_MICROGLIA	IFNGR1
FAN_EMBRYONIC_CTX_BIG_GROUPS_MICROGLIA	IGF1
FAN_EMBRYONIC_CTX_BIG_GROUPS_MICROGLIA	IGSF6
FAN_EMBRYONIC_CTX_BIG_GROUPS_MICROGLIA	IKZF1
FAN_EMBRYONIC_CTX_BIG_GROUPS_MICROGLIA	IL10RA
FAN_EMBRYONIC_CTX_BIG_GROUPS_MICROGLIA	IL13RA1
FAN_EMBRYONIC_CTX_BIG_GROUPS_MICROGLIA	IL17RA
FAN_EMBRYONIC_CTX_BIG_GROUPS_MICROGLIA	IL6R
FAN_EMBRYONIC_CTX_BIG_GROUPS_MICROGLIA	IL6ST
FAN_EMBRYONIC_CTX_BIG_GROUPS_MICROGLIA	INPP5D
FAN_EMBRYONIC_CTX_BIG_GROUPS_MICROGLIA	IPCEF1
FAN_EMBRYONIC_CTX_BIG_GROUPS_MICROGLIA	IRAG2
FAN_EMBRYONIC_CTX_BIG_GROUPS_MICROGLIA	IRF8
FAN_EMBRYONIC_CTX_BIG_GROUPS_MICROGLIA	ITGAM
FAN_EMBRYONIC_CTX_BIG_GROUPS_MICROGLIA	ITGAX
FAN_EMBRYONIC_CTX_BIG_GROUPS_MICROGLIA	ITGB2
FAN_EMBRYONIC_CTX_BIG_GROUPS_MICROGLIA	ITM2B
FAN_EMBRYONIC_CTX_BIG_GROUPS_MICROGLIA	ITPR2
FAN_EMBRYONIC_CTX_BIG_GROUPS_MICROGLIA	JUN
FAN_EMBRYONIC_CTX_BIG_GROUPS_MICROGLIA	JUNB
FAN_EMBRYONIC_CTX_BIG_GROUPS_MICROGLIA	KCTD12
FAN_EMBRYONIC_CTX_BIG_GROUPS_MICROGLIA	KLF2
FAN_EMBRYONIC_CTX_BIG_GROUPS_MICROGLIA	LAIR1
FAN_EMBRYONIC_CTX_BIG_GROUPS_MICROGLIA	LAMP2
FAN_EMBRYONIC_CTX_BIG_GROUPS_MICROGLIA	LAP3
FAN_EMBRYONIC_CTX_BIG_GROUPS_MICROGLIA	LAPTM5
FAN_EMBRYONIC_CTX_BIG_GROUPS_MICROGLIA	LAT2
FAN_EMBRYONIC_CTX_BIG_GROUPS_MICROGLIA	LCP1
FAN_EMBRYONIC_CTX_BIG_GROUPS_MICROGLIA	LGALS9
FAN_EMBRYONIC_CTX_BIG_GROUPS_MICROGLIA	LGMN
FAN_EMBRYONIC_CTX_BIG_GROUPS_MICROGLIA	LHFPL2
FAN_EMBRYONIC_CTX_BIG_GROUPS_MICROGLIA	LILRB4
FAN_EMBRYONIC_CTX_BIG_GROUPS_MICROGLIA	LIMS1
FAN_EMBRYONIC_CTX_BIG_GROUPS_MICROGLIA	LINC00996
FAN_EMBRYONIC_CTX_BIG_GROUPS_MICROGLIA	LINC02256
FAN_EMBRYONIC_CTX_BIG_GROUPS_MICROGLIA	LINC02712
FAN_EMBRYONIC_CTX_BIG_GROUPS_MICROGLIA	LIPA
FAN_EMBRYONIC_CTX_BIG_GROUPS_MICROGLIA	LPAR5
FAN_EMBRYONIC_CTX_BIG_GROUPS_MICROGLIA	LPAR6
FAN_EMBRYONIC_CTX_BIG_GROUPS_MICROGLIA	LPCAT2
FAN_EMBRYONIC_CTX_BIG_GROUPS_MICROGLIA	LST1
FAN_EMBRYONIC_CTX_BIG_GROUPS_MICROGLIA	LTC4S
FAN_EMBRYONIC_CTX_BIG_GROUPS_MICROGLIA	LY86
FAN_EMBRYONIC_CTX_BIG_GROUPS_MICROGLIA	LY96
FAN_EMBRYONIC_CTX_BIG_GROUPS_MICROGLIA	LYN
FAN_EMBRYONIC_CTX_BIG_GROUPS_MICROGLIA	LYST
FAN_EMBRYONIC_CTX_BIG_GROUPS_MICROGLIA	MAF
FAN_EMBRYONIC_CTX_BIG_GROUPS_MICROGLIA	MAN2B1
FAN_EMBRYONIC_CTX_BIG_GROUPS_MICROGLIA	MED12L
FAN_EMBRYONIC_CTX_BIG_GROUPS_MICROGLIA	MEF2A
FAN_EMBRYONIC_CTX_BIG_GROUPS_MICROGLIA	MERTK
FAN_EMBRYONIC_CTX_BIG_GROUPS_MICROGLIA	METTL7A
FAN_EMBRYONIC_CTX_BIG_GROUPS_MICROGLIA	MFSD1
FAN_EMBRYONIC_CTX_BIG_GROUPS_MICROGLIA	MGAT4A
FAN_EMBRYONIC_CTX_BIG_GROUPS_MICROGLIA	MGST2
FAN_EMBRYONIC_CTX_BIG_GROUPS_MICROGLIA	MILR1
FAN_EMBRYONIC_CTX_BIG_GROUPS_MICROGLIA	MIS18BP1
FAN_EMBRYONIC_CTX_BIG_GROUPS_MICROGLIA	MKNK1
FAN_EMBRYONIC_CTX_BIG_GROUPS_MICROGLIA	MNDA
FAN_EMBRYONIC_CTX_BIG_GROUPS_MICROGLIA	MPEG1
FAN_EMBRYONIC_CTX_BIG_GROUPS_MICROGLIA	MRC1
FAN_EMBRYONIC_CTX_BIG_GROUPS_MICROGLIA	MROCKI
FAN_EMBRYONIC_CTX_BIG_GROUPS_MICROGLIA	MS4A7
FAN_EMBRYONIC_CTX_BIG_GROUPS_MICROGLIA	MYO1F
FAN_EMBRYONIC_CTX_BIG_GROUPS_MICROGLIA	NAA20
FAN_EMBRYONIC_CTX_BIG_GROUPS_MICROGLIA	NAGA
FAN_EMBRYONIC_CTX_BIG_GROUPS_MICROGLIA	NAIP
FAN_EMBRYONIC_CTX_BIG_GROUPS_MICROGLIA	NCF4
FAN_EMBRYONIC_CTX_BIG_GROUPS_MICROGLIA	NCKAP1L
FAN_EMBRYONIC_CTX_BIG_GROUPS_MICROGLIA	NEAT1
FAN_EMBRYONIC_CTX_BIG_GROUPS_MICROGLIA	NFE2L2
FAN_EMBRYONIC_CTX_BIG_GROUPS_MICROGLIA	NFKBIA
FAN_EMBRYONIC_CTX_BIG_GROUPS_MICROGLIA	NFKBIZ
FAN_EMBRYONIC_CTX_BIG_GROUPS_MICROGLIA	NINJ1
FAN_EMBRYONIC_CTX_BIG_GROUPS_MICROGLIA	NPC2
FAN_EMBRYONIC_CTX_BIG_GROUPS_MICROGLIA	NPL
FAN_EMBRYONIC_CTX_BIG_GROUPS_MICROGLIA	OAS1
FAN_EMBRYONIC_CTX_BIG_GROUPS_MICROGLIA	OLFML3
FAN_EMBRYONIC_CTX_BIG_GROUPS_MICROGLIA	OLR1
FAN_EMBRYONIC_CTX_BIG_GROUPS_MICROGLIA	OSTF1
FAN_EMBRYONIC_CTX_BIG_GROUPS_MICROGLIA	OTUD1
FAN_EMBRYONIC_CTX_BIG_GROUPS_MICROGLIA	OTULINL
FAN_EMBRYONIC_CTX_BIG_GROUPS_MICROGLIA	P2RX4
FAN_EMBRYONIC_CTX_BIG_GROUPS_MICROGLIA	P2RY12
FAN_EMBRYONIC_CTX_BIG_GROUPS_MICROGLIA	P2RY13
FAN_EMBRYONIC_CTX_BIG_GROUPS_MICROGLIA	PARVG
FAN_EMBRYONIC_CTX_BIG_GROUPS_MICROGLIA	PDGFB
FAN_EMBRYONIC_CTX_BIG_GROUPS_MICROGLIA	PDK4
FAN_EMBRYONIC_CTX_BIG_GROUPS_MICROGLIA	PDPN
FAN_EMBRYONIC_CTX_BIG_GROUPS_MICROGLIA	PFN1
FAN_EMBRYONIC_CTX_BIG_GROUPS_MICROGLIA	PIH1D1
FAN_EMBRYONIC_CTX_BIG_GROUPS_MICROGLIA	PLA2G15
FAN_EMBRYONIC_CTX_BIG_GROUPS_MICROGLIA	PLD3
FAN_EMBRYONIC_CTX_BIG_GROUPS_MICROGLIA	PLD4
FAN_EMBRYONIC_CTX_BIG_GROUPS_MICROGLIA	PLEK
FAN_EMBRYONIC_CTX_BIG_GROUPS_MICROGLIA	PLVAP
FAN_EMBRYONIC_CTX_BIG_GROUPS_MICROGLIA	PLXDC2
FAN_EMBRYONIC_CTX_BIG_GROUPS_MICROGLIA	POLD4
FAN_EMBRYONIC_CTX_BIG_GROUPS_MICROGLIA	PPP1R15A
FAN_EMBRYONIC_CTX_BIG_GROUPS_MICROGLIA	PPP1R18
FAN_EMBRYONIC_CTX_BIG_GROUPS_MICROGLIA	PPT1
FAN_EMBRYONIC_CTX_BIG_GROUPS_MICROGLIA	PRR13
FAN_EMBRYONIC_CTX_BIG_GROUPS_MICROGLIA	PSAP
FAN_EMBRYONIC_CTX_BIG_GROUPS_MICROGLIA	PTAFR
FAN_EMBRYONIC_CTX_BIG_GROUPS_MICROGLIA	PTGS1
FAN_EMBRYONIC_CTX_BIG_GROUPS_MICROGLIA	PTPN6
FAN_EMBRYONIC_CTX_BIG_GROUPS_MICROGLIA	PTPRC
FAN_EMBRYONIC_CTX_BIG_GROUPS_MICROGLIA	PTPRE
FAN_EMBRYONIC_CTX_BIG_GROUPS_MICROGLIA	PYCARD
FAN_EMBRYONIC_CTX_BIG_GROUPS_MICROGLIA	RAB3IL1
FAN_EMBRYONIC_CTX_BIG_GROUPS_MICROGLIA	RB1
FAN_EMBRYONIC_CTX_BIG_GROUPS_MICROGLIA	RCSD1
FAN_EMBRYONIC_CTX_BIG_GROUPS_MICROGLIA	REEP4
FAN_EMBRYONIC_CTX_BIG_GROUPS_MICROGLIA	RGS1
FAN_EMBRYONIC_CTX_BIG_GROUPS_MICROGLIA	RGS10
FAN_EMBRYONIC_CTX_BIG_GROUPS_MICROGLIA	RGS19
FAN_EMBRYONIC_CTX_BIG_GROUPS_MICROGLIA	RGS2
FAN_EMBRYONIC_CTX_BIG_GROUPS_MICROGLIA	RHBDF2
FAN_EMBRYONIC_CTX_BIG_GROUPS_MICROGLIA	RHOB
FAN_EMBRYONIC_CTX_BIG_GROUPS_MICROGLIA	RHOG
FAN_EMBRYONIC_CTX_BIG_GROUPS_MICROGLIA	RIN2
FAN_EMBRYONIC_CTX_BIG_GROUPS_MICROGLIA	RNASE6
FAN_EMBRYONIC_CTX_BIG_GROUPS_MICROGLIA	RNASET2
FAN_EMBRYONIC_CTX_BIG_GROUPS_MICROGLIA	RNF130
FAN_EMBRYONIC_CTX_BIG_GROUPS_MICROGLIA	RNF213
FAN_EMBRYONIC_CTX_BIG_GROUPS_MICROGLIA	RUBCNL
FAN_EMBRYONIC_CTX_BIG_GROUPS_MICROGLIA	S100A11
FAN_EMBRYONIC_CTX_BIG_GROUPS_MICROGLIA	SALL1
FAN_EMBRYONIC_CTX_BIG_GROUPS_MICROGLIA	SAMSN1
FAN_EMBRYONIC_CTX_BIG_GROUPS_MICROGLIA	SAT1
FAN_EMBRYONIC_CTX_BIG_GROUPS_MICROGLIA	SCAF11
FAN_EMBRYONIC_CTX_BIG_GROUPS_MICROGLIA	SCAMP2
FAN_EMBRYONIC_CTX_BIG_GROUPS_MICROGLIA	SELPLG
FAN_EMBRYONIC_CTX_BIG_GROUPS_MICROGLIA	SERF2
FAN_EMBRYONIC_CTX_BIG_GROUPS_MICROGLIA	SERP1
FAN_EMBRYONIC_CTX_BIG_GROUPS_MICROGLIA	SERPINA1
FAN_EMBRYONIC_CTX_BIG_GROUPS_MICROGLIA	SERPINB6
FAN_EMBRYONIC_CTX_BIG_GROUPS_MICROGLIA	SERPINB9
FAN_EMBRYONIC_CTX_BIG_GROUPS_MICROGLIA	SERPINF1
FAN_EMBRYONIC_CTX_BIG_GROUPS_MICROGLIA	SFMBT2
FAN_EMBRYONIC_CTX_BIG_GROUPS_MICROGLIA	SIGLEC10
FAN_EMBRYONIC_CTX_BIG_GROUPS_MICROGLIA	SIGLEC8
FAN_EMBRYONIC_CTX_BIG_GROUPS_MICROGLIA	SIRPA
FAN_EMBRYONIC_CTX_BIG_GROUPS_MICROGLIA	SKAP2
FAN_EMBRYONIC_CTX_BIG_GROUPS_MICROGLIA	SLC1A3
FAN_EMBRYONIC_CTX_BIG_GROUPS_MICROGLIA	SLC29A3
FAN_EMBRYONIC_CTX_BIG_GROUPS_MICROGLIA	SLC7A7
FAN_EMBRYONIC_CTX_BIG_GROUPS_MICROGLIA	SLC7A8
FAN_EMBRYONIC_CTX_BIG_GROUPS_MICROGLIA	SLC9A9
FAN_EMBRYONIC_CTX_BIG_GROUPS_MICROGLIA	SLCO2B1
FAN_EMBRYONIC_CTX_BIG_GROUPS_MICROGLIA	SOCS6
FAN_EMBRYONIC_CTX_BIG_GROUPS_MICROGLIA	SORL1
FAN_EMBRYONIC_CTX_BIG_GROUPS_MICROGLIA	SP100
FAN_EMBRYONIC_CTX_BIG_GROUPS_MICROGLIA	SPP1
FAN_EMBRYONIC_CTX_BIG_GROUPS_MICROGLIA	SRGN
FAN_EMBRYONIC_CTX_BIG_GROUPS_MICROGLIA	ST6GAL1
FAN_EMBRYONIC_CTX_BIG_GROUPS_MICROGLIA	STAB1
FAN_EMBRYONIC_CTX_BIG_GROUPS_MICROGLIA	STING1
FAN_EMBRYONIC_CTX_BIG_GROUPS_MICROGLIA	STOM
FAN_EMBRYONIC_CTX_BIG_GROUPS_MICROGLIA	SUSD3
FAN_EMBRYONIC_CTX_BIG_GROUPS_MICROGLIA	SYK
FAN_EMBRYONIC_CTX_BIG_GROUPS_MICROGLIA	SYNGR2
FAN_EMBRYONIC_CTX_BIG_GROUPS_MICROGLIA	TAGAP
FAN_EMBRYONIC_CTX_BIG_GROUPS_MICROGLIA	TAL1
FAN_EMBRYONIC_CTX_BIG_GROUPS_MICROGLIA	TAPBP
FAN_EMBRYONIC_CTX_BIG_GROUPS_MICROGLIA	TBXAS1
FAN_EMBRYONIC_CTX_BIG_GROUPS_MICROGLIA	TCIRG1
FAN_EMBRYONIC_CTX_BIG_GROUPS_MICROGLIA	TFEC
FAN_EMBRYONIC_CTX_BIG_GROUPS_MICROGLIA	TGFBR2
FAN_EMBRYONIC_CTX_BIG_GROUPS_MICROGLIA	TLN1
FAN_EMBRYONIC_CTX_BIG_GROUPS_MICROGLIA	TLR10
FAN_EMBRYONIC_CTX_BIG_GROUPS_MICROGLIA	TLR4
FAN_EMBRYONIC_CTX_BIG_GROUPS_MICROGLIA	TLR7
FAN_EMBRYONIC_CTX_BIG_GROUPS_MICROGLIA	TMBIM4
FAN_EMBRYONIC_CTX_BIG_GROUPS_MICROGLIA	TMEM119
FAN_EMBRYONIC_CTX_BIG_GROUPS_MICROGLIA	TMEM35B
FAN_EMBRYONIC_CTX_BIG_GROUPS_MICROGLIA	TMEM52B
FAN_EMBRYONIC_CTX_BIG_GROUPS_MICROGLIA	TMIGD3
FAN_EMBRYONIC_CTX_BIG_GROUPS_MICROGLIA	TNFRSF1A
FAN_EMBRYONIC_CTX_BIG_GROUPS_MICROGLIA	TNFRSF1B
FAN_EMBRYONIC_CTX_BIG_GROUPS_MICROGLIA	TPP1
FAN_EMBRYONIC_CTX_BIG_GROUPS_MICROGLIA	TREM2
FAN_EMBRYONIC_CTX_BIG_GROUPS_MICROGLIA	TYROBP
FAN_EMBRYONIC_CTX_BIG_GROUPS_MICROGLIA	UCP2
FAN_EMBRYONIC_CTX_BIG_GROUPS_MICROGLIA	VAMP8
FAN_EMBRYONIC_CTX_BIG_GROUPS_MICROGLIA	VDAC1
FAN_EMBRYONIC_CTX_BIG_GROUPS_MICROGLIA	VMP1
FAN_EMBRYONIC_CTX_BIG_GROUPS_MICROGLIA	VSIG4
FAN_EMBRYONIC_CTX_BIG_GROUPS_MICROGLIA	VSIR
FAN_EMBRYONIC_CTX_BIG_GROUPS_MICROGLIA	WASF2
FAN_EMBRYONIC_CTX_BIG_GROUPS_MICROGLIA	XAF1
FAN_EMBRYONIC_CTX_BIG_GROUPS_MICROGLIA	XBP1
FAN_EMBRYONIC_CTX_BIG_GROUPS_MICROGLIA	ZFHX3
FAN_EMBRYONIC_CTX_BIG_GROUPS_MICROGLIA	ZFP36
FAN_EMBRYONIC_CTX_BIG_GROUPS_MICROGLIA	ZFP36L1
FAN_EMBRYONIC_CTX_BIG_GROUPS_MICROGLIA	ZFP36L2
FAN_EMBRYONIC_CTX_BIG_GROUPS_MICROGLIA	GGTA1
CUI_DEVELOPING_HEART_C8_MACROPHAGE	A2M
CUI_DEVELOPING_HEART_C8_MACROPHAGE	ACTR2
CUI_DEVELOPING_HEART_C8_MACROPHAGE	ADA2
CUI_DEVELOPING_HEART_C8_MACROPHAGE	ADAP2
CUI_DEVELOPING_HEART_C8_MACROPHAGE	ADCY7
CUI_DEVELOPING_HEART_C8_MACROPHAGE	AIF1
CUI_DEVELOPING_HEART_C8_MACROPHAGE	ALOX5
CUI_DEVELOPING_HEART_C8_MACROPHAGE	ALOX5AP
CUI_DEVELOPING_HEART_C8_MACROPHAGE	AOAH
CUI_DEVELOPING_HEART_C8_MACROPHAGE	APBB1IP
CUI_DEVELOPING_HEART_C8_MACROPHAGE	ARHGAP18
CUI_DEVELOPING_HEART_C8_MACROPHAGE	ARHGAP30
CUI_DEVELOPING_HEART_C8_MACROPHAGE	ARHGAP4
CUI_DEVELOPING_HEART_C8_MACROPHAGE	ARHGDIB
CUI_DEVELOPING_HEART_C8_MACROPHAGE	ARPC1B
CUI_DEVELOPING_HEART_C8_MACROPHAGE	ARPC3
CUI_DEVELOPING_HEART_C8_MACROPHAGE	ARPC4
CUI_DEVELOPING_HEART_C8_MACROPHAGE	ARRB2
CUI_DEVELOPING_HEART_C8_MACROPHAGE	ATP6V0B
CUI_DEVELOPING_HEART_C8_MACROPHAGE	ATP6V1B2
CUI_DEVELOPING_HEART_C8_MACROPHAGE	B3GNT5
CUI_DEVELOPING_HEART_C8_MACROPHAGE	BASP1
CUI_DEVELOPING_HEART_C8_MACROPHAGE	BAZ1A
CUI_DEVELOPING_HEART_C8_MACROPHAGE	BST2
CUI_DEVELOPING_HEART_C8_MACROPHAGE	BTG2
CUI_DEVELOPING_HEART_C8_MACROPHAGE	C1orf162
CUI_DEVELOPING_HEART_C8_MACROPHAGE	C1QA
CUI_DEVELOPING_HEART_C8_MACROPHAGE	C1QB
CUI_DEVELOPING_HEART_C8_MACROPHAGE	C1QC
CUI_DEVELOPING_HEART_C8_MACROPHAGE	C3AR1
CUI_DEVELOPING_HEART_C8_MACROPHAGE	C5AR1
CUI_DEVELOPING_HEART_C8_MACROPHAGE	CALHM6
CUI_DEVELOPING_HEART_C8_MACROPHAGE	CAP1
CUI_DEVELOPING_HEART_C8_MACROPHAGE	CARD16
CUI_DEVELOPING_HEART_C8_MACROPHAGE	CASP1
CUI_DEVELOPING_HEART_C8_MACROPHAGE	CCL3
CUI_DEVELOPING_HEART_C8_MACROPHAGE	CD14
CUI_DEVELOPING_HEART_C8_MACROPHAGE	CD163
CUI_DEVELOPING_HEART_C8_MACROPHAGE	CD300A
CUI_DEVELOPING_HEART_C8_MACROPHAGE	CD36
CUI_DEVELOPING_HEART_C8_MACROPHAGE	CD37
CUI_DEVELOPING_HEART_C8_MACROPHAGE	CD4
CUI_DEVELOPING_HEART_C8_MACROPHAGE	CD53
CUI_DEVELOPING_HEART_C8_MACROPHAGE	CD68
CUI_DEVELOPING_HEART_C8_MACROPHAGE	CD74
CUI_DEVELOPING_HEART_C8_MACROPHAGE	CD83
CUI_DEVELOPING_HEART_C8_MACROPHAGE	CD86
CUI_DEVELOPING_HEART_C8_MACROPHAGE	CDKN1A
CUI_DEVELOPING_HEART_C8_MACROPHAGE	CEBPB
CUI_DEVELOPING_HEART_C8_MACROPHAGE	CEBPD
CUI_DEVELOPING_HEART_C8_MACROPHAGE	CLEC7A
CUI_DEVELOPING_HEART_C8_MACROPHAGE	CNPY3
CUI_DEVELOPING_HEART_C8_MACROPHAGE	CORO1A
CUI_DEVELOPING_HEART_C8_MACROPHAGE	COTL1
CUI_DEVELOPING_HEART_C8_MACROPHAGE	CPVL
CUI_DEVELOPING_HEART_C8_MACROPHAGE	CREG1
CUI_DEVELOPING_HEART_C8_MACROPHAGE	CSF1R
CUI_DEVELOPING_HEART_C8_MACROPHAGE	CSF3R
CUI_DEVELOPING_HEART_C8_MACROPHAGE	CST3
CUI_DEVELOPING_HEART_C8_MACROPHAGE	CSTA
CUI_DEVELOPING_HEART_C8_MACROPHAGE	CTSB
CUI_DEVELOPING_HEART_C8_MACROPHAGE	CTSC
CUI_DEVELOPING_HEART_C8_MACROPHAGE	CTSD
CUI_DEVELOPING_HEART_C8_MACROPHAGE	CTSS
CUI_DEVELOPING_HEART_C8_MACROPHAGE	CX3CR1
CUI_DEVELOPING_HEART_C8_MACROPHAGE	CXCL16
CUI_DEVELOPING_HEART_C8_MACROPHAGE	CXCL8
CUI_DEVELOPING_HEART_C8_MACROPHAGE	CXCR4
CUI_DEVELOPING_HEART_C8_MACROPHAGE	CYBA
CUI_DEVELOPING_HEART_C8_MACROPHAGE	CYBB
CUI_DEVELOPING_HEART_C8_MACROPHAGE	CYRIB
CUI_DEVELOPING_HEART_C8_MACROPHAGE	CYTH4
CUI_DEVELOPING_HEART_C8_MACROPHAGE	DAZAP2
CUI_DEVELOPING_HEART_C8_MACROPHAGE	DOCK2
CUI_DEVELOPING_HEART_C8_MACROPHAGE	DOCK8
CUI_DEVELOPING_HEART_C8_MACROPHAGE	DOK2
CUI_DEVELOPING_HEART_C8_MACROPHAGE	DUSP1
CUI_DEVELOPING_HEART_C8_MACROPHAGE	DUSP2
CUI_DEVELOPING_HEART_C8_MACROPHAGE	EFHD2
CUI_DEVELOPING_HEART_C8_MACROPHAGE	ELF1
CUI_DEVELOPING_HEART_C8_MACROPHAGE	EVI2A
CUI_DEVELOPING_HEART_C8_MACROPHAGE	EVI2B
CUI_DEVELOPING_HEART_C8_MACROPHAGE	F13A1
CUI_DEVELOPING_HEART_C8_MACROPHAGE	FCER1G
CUI_DEVELOPING_HEART_C8_MACROPHAGE	FCGR1A
CUI_DEVELOPING_HEART_C8_MACROPHAGE	FCGR2A
CUI_DEVELOPING_HEART_C8_MACROPHAGE	FCGR3A
CUI_DEVELOPING_HEART_C8_MACROPHAGE	FCGRT
CUI_DEVELOPING_HEART_C8_MACROPHAGE	FES
CUI_DEVELOPING_HEART_C8_MACROPHAGE	FGL2
CUI_DEVELOPING_HEART_C8_MACROPHAGE	FMNL1
CUI_DEVELOPING_HEART_C8_MACROPHAGE	FOLR2
CUI_DEVELOPING_HEART_C8_MACROPHAGE	FOSB
CUI_DEVELOPING_HEART_C8_MACROPHAGE	FPR1
CUI_DEVELOPING_HEART_C8_MACROPHAGE	FYB1
CUI_DEVELOPING_HEART_C8_MACROPHAGE	GADD45B
CUI_DEVELOPING_HEART_C8_MACROPHAGE	GLIPR1
CUI_DEVELOPING_HEART_C8_MACROPHAGE	GLRX
CUI_DEVELOPING_HEART_C8_MACROPHAGE	GLUL
CUI_DEVELOPING_HEART_C8_MACROPHAGE	GMFG
CUI_DEVELOPING_HEART_C8_MACROPHAGE	GNA13
CUI_DEVELOPING_HEART_C8_MACROPHAGE	GNAI2
CUI_DEVELOPING_HEART_C8_MACROPHAGE	GPR183
CUI_DEVELOPING_HEART_C8_MACROPHAGE	GPR34
CUI_DEVELOPING_HEART_C8_MACROPHAGE	GPSM3
CUI_DEVELOPING_HEART_C8_MACROPHAGE	GPX1
CUI_DEVELOPING_HEART_C8_MACROPHAGE	GRB2
CUI_DEVELOPING_HEART_C8_MACROPHAGE	GRK2
CUI_DEVELOPING_HEART_C8_MACROPHAGE	GRN
CUI_DEVELOPING_HEART_C8_MACROPHAGE	HBEGF
CUI_DEVELOPING_HEART_C8_MACROPHAGE	HCK
CUI_DEVELOPING_HEART_C8_MACROPHAGE	HCLS1
CUI_DEVELOPING_HEART_C8_MACROPHAGE	HCST
CUI_DEVELOPING_HEART_C8_MACROPHAGE	HERPUD1
CUI_DEVELOPING_HEART_C8_MACROPHAGE	HLA-A
CUI_DEVELOPING_HEART_C8_MACROPHAGE	HLA-B
CUI_DEVELOPING_HEART_C8_MACROPHAGE	HLA-C
CUI_DEVELOPING_HEART_C8_MACROPHAGE	HLA-DMA
CUI_DEVELOPING_HEART_C8_MACROPHAGE	HLA-DMB
CUI_DEVELOPING_HEART_C8_MACROPHAGE	HLA-DPA1
CUI_DEVELOPING_HEART_C8_MACROPHAGE	HLA-DPB1
CUI_DEVELOPING_HEART_C8_MACROPHAGE	HLA-DQB1
CUI_DEVELOPING_HEART_C8_MACROPHAGE	HLA-DRA
CUI_DEVELOPING_HEART_C8_MACROPHAGE	HLA-DRB1
CUI_DEVELOPING_HEART_C8_MACROPHAGE	HLA-E
CUI_DEVELOPING_HEART_C8_MACROPHAGE	HLA-H
CUI_DEVELOPING_HEART_C8_MACROPHAGE	HPGDS
CUI_DEVELOPING_HEART_C8_MACROPHAGE	HSPA1A
CUI_DEVELOPING_HEART_C8_MACROPHAGE	IER3
CUI_DEVELOPING_HEART_C8_MACROPHAGE	IER5
CUI_DEVELOPING_HEART_C8_MACROPHAGE	IFI30
CUI_DEVELOPING_HEART_C8_MACROPHAGE	IGSF6
CUI_DEVELOPING_HEART_C8_MACROPHAGE	IKZF1
CUI_DEVELOPING_HEART_C8_MACROPHAGE	IL10RA
CUI_DEVELOPING_HEART_C8_MACROPHAGE	IL13RA1
CUI_DEVELOPING_HEART_C8_MACROPHAGE	IL16
CUI_DEVELOPING_HEART_C8_MACROPHAGE	IL6R
CUI_DEVELOPING_HEART_C8_MACROPHAGE	INPP5D
CUI_DEVELOPING_HEART_C8_MACROPHAGE	IQGAP1
CUI_DEVELOPING_HEART_C8_MACROPHAGE	IQGAP2
CUI_DEVELOPING_HEART_C8_MACROPHAGE	IRF8
CUI_DEVELOPING_HEART_C8_MACROPHAGE	ITGAM
CUI_DEVELOPING_HEART_C8_MACROPHAGE	ITGAX
CUI_DEVELOPING_HEART_C8_MACROPHAGE	ITGB2
CUI_DEVELOPING_HEART_C8_MACROPHAGE	JAML
CUI_DEVELOPING_HEART_C8_MACROPHAGE	JUNB
CUI_DEVELOPING_HEART_C8_MACROPHAGE	JUND
CUI_DEVELOPING_HEART_C8_MACROPHAGE	KLF6
CUI_DEVELOPING_HEART_C8_MACROPHAGE	LAIR1
CUI_DEVELOPING_HEART_C8_MACROPHAGE	LAPTM5
CUI_DEVELOPING_HEART_C8_MACROPHAGE	LAT2
CUI_DEVELOPING_HEART_C8_MACROPHAGE	LCP1
CUI_DEVELOPING_HEART_C8_MACROPHAGE	LCP2
CUI_DEVELOPING_HEART_C8_MACROPHAGE	LGMN
CUI_DEVELOPING_HEART_C8_MACROPHAGE	LILRB2
CUI_DEVELOPING_HEART_C8_MACROPHAGE	LITAF
CUI_DEVELOPING_HEART_C8_MACROPHAGE	LPAR6
CUI_DEVELOPING_HEART_C8_MACROPHAGE	LSP1
CUI_DEVELOPING_HEART_C8_MACROPHAGE	LST1
CUI_DEVELOPING_HEART_C8_MACROPHAGE	LY86
CUI_DEVELOPING_HEART_C8_MACROPHAGE	LY96
CUI_DEVELOPING_HEART_C8_MACROPHAGE	LYN
CUI_DEVELOPING_HEART_C8_MACROPHAGE	LYZ
CUI_DEVELOPING_HEART_C8_MACROPHAGE	MAF
CUI_DEVELOPING_HEART_C8_MACROPHAGE	MAFB
CUI_DEVELOPING_HEART_C8_MACROPHAGE	MAN2B1
CUI_DEVELOPING_HEART_C8_MACROPHAGE	MAP3K8
CUI_DEVELOPING_HEART_C8_MACROPHAGE	MARCHF1
CUI_DEVELOPING_HEART_C8_MACROPHAGE	MCL1
CUI_DEVELOPING_HEART_C8_MACROPHAGE	MEF2C
CUI_DEVELOPING_HEART_C8_MACROPHAGE	METRNL
CUI_DEVELOPING_HEART_C8_MACROPHAGE	MFSD1
CUI_DEVELOPING_HEART_C8_MACROPHAGE	MGAT1
CUI_DEVELOPING_HEART_C8_MACROPHAGE	MKNK2
CUI_DEVELOPING_HEART_C8_MACROPHAGE	MNDA
CUI_DEVELOPING_HEART_C8_MACROPHAGE	MPEG1
CUI_DEVELOPING_HEART_C8_MACROPHAGE	MRC1
CUI_DEVELOPING_HEART_C8_MACROPHAGE	MS4A4A
CUI_DEVELOPING_HEART_C8_MACROPHAGE	MS4A6A
CUI_DEVELOPING_HEART_C8_MACROPHAGE	MS4A7
CUI_DEVELOPING_HEART_C8_MACROPHAGE	MSR1
CUI_DEVELOPING_HEART_C8_MACROPHAGE	MYO1F
CUI_DEVELOPING_HEART_C8_MACROPHAGE	NAIP
CUI_DEVELOPING_HEART_C8_MACROPHAGE	NAMPT
CUI_DEVELOPING_HEART_C8_MACROPHAGE	NCF2
CUI_DEVELOPING_HEART_C8_MACROPHAGE	NCF4
CUI_DEVELOPING_HEART_C8_MACROPHAGE	NEAT1
CUI_DEVELOPING_HEART_C8_MACROPHAGE	NFKBIA
CUI_DEVELOPING_HEART_C8_MACROPHAGE	NINJ1
CUI_DEVELOPING_HEART_C8_MACROPHAGE	NLRP3
CUI_DEVELOPING_HEART_C8_MACROPHAGE	NPC2
CUI_DEVELOPING_HEART_C8_MACROPHAGE	NR4A2
CUI_DEVELOPING_HEART_C8_MACROPHAGE	OSTF1
CUI_DEVELOPING_HEART_C8_MACROPHAGE	OTUD1
CUI_DEVELOPING_HEART_C8_MACROPHAGE	PABPC1
CUI_DEVELOPING_HEART_C8_MACROPHAGE	PARVG
CUI_DEVELOPING_HEART_C8_MACROPHAGE	PIK3AP1
CUI_DEVELOPING_HEART_C8_MACROPHAGE	PILRA
CUI_DEVELOPING_HEART_C8_MACROPHAGE	PLAC8
CUI_DEVELOPING_HEART_C8_MACROPHAGE	PLAUR
CUI_DEVELOPING_HEART_C8_MACROPHAGE	PLCB2
CUI_DEVELOPING_HEART_C8_MACROPHAGE	PLD4
CUI_DEVELOPING_HEART_C8_MACROPHAGE	PLEK
CUI_DEVELOPING_HEART_C8_MACROPHAGE	PMAIP1
CUI_DEVELOPING_HEART_C8_MACROPHAGE	PNRC1
CUI_DEVELOPING_HEART_C8_MACROPHAGE	POU2F2
CUI_DEVELOPING_HEART_C8_MACROPHAGE	PPP1R18
CUI_DEVELOPING_HEART_C8_MACROPHAGE	PRAM1
CUI_DEVELOPING_HEART_C8_MACROPHAGE	PREX1
CUI_DEVELOPING_HEART_C8_MACROPHAGE	PRKCD
CUI_DEVELOPING_HEART_C8_MACROPHAGE	PRR13
CUI_DEVELOPING_HEART_C8_MACROPHAGE	PSAP
CUI_DEVELOPING_HEART_C8_MACROPHAGE	PTAFR
CUI_DEVELOPING_HEART_C8_MACROPHAGE	PTGER4
CUI_DEVELOPING_HEART_C8_MACROPHAGE	PTPN6
CUI_DEVELOPING_HEART_C8_MACROPHAGE	PTPRC
CUI_DEVELOPING_HEART_C8_MACROPHAGE	PTPRE
CUI_DEVELOPING_HEART_C8_MACROPHAGE	PYCARD
CUI_DEVELOPING_HEART_C8_MACROPHAGE	RAB31
CUI_DEVELOPING_HEART_C8_MACROPHAGE	RAC2
CUI_DEVELOPING_HEART_C8_MACROPHAGE	RB1
CUI_DEVELOPING_HEART_C8_MACROPHAGE	RBM47
CUI_DEVELOPING_HEART_C8_MACROPHAGE	REL
CUI_DEVELOPING_HEART_C8_MACROPHAGE	RETN
CUI_DEVELOPING_HEART_C8_MACROPHAGE	RGS1
CUI_DEVELOPING_HEART_C8_MACROPHAGE	RGS10
CUI_DEVELOPING_HEART_C8_MACROPHAGE	RGS2
CUI_DEVELOPING_HEART_C8_MACROPHAGE	RHOB
CUI_DEVELOPING_HEART_C8_MACROPHAGE	RHOG
CUI_DEVELOPING_HEART_C8_MACROPHAGE	RILPL2
CUI_DEVELOPING_HEART_C8_MACROPHAGE	RIN3
CUI_DEVELOPING_HEART_C8_MACROPHAGE	RNASE6
CUI_DEVELOPING_HEART_C8_MACROPHAGE	RNASET2
CUI_DEVELOPING_HEART_C8_MACROPHAGE	RNF130
CUI_DEVELOPING_HEART_C8_MACROPHAGE	RUNX1
CUI_DEVELOPING_HEART_C8_MACROPHAGE	S100A4
CUI_DEVELOPING_HEART_C8_MACROPHAGE	S100A8
CUI_DEVELOPING_HEART_C8_MACROPHAGE	S100A9
CUI_DEVELOPING_HEART_C8_MACROPHAGE	SAMSN1
CUI_DEVELOPING_HEART_C8_MACROPHAGE	SERPINB1
CUI_DEVELOPING_HEART_C8_MACROPHAGE	SGK1
CUI_DEVELOPING_HEART_C8_MACROPHAGE	SH2B3
CUI_DEVELOPING_HEART_C8_MACROPHAGE	SH3BGRL3
CUI_DEVELOPING_HEART_C8_MACROPHAGE	SH3KBP1
CUI_DEVELOPING_HEART_C8_MACROPHAGE	SIRPA
CUI_DEVELOPING_HEART_C8_MACROPHAGE	SKAP2
CUI_DEVELOPING_HEART_C8_MACROPHAGE	SLA
CUI_DEVELOPING_HEART_C8_MACROPHAGE	SLC2A3
CUI_DEVELOPING_HEART_C8_MACROPHAGE	SLCO2B1
CUI_DEVELOPING_HEART_C8_MACROPHAGE	SMAP2
CUI_DEVELOPING_HEART_C8_MACROPHAGE	SOD2
CUI_DEVELOPING_HEART_C8_MACROPHAGE	SPI1
CUI_DEVELOPING_HEART_C8_MACROPHAGE	SRGN
CUI_DEVELOPING_HEART_C8_MACROPHAGE	STAB1
CUI_DEVELOPING_HEART_C8_MACROPHAGE	STK17B
CUI_DEVELOPING_HEART_C8_MACROPHAGE	STXBP2
CUI_DEVELOPING_HEART_C8_MACROPHAGE	SYK
CUI_DEVELOPING_HEART_C8_MACROPHAGE	TBXAS1
CUI_DEVELOPING_HEART_C8_MACROPHAGE	TCIRG1
CUI_DEVELOPING_HEART_C8_MACROPHAGE	THEMIS2
CUI_DEVELOPING_HEART_C8_MACROPHAGE	TKT
CUI_DEVELOPING_HEART_C8_MACROPHAGE	TLR2
CUI_DEVELOPING_HEART_C8_MACROPHAGE	TNFRSF1B
CUI_DEVELOPING_HEART_C8_MACROPHAGE	TPM3
CUI_DEVELOPING_HEART_C8_MACROPHAGE	TPP1
CUI_DEVELOPING_HEART_C8_MACROPHAGE	TYROBP
CUI_DEVELOPING_HEART_C8_MACROPHAGE	UCP2
CUI_DEVELOPING_HEART_C8_MACROPHAGE	VAMP8
CUI_DEVELOPING_HEART_C8_MACROPHAGE	VSIG4
CUI_DEVELOPING_HEART_C8_MACROPHAGE	VSIR
CUI_DEVELOPING_HEART_C8_MACROPHAGE	WAS
CUI_DEVELOPING_HEART_C8_MACROPHAGE	WIPF1
CUI_DEVELOPING_HEART_C8_MACROPHAGE	ZFP36
CUI_DEVELOPING_HEART_C8_MACROPHAGE	ZFP36L1
CUI_DEVELOPING_HEART_C8_MACROPHAGE	ZFP36L2
MENON_FETAL_KIDNEY_10_IMMUNE_CELLS	ACTB
MENON_FETAL_KIDNEY_10_IMMUNE_CELLS	ACTR2
MENON_FETAL_KIDNEY_10_IMMUNE_CELLS	AIF1
MENON_FETAL_KIDNEY_10_IMMUNE_CELLS	ARHGDIB
MENON_FETAL_KIDNEY_10_IMMUNE_CELLS	ARPC1B
MENON_FETAL_KIDNEY_10_IMMUNE_CELLS	ARPC2
MENON_FETAL_KIDNEY_10_IMMUNE_CELLS	ARPC3
MENON_FETAL_KIDNEY_10_IMMUNE_CELLS	ATP5F1E
MENON_FETAL_KIDNEY_10_IMMUNE_CELLS	B2M
MENON_FETAL_KIDNEY_10_IMMUNE_CELLS	CAP1
MENON_FETAL_KIDNEY_10_IMMUNE_CELLS	CAPZB
MENON_FETAL_KIDNEY_10_IMMUNE_CELLS	CCDC88A
MENON_FETAL_KIDNEY_10_IMMUNE_CELLS	CD74
MENON_FETAL_KIDNEY_10_IMMUNE_CELLS	CFL1
MENON_FETAL_KIDNEY_10_IMMUNE_CELLS	CNPY3
MENON_FETAL_KIDNEY_10_IMMUNE_CELLS	CORO1A
MENON_FETAL_KIDNEY_10_IMMUNE_CELLS	COTL1
MENON_FETAL_KIDNEY_10_IMMUNE_CELLS	CST3
MENON_FETAL_KIDNEY_10_IMMUNE_CELLS	CYBA
MENON_FETAL_KIDNEY_10_IMMUNE_CELLS	CYBB
MENON_FETAL_KIDNEY_10_IMMUNE_CELLS	DAB2
MENON_FETAL_KIDNEY_10_IMMUNE_CELLS	EEF1B2P6
MENON_FETAL_KIDNEY_10_IMMUNE_CELLS	FGL2
MENON_FETAL_KIDNEY_10_IMMUNE_CELLS	FOS
MENON_FETAL_KIDNEY_10_IMMUNE_CELLS	FTL
MENON_FETAL_KIDNEY_10_IMMUNE_CELLS	FTLP3
MENON_FETAL_KIDNEY_10_IMMUNE_CELLS	FYB1
MENON_FETAL_KIDNEY_10_IMMUNE_CELLS	GPX1
MENON_FETAL_KIDNEY_10_IMMUNE_CELLS	GRB2
MENON_FETAL_KIDNEY_10_IMMUNE_CELLS	HLA-A
MENON_FETAL_KIDNEY_10_IMMUNE_CELLS	HLA-B
MENON_FETAL_KIDNEY_10_IMMUNE_CELLS	HLA-C
MENON_FETAL_KIDNEY_10_IMMUNE_CELLS	HLA-DPA1
MENON_FETAL_KIDNEY_10_IMMUNE_CELLS	HLA-DPB1
MENON_FETAL_KIDNEY_10_IMMUNE_CELLS	HLA-DRA
MENON_FETAL_KIDNEY_10_IMMUNE_CELLS	HLA-DRB1
MENON_FETAL_KIDNEY_10_IMMUNE_CELLS	HLA-DRB6
MENON_FETAL_KIDNEY_10_IMMUNE_CELLS	HLA-E
MENON_FETAL_KIDNEY_10_IMMUNE_CELLS	IGSF6
MENON_FETAL_KIDNEY_10_IMMUNE_CELLS	IQGAP1
MENON_FETAL_KIDNEY_10_IMMUNE_CELLS	KLF6
MENON_FETAL_KIDNEY_10_IMMUNE_CELLS	LAPTM5
MENON_FETAL_KIDNEY_10_IMMUNE_CELLS	LCP1
MENON_FETAL_KIDNEY_10_IMMUNE_CELLS	LGALS1
MENON_FETAL_KIDNEY_10_IMMUNE_CELLS	LRRFIP1
MENON_FETAL_KIDNEY_10_IMMUNE_CELLS	LST1
MENON_FETAL_KIDNEY_10_IMMUNE_CELLS	MAF
MENON_FETAL_KIDNEY_10_IMMUNE_CELLS	MEF2C
MENON_FETAL_KIDNEY_10_IMMUNE_CELLS	MNDA
MENON_FETAL_KIDNEY_10_IMMUNE_CELLS	MYL6
MENON_FETAL_KIDNEY_10_IMMUNE_CELLS	NEAT1
MENON_FETAL_KIDNEY_10_IMMUNE_CELLS	OAZ1
MENON_FETAL_KIDNEY_10_IMMUNE_CELLS	PABPC1
MENON_FETAL_KIDNEY_10_IMMUNE_CELLS	PFN1
MENON_FETAL_KIDNEY_10_IMMUNE_CELLS	PSAP
MENON_FETAL_KIDNEY_10_IMMUNE_CELLS	PTPRC
MENON_FETAL_KIDNEY_10_IMMUNE_CELLS	RBPJ
MENON_FETAL_KIDNEY_10_IMMUNE_CELLS	RGS10
MENON_FETAL_KIDNEY_10_IMMUNE_CELLS	RPL12
MENON_FETAL_KIDNEY_10_IMMUNE_CELLS	RPL27
MENON_FETAL_KIDNEY_10_IMMUNE_CELLS	RPL27A
MENON_FETAL_KIDNEY_10_IMMUNE_CELLS	RPLP1
MENON_FETAL_KIDNEY_10_IMMUNE_CELLS	RPLP2
MENON_FETAL_KIDNEY_10_IMMUNE_CELLS	RPS15A
MENON_FETAL_KIDNEY_10_IMMUNE_CELLS	S100A11
MENON_FETAL_KIDNEY_10_IMMUNE_CELLS	S100A4
MENON_FETAL_KIDNEY_10_IMMUNE_CELLS	S100A6
MENON_FETAL_KIDNEY_10_IMMUNE_CELLS	SAMHD1
MENON_FETAL_KIDNEY_10_IMMUNE_CELLS	SAT1
MENON_FETAL_KIDNEY_10_IMMUNE_CELLS	SH3BGRL3
MENON_FETAL_KIDNEY_10_IMMUNE_CELLS	SNHG5
MENON_FETAL_KIDNEY_10_IMMUNE_CELLS	SRGN
MENON_FETAL_KIDNEY_10_IMMUNE_CELLS	TMSB10
MENON_FETAL_KIDNEY_10_IMMUNE_CELLS	TMSB4X
MENON_FETAL_KIDNEY_10_IMMUNE_CELLS	TMSB4XP8
MENON_FETAL_KIDNEY_10_IMMUNE_CELLS	TOP1
MENON_FETAL_KIDNEY_10_IMMUNE_CELLS	TPM3
MENON_FETAL_KIDNEY_10_IMMUNE_CELLS	TPT1
MENON_FETAL_KIDNEY_10_IMMUNE_CELLS	TUBA1B
MENON_FETAL_KIDNEY_10_IMMUNE_CELLS	TYROBP
MENON_FETAL_KIDNEY_10_IMMUNE_CELLS	UBA52
MENON_FETAL_KIDNEY_10_IMMUNE_CELLS	VAMP8
MENON_FETAL_KIDNEY_10_IMMUNE_CELLS	ZFP36L2
HU_FETAL_RETINA_BLOOD	ABCB10
HU_FETAL_RETINA_BLOOD	ADA
HU_FETAL_RETINA_BLOOD	ADD3
HU_FETAL_RETINA_BLOOD	ADIPOR1
HU_FETAL_RETINA_BLOOD	AHSP
HU_FETAL_RETINA_BLOOD	ALAD
HU_FETAL_RETINA_BLOOD	ALAS2
HU_FETAL_RETINA_BLOOD	ANK1
HU_FETAL_RETINA_BLOOD	ANLN
HU_FETAL_RETINA_BLOOD	ANP32B
HU_FETAL_RETINA_BLOOD	ANXA1
HU_FETAL_RETINA_BLOOD	ANXA2R
HU_FETAL_RETINA_BLOOD	APOBEC3C
HU_FETAL_RETINA_BLOOD	APRT
HU_FETAL_RETINA_BLOOD	ARID3A
HU_FETAL_RETINA_BLOOD	ARL4A
HU_FETAL_RETINA_BLOOD	ATP5F1E
HU_FETAL_RETINA_BLOOD	ATP5MF
HU_FETAL_RETINA_BLOOD	AURKA
HU_FETAL_RETINA_BLOOD	AURKB
HU_FETAL_RETINA_BLOOD	B2M
HU_FETAL_RETINA_BLOOD	BCL2L1
HU_FETAL_RETINA_BLOOD	BGN
HU_FETAL_RETINA_BLOOD	BIRC2
HU_FETAL_RETINA_BLOOD	BIRC5
HU_FETAL_RETINA_BLOOD	BLVRB
HU_FETAL_RETINA_BLOOD	BPGM
HU_FETAL_RETINA_BLOOD	BTF3
HU_FETAL_RETINA_BLOOD	BUB1
HU_FETAL_RETINA_BLOOD	C17orf99
HU_FETAL_RETINA_BLOOD	CALM3
HU_FETAL_RETINA_BLOOD	CAPNS1
HU_FETAL_RETINA_BLOOD	CAT
HU_FETAL_RETINA_BLOOD	CCND3
HU_FETAL_RETINA_BLOOD	CCNDBP1
HU_FETAL_RETINA_BLOOD	CD36
HU_FETAL_RETINA_BLOOD	CDC42EP1
HU_FETAL_RETINA_BLOOD	CDKN3
HU_FETAL_RETINA_BLOOD	CENPF
HU_FETAL_RETINA_BLOOD	CENPH
HU_FETAL_RETINA_BLOOD	CENPW
HU_FETAL_RETINA_BLOOD	CHPT1
HU_FETAL_RETINA_BLOOD	CIT
HU_FETAL_RETINA_BLOOD	CKS2
HU_FETAL_RETINA_BLOOD	COL1A1
HU_FETAL_RETINA_BLOOD	COL1A2
HU_FETAL_RETINA_BLOOD	COL3A1
HU_FETAL_RETINA_BLOOD	COX6B1
HU_FETAL_RETINA_BLOOD	COX7B
HU_FETAL_RETINA_BLOOD	CPED1
HU_FETAL_RETINA_BLOOD	CPOX
HU_FETAL_RETINA_BLOOD	CR1L
HU_FETAL_RETINA_BLOOD	CREG1
HU_FETAL_RETINA_BLOOD	CRNDE
HU_FETAL_RETINA_BLOOD	CTSB
HU_FETAL_RETINA_BLOOD	CTSC
HU_FETAL_RETINA_BLOOD	CTSE
HU_FETAL_RETINA_BLOOD	CTSL
HU_FETAL_RETINA_BLOOD	CXCL12
HU_FETAL_RETINA_BLOOD	CYP26A1
HU_FETAL_RETINA_BLOOD	CYTOR
HU_FETAL_RETINA_BLOOD	DCAF12
HU_FETAL_RETINA_BLOOD	DCT
HU_FETAL_RETINA_BLOOD	DCXR
HU_FETAL_RETINA_BLOOD	DHFR
HU_FETAL_RETINA_BLOOD	DMTN
HU_FETAL_RETINA_BLOOD	EDN3
HU_FETAL_RETINA_BLOOD	EDNRA
HU_FETAL_RETINA_BLOOD	EIF1
HU_FETAL_RETINA_BLOOD	EIF1AY
HU_FETAL_RETINA_BLOOD	EIF2AK1
HU_FETAL_RETINA_BLOOD	EIF3K
HU_FETAL_RETINA_BLOOD	ELF1
HU_FETAL_RETINA_BLOOD	ELL2
HU_FETAL_RETINA_BLOOD	ELOB
HU_FETAL_RETINA_BLOOD	ELOF1
HU_FETAL_RETINA_BLOOD	EMCN
HU_FETAL_RETINA_BLOOD	EMP3
HU_FETAL_RETINA_BLOOD	EMX2
HU_FETAL_RETINA_BLOOD	EPB42
HU_FETAL_RETINA_BLOOD	EPOR
HU_FETAL_RETINA_BLOOD	ERMAP
HU_FETAL_RETINA_BLOOD	ESPN
HU_FETAL_RETINA_BLOOD	FAH
HU_FETAL_RETINA_BLOOD	FAM104A
HU_FETAL_RETINA_BLOOD	FAM210B
HU_FETAL_RETINA_BLOOD	FAXDC2
HU_FETAL_RETINA_BLOOD	FBN2
HU_FETAL_RETINA_BLOOD	FBXO7
HU_FETAL_RETINA_BLOOD	FECH
HU_FETAL_RETINA_BLOOD	FIS1
HU_FETAL_RETINA_BLOOD	FTH1
HU_FETAL_RETINA_BLOOD	FTL
HU_FETAL_RETINA_BLOOD	FTLP2
HU_FETAL_RETINA_BLOOD	FURIN
HU_FETAL_RETINA_BLOOD	GALNT10
HU_FETAL_RETINA_BLOOD	GALNT2
HU_FETAL_RETINA_BLOOD	GATA1
HU_FETAL_RETINA_BLOOD	GFI1B
HU_FETAL_RETINA_BLOOD	GHITM
HU_FETAL_RETINA_BLOOD	GLIPR2
HU_FETAL_RETINA_BLOOD	GLRX5
HU_FETAL_RETINA_BLOOD	GMPR
HU_FETAL_RETINA_BLOOD	GNG11
HU_FETAL_RETINA_BLOOD	GSTK1
HU_FETAL_RETINA_BLOOD	GSTO1
HU_FETAL_RETINA_BLOOD	GSTP1
HU_FETAL_RETINA_BLOOD	GUK1
HU_FETAL_RETINA_BLOOD	GYPA
HU_FETAL_RETINA_BLOOD	GYPB
HU_FETAL_RETINA_BLOOD	GYPC
HU_FETAL_RETINA_BLOOD	GYPE
HU_FETAL_RETINA_BLOOD	H2BC9
HU_FETAL_RETINA_BLOOD	HBA1
HU_FETAL_RETINA_BLOOD	HBA2
HU_FETAL_RETINA_BLOOD	HBB
HU_FETAL_RETINA_BLOOD	HBE1
HU_FETAL_RETINA_BLOOD	HBG1
HU_FETAL_RETINA_BLOOD	HBG2
HU_FETAL_RETINA_BLOOD	HBM
HU_FETAL_RETINA_BLOOD	HBQ1
HU_FETAL_RETINA_BLOOD	HBZ
HU_FETAL_RETINA_BLOOD	HBZP1
HU_FETAL_RETINA_BLOOD	HCN3
HU_FETAL_RETINA_BLOOD	HEMGN
HU_FETAL_RETINA_BLOOD	HHEX
HU_FETAL_RETINA_BLOOD	HINT2
HU_FETAL_RETINA_BLOOD	HK1
HU_FETAL_RETINA_BLOOD	HLA-E
HU_FETAL_RETINA_BLOOD	HMBS
HU_FETAL_RETINA_BLOOD	HPS1
HU_FETAL_RETINA_BLOOD	HSF1
HU_FETAL_RETINA_BLOOD	IQGAP2
HU_FETAL_RETINA_BLOOD	ITM2A
HU_FETAL_RETINA_BLOOD	KEL
HU_FETAL_RETINA_BLOOD	KLF1
HU_FETAL_RETINA_BLOOD	KLF3
HU_FETAL_RETINA_BLOOD	LGALS1
HU_FETAL_RETINA_BLOOD	LMO2
HU_FETAL_RETINA_BLOOD	LXN
HU_FETAL_RETINA_BLOOD	MELK
HU_FETAL_RETINA_BLOOD	METTL7A
HU_FETAL_RETINA_BLOOD	MGST1
HU_FETAL_RETINA_BLOOD	MIR4435-2HG
HU_FETAL_RETINA_BLOOD	MIR4458HG
HU_FETAL_RETINA_BLOOD	MIR99AHG
HU_FETAL_RETINA_BLOOD	MKI67
HU_FETAL_RETINA_BLOOD	MPC2
HU_FETAL_RETINA_BLOOD	MPP1
HU_FETAL_RETINA_BLOOD	MRC2
HU_FETAL_RETINA_BLOOD	MT-TL1
HU_FETAL_RETINA_BLOOD	MT1E
HU_FETAL_RETINA_BLOOD	MT1F
HU_FETAL_RETINA_BLOOD	MT1G
HU_FETAL_RETINA_BLOOD	MT1H
HU_FETAL_RETINA_BLOOD	MT1X
HU_FETAL_RETINA_BLOOD	MT2A
HU_FETAL_RETINA_BLOOD	MTURN
HU_FETAL_RETINA_BLOOD	MYH9
HU_FETAL_RETINA_BLOOD	MYL4
HU_FETAL_RETINA_BLOOD	MYL6
HU_FETAL_RETINA_BLOOD	NAA50
HU_FETAL_RETINA_BLOOD	NBAS
HU_FETAL_RETINA_BLOOD	NCOA4
HU_FETAL_RETINA_BLOOD	NDC80
HU_FETAL_RETINA_BLOOD	NDUFB6
HU_FETAL_RETINA_BLOOD	NFE2
HU_FETAL_RETINA_BLOOD	NID1
HU_FETAL_RETINA_BLOOD	NPL
HU_FETAL_RETINA_BLOOD	NPRL3
HU_FETAL_RETINA_BLOOD	NR1H2
HU_FETAL_RETINA_BLOOD	NT5DC4
HU_FETAL_RETINA_BLOOD	NUDT4
HU_FETAL_RETINA_BLOOD	NUF2
HU_FETAL_RETINA_BLOOD	OAZ1
HU_FETAL_RETINA_BLOOD	OPTN
HU_FETAL_RETINA_BLOOD	OSBP2
HU_FETAL_RETINA_BLOOD	PCBD2
HU_FETAL_RETINA_BLOOD	PCGF5
HU_FETAL_RETINA_BLOOD	PCOLCE
HU_FETAL_RETINA_BLOOD	PDCD10
HU_FETAL_RETINA_BLOOD	PIM1
HU_FETAL_RETINA_BLOOD	PIM2
HU_FETAL_RETINA_BLOOD	PITX1
HU_FETAL_RETINA_BLOOD	PKLR
HU_FETAL_RETINA_BLOOD	PLXND1
HU_FETAL_RETINA_BLOOD	PMEL
HU_FETAL_RETINA_BLOOD	PODXL
HU_FETAL_RETINA_BLOOD	POLR2L
HU_FETAL_RETINA_BLOOD	PPOX
HU_FETAL_RETINA_BLOOD	PPP1R15A
HU_FETAL_RETINA_BLOOD	PRDX2
HU_FETAL_RETINA_BLOOD	PRDX5
HU_FETAL_RETINA_BLOOD	PRDX6
HU_FETAL_RETINA_BLOOD	PRXL2A
HU_FETAL_RETINA_BLOOD	PSMF1
HU_FETAL_RETINA_BLOOD	PTTG1
HU_FETAL_RETINA_BLOOD	RAP1GAP
HU_FETAL_RETINA_BLOOD	RBM38
HU_FETAL_RETINA_BLOOD	RBX1
HU_FETAL_RETINA_BLOOD	RGCC
HU_FETAL_RETINA_BLOOD	RGS10
HU_FETAL_RETINA_BLOOD	RHAG
HU_FETAL_RETINA_BLOOD	RHCE
HU_FETAL_RETINA_BLOOD	RHOG
HU_FETAL_RETINA_BLOOD	RIPOR3
HU_FETAL_RETINA_BLOOD	RNASE1
HU_FETAL_RETINA_BLOOD	RPA3
HU_FETAL_RETINA_BLOOD	RPL29
HU_FETAL_RETINA_BLOOD	RPL35
HU_FETAL_RETINA_BLOOD	RPL36AL
HU_FETAL_RETINA_BLOOD	RPS12
HU_FETAL_RETINA_BLOOD	RPS2
HU_FETAL_RETINA_BLOOD	RRM2
HU_FETAL_RETINA_BLOOD	S100A4
HU_FETAL_RETINA_BLOOD	S100A6
HU_FETAL_RETINA_BLOOD	SEC62
HU_FETAL_RETINA_BLOOD	SELENBP1
HU_FETAL_RETINA_BLOOD	SERF2
HU_FETAL_RETINA_BLOOD	SHLD1
HU_FETAL_RETINA_BLOOD	SLC1A5
HU_FETAL_RETINA_BLOOD	SLC22A4
HU_FETAL_RETINA_BLOOD	SLC25A37
HU_FETAL_RETINA_BLOOD	SLC25A39
HU_FETAL_RETINA_BLOOD	SLC2A1
HU_FETAL_RETINA_BLOOD	SLC39A8
HU_FETAL_RETINA_BLOOD	SLC4A1
HU_FETAL_RETINA_BLOOD	SMIM1
HU_FETAL_RETINA_BLOOD	SMIM5
HU_FETAL_RETINA_BLOOD	SNCA
HU_FETAL_RETINA_BLOOD	SNORD3A
HU_FETAL_RETINA_BLOOD	SNX22
HU_FETAL_RETINA_BLOOD	SNX3
HU_FETAL_RETINA_BLOOD	SPECC1
HU_FETAL_RETINA_BLOOD	SPTA1
HU_FETAL_RETINA_BLOOD	SPTB
HU_FETAL_RETINA_BLOOD	ST6GALNAC1
HU_FETAL_RETINA_BLOOD	STOM
HU_FETAL_RETINA_BLOOD	STRADB
HU_FETAL_RETINA_BLOOD	SYNGR2
HU_FETAL_RETINA_BLOOD	TAL1
HU_FETAL_RETINA_BLOOD	TALDO1
HU_FETAL_RETINA_BLOOD	TCF19
HU_FETAL_RETINA_BLOOD	TENT5C
HU_FETAL_RETINA_BLOOD	TESC
HU_FETAL_RETINA_BLOOD	TFRC
HU_FETAL_RETINA_BLOOD	TGM2
HU_FETAL_RETINA_BLOOD	TLCD4
HU_FETAL_RETINA_BLOOD	TMA7
HU_FETAL_RETINA_BLOOD	TMEM141
HU_FETAL_RETINA_BLOOD	TMEM14B
HU_FETAL_RETINA_BLOOD	TMEM14C
HU_FETAL_RETINA_BLOOD	TMOD1
HU_FETAL_RETINA_BLOOD	TNS1
HU_FETAL_RETINA_BLOOD	TP53I3
HU_FETAL_RETINA_BLOOD	TRAK2
HU_FETAL_RETINA_BLOOD	TRIM56
HU_FETAL_RETINA_BLOOD	TROAP
HU_FETAL_RETINA_BLOOD	TSPAN32
HU_FETAL_RETINA_BLOOD	TTLL12
HU_FETAL_RETINA_BLOOD	TUBB1
HU_FETAL_RETINA_BLOOD	TUBB6
HU_FETAL_RETINA_BLOOD	TUBG1
HU_FETAL_RETINA_BLOOD	TXNIP
HU_FETAL_RETINA_BLOOD	TYMS
HU_FETAL_RETINA_BLOOD	UBA52
HU_FETAL_RETINA_BLOOD	UBAC1
HU_FETAL_RETINA_BLOOD	UBB
HU_FETAL_RETINA_BLOOD	UBE2C
HU_FETAL_RETINA_BLOOD	UCP2
HU_FETAL_RETINA_BLOOD	UFD1
HU_FETAL_RETINA_BLOOD	UROD
HU_FETAL_RETINA_BLOOD	UROS
HU_FETAL_RETINA_BLOOD	USP15
HU_FETAL_RETINA_BLOOD	UXT
HU_FETAL_RETINA_BLOOD	WASF2
HU_FETAL_RETINA_BLOOD	WDR26
HU_FETAL_RETINA_BLOOD	XK
HU_FETAL_RETINA_BLOOD	YBX1
HU_FETAL_RETINA_BLOOD	YBX3
HU_FETAL_RETINA_BLOOD	YOD1
HU_FETAL_RETINA_BLOOD	ZMAT2
MANNO_MIDBRAIN_NEUROTYPES_HMGL	A2M
MANNO_MIDBRAIN_NEUROTYPES_HMGL	ABCG1
MANNO_MIDBRAIN_NEUROTYPES_HMGL	ABI3
MANNO_MIDBRAIN_NEUROTYPES_HMGL	ACSF2
MANNO_MIDBRAIN_NEUROTYPES_HMGL	ACSL5
MANNO_MIDBRAIN_NEUROTYPES_HMGL	ACY3
MANNO_MIDBRAIN_NEUROTYPES_HMGL	ADAM28
MANNO_MIDBRAIN_NEUROTYPES_HMGL	ADAMTSL4-AS1
MANNO_MIDBRAIN_NEUROTYPES_HMGL	ADAP2
MANNO_MIDBRAIN_NEUROTYPES_HMGL	ADAT2
MANNO_MIDBRAIN_NEUROTYPES_HMGL	ADCK2
MANNO_MIDBRAIN_NEUROTYPES_HMGL	ADCY7
MANNO_MIDBRAIN_NEUROTYPES_HMGL	ADORA3
MANNO_MIDBRAIN_NEUROTYPES_HMGL	ADPGK
MANNO_MIDBRAIN_NEUROTYPES_HMGL	AFF1
MANNO_MIDBRAIN_NEUROTYPES_HMGL	AGR2
MANNO_MIDBRAIN_NEUROTYPES_HMGL	ALOX5
MANNO_MIDBRAIN_NEUROTYPES_HMGL	ALOX5AP
MANNO_MIDBRAIN_NEUROTYPES_HMGL	ANKRD44
MANNO_MIDBRAIN_NEUROTYPES_HMGL	ANO1
MANNO_MIDBRAIN_NEUROTYPES_HMGL	ANOS1
MANNO_MIDBRAIN_NEUROTYPES_HMGL	ANXA11
MANNO_MIDBRAIN_NEUROTYPES_HMGL	ANXA4
MANNO_MIDBRAIN_NEUROTYPES_HMGL	ANXA5
MANNO_MIDBRAIN_NEUROTYPES_HMGL	AP1B1
MANNO_MIDBRAIN_NEUROTYPES_HMGL	APBB1IP
MANNO_MIDBRAIN_NEUROTYPES_HMGL	APOBEC3C
MANNO_MIDBRAIN_NEUROTYPES_HMGL	APOBEC3D
MANNO_MIDBRAIN_NEUROTYPES_HMGL	APOBR
MANNO_MIDBRAIN_NEUROTYPES_HMGL	APOC1
MANNO_MIDBRAIN_NEUROTYPES_HMGL	APOC2
MANNO_MIDBRAIN_NEUROTYPES_HMGL	APOE
MANNO_MIDBRAIN_NEUROTYPES_HMGL	ARHGAP25
MANNO_MIDBRAIN_NEUROTYPES_HMGL	ARHGAP26
MANNO_MIDBRAIN_NEUROTYPES_HMGL	ARHGAP4
MANNO_MIDBRAIN_NEUROTYPES_HMGL	ARHGAP45
MANNO_MIDBRAIN_NEUROTYPES_HMGL	ARHGDIB
MANNO_MIDBRAIN_NEUROTYPES_HMGL	ARHGEF6
MANNO_MIDBRAIN_NEUROTYPES_HMGL	ARPC1B
MANNO_MIDBRAIN_NEUROTYPES_HMGL	ARRB2
MANNO_MIDBRAIN_NEUROTYPES_HMGL	ARRDC2
MANNO_MIDBRAIN_NEUROTYPES_HMGL	ASAH1
MANNO_MIDBRAIN_NEUROTYPES_HMGL	ATF3
MANNO_MIDBRAIN_NEUROTYPES_HMGL	ATP8B4
MANNO_MIDBRAIN_NEUROTYPES_HMGL	AXL
MANNO_MIDBRAIN_NEUROTYPES_HMGL	B2M
MANNO_MIDBRAIN_NEUROTYPES_HMGL	B3GNT5
MANNO_MIDBRAIN_NEUROTYPES_HMGL	B4GALT1
MANNO_MIDBRAIN_NEUROTYPES_HMGL	BAG3
MANNO_MIDBRAIN_NEUROTYPES_HMGL	BCAP29
MANNO_MIDBRAIN_NEUROTYPES_HMGL	BCL2A1
MANNO_MIDBRAIN_NEUROTYPES_HMGL	BCL3
MANNO_MIDBRAIN_NEUROTYPES_HMGL	BDNF
MANNO_MIDBRAIN_NEUROTYPES_HMGL	BHLHE41
MANNO_MIDBRAIN_NEUROTYPES_HMGL	BIN1
MANNO_MIDBRAIN_NEUROTYPES_HMGL	BIN2
MANNO_MIDBRAIN_NEUROTYPES_HMGL	BIRC3
MANNO_MIDBRAIN_NEUROTYPES_HMGL	BLNK
MANNO_MIDBRAIN_NEUROTYPES_HMGL	BLVRB
MANNO_MIDBRAIN_NEUROTYPES_HMGL	BMP2K
MANNO_MIDBRAIN_NEUROTYPES_HMGL	BRI3
MANNO_MIDBRAIN_NEUROTYPES_HMGL	BTK
MANNO_MIDBRAIN_NEUROTYPES_HMGL	C12orf75
MANNO_MIDBRAIN_NEUROTYPES_HMGL	C17orf67
MANNO_MIDBRAIN_NEUROTYPES_HMGL	C1orf54
MANNO_MIDBRAIN_NEUROTYPES_HMGL	C1QA
MANNO_MIDBRAIN_NEUROTYPES_HMGL	C1QB
MANNO_MIDBRAIN_NEUROTYPES_HMGL	C1QC
MANNO_MIDBRAIN_NEUROTYPES_HMGL	C3
MANNO_MIDBRAIN_NEUROTYPES_HMGL	C3AR1
MANNO_MIDBRAIN_NEUROTYPES_HMGL	CAPG
MANNO_MIDBRAIN_NEUROTYPES_HMGL	CAPZB
MANNO_MIDBRAIN_NEUROTYPES_HMGL	CARD11
MANNO_MIDBRAIN_NEUROTYPES_HMGL	CARD9
MANNO_MIDBRAIN_NEUROTYPES_HMGL	CASP1
MANNO_MIDBRAIN_NEUROTYPES_HMGL	CASP4
MANNO_MIDBRAIN_NEUROTYPES_HMGL	CASP9
MANNO_MIDBRAIN_NEUROTYPES_HMGL	CCDC17
MANNO_MIDBRAIN_NEUROTYPES_HMGL	CCDC175
MANNO_MIDBRAIN_NEUROTYPES_HMGL	CCL2
MANNO_MIDBRAIN_NEUROTYPES_HMGL	CCL3
MANNO_MIDBRAIN_NEUROTYPES_HMGL	CCL4
MANNO_MIDBRAIN_NEUROTYPES_HMGL	CCR1
MANNO_MIDBRAIN_NEUROTYPES_HMGL	CCRL2
MANNO_MIDBRAIN_NEUROTYPES_HMGL	CD14
MANNO_MIDBRAIN_NEUROTYPES_HMGL	CD163
MANNO_MIDBRAIN_NEUROTYPES_HMGL	CD274
MANNO_MIDBRAIN_NEUROTYPES_HMGL	CD36
MANNO_MIDBRAIN_NEUROTYPES_HMGL	CD37
MANNO_MIDBRAIN_NEUROTYPES_HMGL	CD4
MANNO_MIDBRAIN_NEUROTYPES_HMGL	CD44
MANNO_MIDBRAIN_NEUROTYPES_HMGL	CD48
MANNO_MIDBRAIN_NEUROTYPES_HMGL	CD53
MANNO_MIDBRAIN_NEUROTYPES_HMGL	CD5L
MANNO_MIDBRAIN_NEUROTYPES_HMGL	CD68
MANNO_MIDBRAIN_NEUROTYPES_HMGL	CD69
MANNO_MIDBRAIN_NEUROTYPES_HMGL	CD74
MANNO_MIDBRAIN_NEUROTYPES_HMGL	CD83
MANNO_MIDBRAIN_NEUROTYPES_HMGL	CD84
MANNO_MIDBRAIN_NEUROTYPES_HMGL	CD86
MANNO_MIDBRAIN_NEUROTYPES_HMGL	CDH17
MANNO_MIDBRAIN_NEUROTYPES_HMGL	CDK7
MANNO_MIDBRAIN_NEUROTYPES_HMGL	CDKN1A
MANNO_MIDBRAIN_NEUROTYPES_HMGL	CEBPA
MANNO_MIDBRAIN_NEUROTYPES_HMGL	CEBPD
MANNO_MIDBRAIN_NEUROTYPES_HMGL	CHCHD1
MANNO_MIDBRAIN_NEUROTYPES_HMGL	CLEC7A
MANNO_MIDBRAIN_NEUROTYPES_HMGL	CMKLR1
MANNO_MIDBRAIN_NEUROTYPES_HMGL	CNPY3
MANNO_MIDBRAIN_NEUROTYPES_HMGL	COLGALT1
MANNO_MIDBRAIN_NEUROTYPES_HMGL	CORO1B
MANNO_MIDBRAIN_NEUROTYPES_HMGL	CPED1
MANNO_MIDBRAIN_NEUROTYPES_HMGL	CPVL
MANNO_MIDBRAIN_NEUROTYPES_HMGL	CREG1
MANNO_MIDBRAIN_NEUROTYPES_HMGL	CREM
MANNO_MIDBRAIN_NEUROTYPES_HMGL	CRYBB1
MANNO_MIDBRAIN_NEUROTYPES_HMGL	CSF1
MANNO_MIDBRAIN_NEUROTYPES_HMGL	CSF1R
MANNO_MIDBRAIN_NEUROTYPES_HMGL	CSF3R
MANNO_MIDBRAIN_NEUROTYPES_HMGL	CSRNP1
MANNO_MIDBRAIN_NEUROTYPES_HMGL	CTDSP1
MANNO_MIDBRAIN_NEUROTYPES_HMGL	CTSB
MANNO_MIDBRAIN_NEUROTYPES_HMGL	CTSC
MANNO_MIDBRAIN_NEUROTYPES_HMGL	CTSD
MANNO_MIDBRAIN_NEUROTYPES_HMGL	CTSH
MANNO_MIDBRAIN_NEUROTYPES_HMGL	CTSL
MANNO_MIDBRAIN_NEUROTYPES_HMGL	CTSS
MANNO_MIDBRAIN_NEUROTYPES_HMGL	CX3CR1
MANNO_MIDBRAIN_NEUROTYPES_HMGL	CXCL2
MANNO_MIDBRAIN_NEUROTYPES_HMGL	CXCL8
MANNO_MIDBRAIN_NEUROTYPES_HMGL	CXorf21
MANNO_MIDBRAIN_NEUROTYPES_HMGL	CYBA
MANNO_MIDBRAIN_NEUROTYPES_HMGL	CYBB
MANNO_MIDBRAIN_NEUROTYPES_HMGL	CYFIP1
MANNO_MIDBRAIN_NEUROTYPES_HMGL	CYTH4
MANNO_MIDBRAIN_NEUROTYPES_HMGL	CYTIP
MANNO_MIDBRAIN_NEUROTYPES_HMGL	DAB2
MANNO_MIDBRAIN_NEUROTYPES_HMGL	DENND3
MANNO_MIDBRAIN_NEUROTYPES_HMGL	DENND4A
MANNO_MIDBRAIN_NEUROTYPES_HMGL	DEPTOR
MANNO_MIDBRAIN_NEUROTYPES_HMGL	DERL3
MANNO_MIDBRAIN_NEUROTYPES_HMGL	DHRS3
MANNO_MIDBRAIN_NEUROTYPES_HMGL	DHRS9
MANNO_MIDBRAIN_NEUROTYPES_HMGL	DNAJA4
MANNO_MIDBRAIN_NEUROTYPES_HMGL	DNAJB1
MANNO_MIDBRAIN_NEUROTYPES_HMGL	DNAJB4
MANNO_MIDBRAIN_NEUROTYPES_HMGL	DOCK1
MANNO_MIDBRAIN_NEUROTYPES_HMGL	DOCK4
MANNO_MIDBRAIN_NEUROTYPES_HMGL	DOCK8
MANNO_MIDBRAIN_NEUROTYPES_HMGL	DOK2
MANNO_MIDBRAIN_NEUROTYPES_HMGL	DPF3
MANNO_MIDBRAIN_NEUROTYPES_HMGL	DPP7
MANNO_MIDBRAIN_NEUROTYPES_HMGL	DRAM1
MANNO_MIDBRAIN_NEUROTYPES_HMGL	DRAM2
MANNO_MIDBRAIN_NEUROTYPES_HMGL	DUSP1
MANNO_MIDBRAIN_NEUROTYPES_HMGL	DUSP2
MANNO_MIDBRAIN_NEUROTYPES_HMGL	EDEM1
MANNO_MIDBRAIN_NEUROTYPES_HMGL	EFHD2
MANNO_MIDBRAIN_NEUROTYPES_HMGL	EGR1
MANNO_MIDBRAIN_NEUROTYPES_HMGL	EGR2
MANNO_MIDBRAIN_NEUROTYPES_HMGL	EGR3
MANNO_MIDBRAIN_NEUROTYPES_HMGL	ELF1
MANNO_MIDBRAIN_NEUROTYPES_HMGL	ELL2
MANNO_MIDBRAIN_NEUROTYPES_HMGL	ELOVL1
MANNO_MIDBRAIN_NEUROTYPES_HMGL	ENTPD1
MANNO_MIDBRAIN_NEUROTYPES_HMGL	ERF
MANNO_MIDBRAIN_NEUROTYPES_HMGL	ERMAP
MANNO_MIDBRAIN_NEUROTYPES_HMGL	ETS2
MANNO_MIDBRAIN_NEUROTYPES_HMGL	EVI2A
MANNO_MIDBRAIN_NEUROTYPES_HMGL	EVI2B
MANNO_MIDBRAIN_NEUROTYPES_HMGL	EXOSC5
MANNO_MIDBRAIN_NEUROTYPES_HMGL	FABP3
MANNO_MIDBRAIN_NEUROTYPES_HMGL	FAR2
MANNO_MIDBRAIN_NEUROTYPES_HMGL	FCER1G
MANNO_MIDBRAIN_NEUROTYPES_HMGL	FCGR1A
MANNO_MIDBRAIN_NEUROTYPES_HMGL	FCGR1B
MANNO_MIDBRAIN_NEUROTYPES_HMGL	FCGR2A
MANNO_MIDBRAIN_NEUROTYPES_HMGL	FCGR3A
MANNO_MIDBRAIN_NEUROTYPES_HMGL	FCGRT
MANNO_MIDBRAIN_NEUROTYPES_HMGL	FERMT3
MANNO_MIDBRAIN_NEUROTYPES_HMGL	FGD2
MANNO_MIDBRAIN_NEUROTYPES_HMGL	FGL1
MANNO_MIDBRAIN_NEUROTYPES_HMGL	FGL2
MANNO_MIDBRAIN_NEUROTYPES_HMGL	FHL3
MANNO_MIDBRAIN_NEUROTYPES_HMGL	FKBP15
MANNO_MIDBRAIN_NEUROTYPES_HMGL	FKBP4
MANNO_MIDBRAIN_NEUROTYPES_HMGL	FKBP5
MANNO_MIDBRAIN_NEUROTYPES_HMGL	FLI1
MANNO_MIDBRAIN_NEUROTYPES_HMGL	FOLR2
MANNO_MIDBRAIN_NEUROTYPES_HMGL	FOSB
MANNO_MIDBRAIN_NEUROTYPES_HMGL	FOXN3
MANNO_MIDBRAIN_NEUROTYPES_HMGL	FOXO3
MANNO_MIDBRAIN_NEUROTYPES_HMGL	FPR1
MANNO_MIDBRAIN_NEUROTYPES_HMGL	FTL
MANNO_MIDBRAIN_NEUROTYPES_HMGL	FYB1
MANNO_MIDBRAIN_NEUROTYPES_HMGL	GAB3
MANNO_MIDBRAIN_NEUROTYPES_HMGL	GADD45B
MANNO_MIDBRAIN_NEUROTYPES_HMGL	GAL3ST4
MANNO_MIDBRAIN_NEUROTYPES_HMGL	GAS6
MANNO_MIDBRAIN_NEUROTYPES_HMGL	GATM
MANNO_MIDBRAIN_NEUROTYPES_HMGL	GIMAP4
MANNO_MIDBRAIN_NEUROTYPES_HMGL	GIMAP5
MANNO_MIDBRAIN_NEUROTYPES_HMGL	GLIPR1
MANNO_MIDBRAIN_NEUROTYPES_HMGL	GLRX
MANNO_MIDBRAIN_NEUROTYPES_HMGL	GM2A
MANNO_MIDBRAIN_NEUROTYPES_HMGL	GMFG
MANNO_MIDBRAIN_NEUROTYPES_HMGL	GNB4
MANNO_MIDBRAIN_NEUROTYPES_HMGL	GNG7
MANNO_MIDBRAIN_NEUROTYPES_HMGL	GNGT2
MANNO_MIDBRAIN_NEUROTYPES_HMGL	GPNMB
MANNO_MIDBRAIN_NEUROTYPES_HMGL	GPR137B
MANNO_MIDBRAIN_NEUROTYPES_HMGL	GPR183
MANNO_MIDBRAIN_NEUROTYPES_HMGL	GPR34
MANNO_MIDBRAIN_NEUROTYPES_HMGL	GPR65
MANNO_MIDBRAIN_NEUROTYPES_HMGL	GPRIN3
MANNO_MIDBRAIN_NEUROTYPES_HMGL	GPX1
MANNO_MIDBRAIN_NEUROTYPES_HMGL	GRN
MANNO_MIDBRAIN_NEUROTYPES_HMGL	GSN
MANNO_MIDBRAIN_NEUROTYPES_HMGL	GYPC
MANNO_MIDBRAIN_NEUROTYPES_HMGL	HAUS4
MANNO_MIDBRAIN_NEUROTYPES_HMGL	HAVCR2
MANNO_MIDBRAIN_NEUROTYPES_HMGL	HBA1
MANNO_MIDBRAIN_NEUROTYPES_HMGL	HBA2
MANNO_MIDBRAIN_NEUROTYPES_HMGL	HBG1
MANNO_MIDBRAIN_NEUROTYPES_HMGL	HBG2
MANNO_MIDBRAIN_NEUROTYPES_HMGL	HCLS1
MANNO_MIDBRAIN_NEUROTYPES_HMGL	HCST
MANNO_MIDBRAIN_NEUROTYPES_HMGL	HERPUD1
MANNO_MIDBRAIN_NEUROTYPES_HMGL	HHEX
MANNO_MIDBRAIN_NEUROTYPES_HMGL	HMOX1
MANNO_MIDBRAIN_NEUROTYPES_HMGL	HPGDS
MANNO_MIDBRAIN_NEUROTYPES_HMGL	HPSE
MANNO_MIDBRAIN_NEUROTYPES_HMGL	HRH1
MANNO_MIDBRAIN_NEUROTYPES_HMGL	HS3ST1
MANNO_MIDBRAIN_NEUROTYPES_HMGL	HSD17B14
MANNO_MIDBRAIN_NEUROTYPES_HMGL	HSPA6
MANNO_MIDBRAIN_NEUROTYPES_HMGL	HSPA7
MANNO_MIDBRAIN_NEUROTYPES_HMGL	HSPB1
MANNO_MIDBRAIN_NEUROTYPES_HMGL	HSPD1
MANNO_MIDBRAIN_NEUROTYPES_HMGL	HSPH1
MANNO_MIDBRAIN_NEUROTYPES_HMGL	HTRA1
MANNO_MIDBRAIN_NEUROTYPES_HMGL	ICA1
MANNO_MIDBRAIN_NEUROTYPES_HMGL	ICAM1
MANNO_MIDBRAIN_NEUROTYPES_HMGL	IER2
MANNO_MIDBRAIN_NEUROTYPES_HMGL	IER5
MANNO_MIDBRAIN_NEUROTYPES_HMGL	IFI16
MANNO_MIDBRAIN_NEUROTYPES_HMGL	IFNGR1
MANNO_MIDBRAIN_NEUROTYPES_HMGL	IGF1
MANNO_MIDBRAIN_NEUROTYPES_HMGL	IGFBP3
MANNO_MIDBRAIN_NEUROTYPES_HMGL	IGSF6
MANNO_MIDBRAIN_NEUROTYPES_HMGL	IKBKE
MANNO_MIDBRAIN_NEUROTYPES_HMGL	IKZF1
MANNO_MIDBRAIN_NEUROTYPES_HMGL	IL13RA1
MANNO_MIDBRAIN_NEUROTYPES_HMGL	IL16
MANNO_MIDBRAIN_NEUROTYPES_HMGL	IL17RA
MANNO_MIDBRAIN_NEUROTYPES_HMGL	IL18
MANNO_MIDBRAIN_NEUROTYPES_HMGL	IL1B
MANNO_MIDBRAIN_NEUROTYPES_HMGL	IL1R1
MANNO_MIDBRAIN_NEUROTYPES_HMGL	IL27RA
MANNO_MIDBRAIN_NEUROTYPES_HMGL	IL4R
MANNO_MIDBRAIN_NEUROTYPES_HMGL	IL6R
MANNO_MIDBRAIN_NEUROTYPES_HMGL	IL6ST
MANNO_MIDBRAIN_NEUROTYPES_HMGL	IL7R
MANNO_MIDBRAIN_NEUROTYPES_HMGL	INPP5D
MANNO_MIDBRAIN_NEUROTYPES_HMGL	INPPL1
MANNO_MIDBRAIN_NEUROTYPES_HMGL	INTS6L
MANNO_MIDBRAIN_NEUROTYPES_HMGL	IPCEF1
MANNO_MIDBRAIN_NEUROTYPES_HMGL	IRAK2
MANNO_MIDBRAIN_NEUROTYPES_HMGL	IRF1
MANNO_MIDBRAIN_NEUROTYPES_HMGL	IRF8
MANNO_MIDBRAIN_NEUROTYPES_HMGL	ITGAV
MANNO_MIDBRAIN_NEUROTYPES_HMGL	ITGB2
MANNO_MIDBRAIN_NEUROTYPES_HMGL	ITM2B
MANNO_MIDBRAIN_NEUROTYPES_HMGL	ITPR2
MANNO_MIDBRAIN_NEUROTYPES_HMGL	ITPRIPL2
MANNO_MIDBRAIN_NEUROTYPES_HMGL	ITSN2
MANNO_MIDBRAIN_NEUROTYPES_HMGL	JAK3
MANNO_MIDBRAIN_NEUROTYPES_HMGL	JUNB
MANNO_MIDBRAIN_NEUROTYPES_HMGL	KBTBD8
MANNO_MIDBRAIN_NEUROTYPES_HMGL	KCNE3
MANNO_MIDBRAIN_NEUROTYPES_HMGL	KCNK13
MANNO_MIDBRAIN_NEUROTYPES_HMGL	KCNK3
MANNO_MIDBRAIN_NEUROTYPES_HMGL	KCNK6
MANNO_MIDBRAIN_NEUROTYPES_HMGL	KCTD12
MANNO_MIDBRAIN_NEUROTYPES_HMGL	KIAA1755
MANNO_MIDBRAIN_NEUROTYPES_HMGL	KIF14
MANNO_MIDBRAIN_NEUROTYPES_HMGL	KLF2
MANNO_MIDBRAIN_NEUROTYPES_HMGL	KLF3
MANNO_MIDBRAIN_NEUROTYPES_HMGL	KRT14
MANNO_MIDBRAIN_NEUROTYPES_HMGL	KRT17
MANNO_MIDBRAIN_NEUROTYPES_HMGL	KRT5
MANNO_MIDBRAIN_NEUROTYPES_HMGL	LAIR1
MANNO_MIDBRAIN_NEUROTYPES_HMGL	LAPTM5
MANNO_MIDBRAIN_NEUROTYPES_HMGL	LAT2
MANNO_MIDBRAIN_NEUROTYPES_HMGL	LCP1
MANNO_MIDBRAIN_NEUROTYPES_HMGL	LGMN
MANNO_MIDBRAIN_NEUROTYPES_HMGL	LHFPL2
MANNO_MIDBRAIN_NEUROTYPES_HMGL	LILRA2
MANNO_MIDBRAIN_NEUROTYPES_HMGL	LILRB4
MANNO_MIDBRAIN_NEUROTYPES_HMGL	LIMS1
MANNO_MIDBRAIN_NEUROTYPES_HMGL	LIPA
MANNO_MIDBRAIN_NEUROTYPES_HMGL	LITAF
MANNO_MIDBRAIN_NEUROTYPES_HMGL	LPAR5
MANNO_MIDBRAIN_NEUROTYPES_HMGL	LPAR6
MANNO_MIDBRAIN_NEUROTYPES_HMGL	LPCAT2
MANNO_MIDBRAIN_NEUROTYPES_HMGL	LPL
MANNO_MIDBRAIN_NEUROTYPES_HMGL	LRRC8C
MANNO_MIDBRAIN_NEUROTYPES_HMGL	LRRK2
MANNO_MIDBRAIN_NEUROTYPES_HMGL	LTA
MANNO_MIDBRAIN_NEUROTYPES_HMGL	LTBR
MANNO_MIDBRAIN_NEUROTYPES_HMGL	LY86
MANNO_MIDBRAIN_NEUROTYPES_HMGL	LY96
MANNO_MIDBRAIN_NEUROTYPES_HMGL	LYN
MANNO_MIDBRAIN_NEUROTYPES_HMGL	LYST
MANNO_MIDBRAIN_NEUROTYPES_HMGL	MAF
MANNO_MIDBRAIN_NEUROTYPES_HMGL	MAFB
MANNO_MIDBRAIN_NEUROTYPES_HMGL	MAFF
MANNO_MIDBRAIN_NEUROTYPES_HMGL	MALT1
MANNO_MIDBRAIN_NEUROTYPES_HMGL	MANBA
MANNO_MIDBRAIN_NEUROTYPES_HMGL	MAP2K3
MANNO_MIDBRAIN_NEUROTYPES_HMGL	MAP3K5
MANNO_MIDBRAIN_NEUROTYPES_HMGL	MAP3K8
MANNO_MIDBRAIN_NEUROTYPES_HMGL	MARCHF1
MANNO_MIDBRAIN_NEUROTYPES_HMGL	MBP
MANNO_MIDBRAIN_NEUROTYPES_HMGL	MCTP1
MANNO_MIDBRAIN_NEUROTYPES_HMGL	MEF2C
MANNO_MIDBRAIN_NEUROTYPES_HMGL	MERTK
MANNO_MIDBRAIN_NEUROTYPES_HMGL	METTL7A
MANNO_MIDBRAIN_NEUROTYPES_HMGL	MFNG
MANNO_MIDBRAIN_NEUROTYPES_HMGL	MFSD1
MANNO_MIDBRAIN_NEUROTYPES_HMGL	MFSD12
MANNO_MIDBRAIN_NEUROTYPES_HMGL	MGST2
MANNO_MIDBRAIN_NEUROTYPES_HMGL	MICOS10-NBL1
MANNO_MIDBRAIN_NEUROTYPES_HMGL	MIR221
MANNO_MIDBRAIN_NEUROTYPES_HMGL	MKNK1
MANNO_MIDBRAIN_NEUROTYPES_HMGL	MLKL
MANNO_MIDBRAIN_NEUROTYPES_HMGL	MMRN1
MANNO_MIDBRAIN_NEUROTYPES_HMGL	MNDA
MANNO_MIDBRAIN_NEUROTYPES_HMGL	MOB3C
MANNO_MIDBRAIN_NEUROTYPES_HMGL	MPEG1
MANNO_MIDBRAIN_NEUROTYPES_HMGL	MPP1
MANNO_MIDBRAIN_NEUROTYPES_HMGL	MRC1
MANNO_MIDBRAIN_NEUROTYPES_HMGL	MS4A4A
MANNO_MIDBRAIN_NEUROTYPES_HMGL	MS4A7
MANNO_MIDBRAIN_NEUROTYPES_HMGL	MYADM
MANNO_MIDBRAIN_NEUROTYPES_HMGL	MYLIP
MANNO_MIDBRAIN_NEUROTYPES_HMGL	MYO1F
MANNO_MIDBRAIN_NEUROTYPES_HMGL	NAGA
MANNO_MIDBRAIN_NEUROTYPES_HMGL	NAIP
MANNO_MIDBRAIN_NEUROTYPES_HMGL	NAV3
MANNO_MIDBRAIN_NEUROTYPES_HMGL	NCF2
MANNO_MIDBRAIN_NEUROTYPES_HMGL	NCF4
MANNO_MIDBRAIN_NEUROTYPES_HMGL	NCKAP1L
MANNO_MIDBRAIN_NEUROTYPES_HMGL	NEAT1
MANNO_MIDBRAIN_NEUROTYPES_HMGL	NEK6
MANNO_MIDBRAIN_NEUROTYPES_HMGL	NEU4
MANNO_MIDBRAIN_NEUROTYPES_HMGL	NFATC1
MANNO_MIDBRAIN_NEUROTYPES_HMGL	NFATC2
MANNO_MIDBRAIN_NEUROTYPES_HMGL	NFKBIA
MANNO_MIDBRAIN_NEUROTYPES_HMGL	NFKBIZ
MANNO_MIDBRAIN_NEUROTYPES_HMGL	NIBAN1
MANNO_MIDBRAIN_NEUROTYPES_HMGL	NINJ1
MANNO_MIDBRAIN_NEUROTYPES_HMGL	NKX2-2
MANNO_MIDBRAIN_NEUROTYPES_HMGL	NLRP3
MANNO_MIDBRAIN_NEUROTYPES_HMGL	NPC1
MANNO_MIDBRAIN_NEUROTYPES_HMGL	NPC2
MANNO_MIDBRAIN_NEUROTYPES_HMGL	NPL
MANNO_MIDBRAIN_NEUROTYPES_HMGL	NR3C1
MANNO_MIDBRAIN_NEUROTYPES_HMGL	NR4A1
MANNO_MIDBRAIN_NEUROTYPES_HMGL	NR4A2
MANNO_MIDBRAIN_NEUROTYPES_HMGL	NRG2
MANNO_MIDBRAIN_NEUROTYPES_HMGL	NUP37
MANNO_MIDBRAIN_NEUROTYPES_HMGL	OAS1
MANNO_MIDBRAIN_NEUROTYPES_HMGL	OGFRL1
MANNO_MIDBRAIN_NEUROTYPES_HMGL	OLFML3
MANNO_MIDBRAIN_NEUROTYPES_HMGL	OLR1
MANNO_MIDBRAIN_NEUROTYPES_HMGL	OPRK1
MANNO_MIDBRAIN_NEUROTYPES_HMGL	OSTF1
MANNO_MIDBRAIN_NEUROTYPES_HMGL	OTUD1
MANNO_MIDBRAIN_NEUROTYPES_HMGL	P2RX4
MANNO_MIDBRAIN_NEUROTYPES_HMGL	P2RY12
MANNO_MIDBRAIN_NEUROTYPES_HMGL	P2RY13
MANNO_MIDBRAIN_NEUROTYPES_HMGL	P3H2
MANNO_MIDBRAIN_NEUROTYPES_HMGL	PAG1
MANNO_MIDBRAIN_NEUROTYPES_HMGL	PALD1
MANNO_MIDBRAIN_NEUROTYPES_HMGL	PAQR8
MANNO_MIDBRAIN_NEUROTYPES_HMGL	PARP14
MANNO_MIDBRAIN_NEUROTYPES_HMGL	PARP9
MANNO_MIDBRAIN_NEUROTYPES_HMGL	PARVG
MANNO_MIDBRAIN_NEUROTYPES_HMGL	PCDH12
MANNO_MIDBRAIN_NEUROTYPES_HMGL	PCDHGC3
MANNO_MIDBRAIN_NEUROTYPES_HMGL	PCED1B-AS1
MANNO_MIDBRAIN_NEUROTYPES_HMGL	PDK4
MANNO_MIDBRAIN_NEUROTYPES_HMGL	PDPN
MANNO_MIDBRAIN_NEUROTYPES_HMGL	PGGHG
MANNO_MIDBRAIN_NEUROTYPES_HMGL	PIEZO1
MANNO_MIDBRAIN_NEUROTYPES_HMGL	PIK3CG
MANNO_MIDBRAIN_NEUROTYPES_HMGL	PIK3IP1
MANNO_MIDBRAIN_NEUROTYPES_HMGL	PITHD1
MANNO_MIDBRAIN_NEUROTYPES_HMGL	PLA2G15
MANNO_MIDBRAIN_NEUROTYPES_HMGL	PLAU
MANNO_MIDBRAIN_NEUROTYPES_HMGL	PLAUR
MANNO_MIDBRAIN_NEUROTYPES_HMGL	PLCB2
MANNO_MIDBRAIN_NEUROTYPES_HMGL	PLCG2
MANNO_MIDBRAIN_NEUROTYPES_HMGL	PLD4
MANNO_MIDBRAIN_NEUROTYPES_HMGL	PLEK
MANNO_MIDBRAIN_NEUROTYPES_HMGL	PLSCR1
MANNO_MIDBRAIN_NEUROTYPES_HMGL	PLVAP
MANNO_MIDBRAIN_NEUROTYPES_HMGL	PLXDC2
MANNO_MIDBRAIN_NEUROTYPES_HMGL	PMAIP1
MANNO_MIDBRAIN_NEUROTYPES_HMGL	PNRC1
MANNO_MIDBRAIN_NEUROTYPES_HMGL	POLD4
MANNO_MIDBRAIN_NEUROTYPES_HMGL	POU2F2
MANNO_MIDBRAIN_NEUROTYPES_HMGL	PPFIA4
MANNO_MIDBRAIN_NEUROTYPES_HMGL	PPIF
MANNO_MIDBRAIN_NEUROTYPES_HMGL	PPP1R15A
MANNO_MIDBRAIN_NEUROTYPES_HMGL	PPP3R1
MANNO_MIDBRAIN_NEUROTYPES_HMGL	PPT1
MANNO_MIDBRAIN_NEUROTYPES_HMGL	PRDM1
MANNO_MIDBRAIN_NEUROTYPES_HMGL	PRKCA
MANNO_MIDBRAIN_NEUROTYPES_HMGL	PROCR
MANNO_MIDBRAIN_NEUROTYPES_HMGL	PTAFR
MANNO_MIDBRAIN_NEUROTYPES_HMGL	PTGER4
MANNO_MIDBRAIN_NEUROTYPES_HMGL	PTGS2
MANNO_MIDBRAIN_NEUROTYPES_HMGL	PTK2B
MANNO_MIDBRAIN_NEUROTYPES_HMGL	PTPN18
MANNO_MIDBRAIN_NEUROTYPES_HMGL	PTPN6
MANNO_MIDBRAIN_NEUROTYPES_HMGL	PTPRC
MANNO_MIDBRAIN_NEUROTYPES_HMGL	PTPRE
MANNO_MIDBRAIN_NEUROTYPES_HMGL	PYCARD
MANNO_MIDBRAIN_NEUROTYPES_HMGL	PYGL
MANNO_MIDBRAIN_NEUROTYPES_HMGL	RAB13
MANNO_MIDBRAIN_NEUROTYPES_HMGL	RAB32
MANNO_MIDBRAIN_NEUROTYPES_HMGL	RAB3IL1
MANNO_MIDBRAIN_NEUROTYPES_HMGL	RAP2C
MANNO_MIDBRAIN_NEUROTYPES_HMGL	RASAL3
MANNO_MIDBRAIN_NEUROTYPES_HMGL	RASGEF1B
MANNO_MIDBRAIN_NEUROTYPES_HMGL	RASSF3
MANNO_MIDBRAIN_NEUROTYPES_HMGL	RASSF4
MANNO_MIDBRAIN_NEUROTYPES_HMGL	RBM47
MANNO_MIDBRAIN_NEUROTYPES_HMGL	RCSD1
MANNO_MIDBRAIN_NEUROTYPES_HMGL	REL
MANNO_MIDBRAIN_NEUROTYPES_HMGL	RGL1
MANNO_MIDBRAIN_NEUROTYPES_HMGL	RGS1
MANNO_MIDBRAIN_NEUROTYPES_HMGL	RGS19
MANNO_MIDBRAIN_NEUROTYPES_HMGL	RHBDF2
MANNO_MIDBRAIN_NEUROTYPES_HMGL	RHOG
MANNO_MIDBRAIN_NEUROTYPES_HMGL	RILPL2
MANNO_MIDBRAIN_NEUROTYPES_HMGL	RIN2
MANNO_MIDBRAIN_NEUROTYPES_HMGL	RIPK3
MANNO_MIDBRAIN_NEUROTYPES_HMGL	RNASE6
MANNO_MIDBRAIN_NEUROTYPES_HMGL	RNASET2
MANNO_MIDBRAIN_NEUROTYPES_HMGL	RNF125
MANNO_MIDBRAIN_NEUROTYPES_HMGL	RNF213
MANNO_MIDBRAIN_NEUROTYPES_HMGL	RPS6KA4
MANNO_MIDBRAIN_NEUROTYPES_HMGL	RREB1
MANNO_MIDBRAIN_NEUROTYPES_HMGL	RUNX1
MANNO_MIDBRAIN_NEUROTYPES_HMGL	RUNX3
MANNO_MIDBRAIN_NEUROTYPES_HMGL	RYR2
MANNO_MIDBRAIN_NEUROTYPES_HMGL	SAMHD1
MANNO_MIDBRAIN_NEUROTYPES_HMGL	SAMSN1
MANNO_MIDBRAIN_NEUROTYPES_HMGL	SASH3
MANNO_MIDBRAIN_NEUROTYPES_HMGL	SAT1
MANNO_MIDBRAIN_NEUROTYPES_HMGL	SCAMP2
MANNO_MIDBRAIN_NEUROTYPES_HMGL	SCARB1
MANNO_MIDBRAIN_NEUROTYPES_HMGL	SCARNA9
MANNO_MIDBRAIN_NEUROTYPES_HMGL	SCIN
MANNO_MIDBRAIN_NEUROTYPES_HMGL	SCPEP1
MANNO_MIDBRAIN_NEUROTYPES_HMGL	SELPLG
MANNO_MIDBRAIN_NEUROTYPES_HMGL	SEPTIN6
MANNO_MIDBRAIN_NEUROTYPES_HMGL	SERPINF1
MANNO_MIDBRAIN_NEUROTYPES_HMGL	SFMBT2
MANNO_MIDBRAIN_NEUROTYPES_HMGL	SGK1
MANNO_MIDBRAIN_NEUROTYPES_HMGL	SH2B3
MANNO_MIDBRAIN_NEUROTYPES_HMGL	SIGLEC1
MANNO_MIDBRAIN_NEUROTYPES_HMGL	SIGLEC14
MANNO_MIDBRAIN_NEUROTYPES_HMGL	SIRPA
MANNO_MIDBRAIN_NEUROTYPES_HMGL	SKAP2
MANNO_MIDBRAIN_NEUROTYPES_HMGL	SLA
MANNO_MIDBRAIN_NEUROTYPES_HMGL	SLC11A2
MANNO_MIDBRAIN_NEUROTYPES_HMGL	SLC15A3
MANNO_MIDBRAIN_NEUROTYPES_HMGL	SLC1A5
MANNO_MIDBRAIN_NEUROTYPES_HMGL	SLC25A19
MANNO_MIDBRAIN_NEUROTYPES_HMGL	SLC25A39
MANNO_MIDBRAIN_NEUROTYPES_HMGL	SLC37A2
MANNO_MIDBRAIN_NEUROTYPES_HMGL	SLC4A1
MANNO_MIDBRAIN_NEUROTYPES_HMGL	SLC4A4
MANNO_MIDBRAIN_NEUROTYPES_HMGL	SLC6A3
MANNO_MIDBRAIN_NEUROTYPES_HMGL	SLC7A11
MANNO_MIDBRAIN_NEUROTYPES_HMGL	SLC7A7
MANNO_MIDBRAIN_NEUROTYPES_HMGL	SLC9A9
MANNO_MIDBRAIN_NEUROTYPES_HMGL	SLCO2B1
MANNO_MIDBRAIN_NEUROTYPES_HMGL	SNHG12
MANNO_MIDBRAIN_NEUROTYPES_HMGL	SNORD114-1
MANNO_MIDBRAIN_NEUROTYPES_HMGL	SNX1
MANNO_MIDBRAIN_NEUROTYPES_HMGL	SNX18
MANNO_MIDBRAIN_NEUROTYPES_HMGL	SOD2
MANNO_MIDBRAIN_NEUROTYPES_HMGL	SORL1
MANNO_MIDBRAIN_NEUROTYPES_HMGL	SOX14
MANNO_MIDBRAIN_NEUROTYPES_HMGL	SPI1
MANNO_MIDBRAIN_NEUROTYPES_HMGL	SPINT2
MANNO_MIDBRAIN_NEUROTYPES_HMGL	SPP1
MANNO_MIDBRAIN_NEUROTYPES_HMGL	SQSTM1
MANNO_MIDBRAIN_NEUROTYPES_HMGL	SRGN
MANNO_MIDBRAIN_NEUROTYPES_HMGL	ST6GAL1
MANNO_MIDBRAIN_NEUROTYPES_HMGL	STAB1
MANNO_MIDBRAIN_NEUROTYPES_HMGL	STAT1
MANNO_MIDBRAIN_NEUROTYPES_HMGL	STAT5A
MANNO_MIDBRAIN_NEUROTYPES_HMGL	STAT6
MANNO_MIDBRAIN_NEUROTYPES_HMGL	STING1
MANNO_MIDBRAIN_NEUROTYPES_HMGL	STK17B
MANNO_MIDBRAIN_NEUROTYPES_HMGL	STOM
MANNO_MIDBRAIN_NEUROTYPES_HMGL	STX11
MANNO_MIDBRAIN_NEUROTYPES_HMGL	STXBP2
MANNO_MIDBRAIN_NEUROTYPES_HMGL	SUCLG2
MANNO_MIDBRAIN_NEUROTYPES_HMGL	SYK
MANNO_MIDBRAIN_NEUROTYPES_HMGL	SYNGR2
MANNO_MIDBRAIN_NEUROTYPES_HMGL	SYT6
MANNO_MIDBRAIN_NEUROTYPES_HMGL	TAGAP
MANNO_MIDBRAIN_NEUROTYPES_HMGL	TAL1
MANNO_MIDBRAIN_NEUROTYPES_HMGL	TAMALIN
MANNO_MIDBRAIN_NEUROTYPES_HMGL	TBC1D12
MANNO_MIDBRAIN_NEUROTYPES_HMGL	TENT5A
MANNO_MIDBRAIN_NEUROTYPES_HMGL	TESC
MANNO_MIDBRAIN_NEUROTYPES_HMGL	TFEC
MANNO_MIDBRAIN_NEUROTYPES_HMGL	TGFBR2
MANNO_MIDBRAIN_NEUROTYPES_HMGL	TIAM1
MANNO_MIDBRAIN_NEUROTYPES_HMGL	TICAM1
MANNO_MIDBRAIN_NEUROTYPES_HMGL	TLN1
MANNO_MIDBRAIN_NEUROTYPES_HMGL	TLR1
MANNO_MIDBRAIN_NEUROTYPES_HMGL	TLR4
MANNO_MIDBRAIN_NEUROTYPES_HMGL	TLR7
MANNO_MIDBRAIN_NEUROTYPES_HMGL	TM6SF1
MANNO_MIDBRAIN_NEUROTYPES_HMGL	TMBIM1
MANNO_MIDBRAIN_NEUROTYPES_HMGL	TMC8
MANNO_MIDBRAIN_NEUROTYPES_HMGL	TMEM119
MANNO_MIDBRAIN_NEUROTYPES_HMGL	TMEM144
MANNO_MIDBRAIN_NEUROTYPES_HMGL	TMEM19
MANNO_MIDBRAIN_NEUROTYPES_HMGL	TMEM35B
MANNO_MIDBRAIN_NEUROTYPES_HMGL	TMEM63A
MANNO_MIDBRAIN_NEUROTYPES_HMGL	TNFAIP3
MANNO_MIDBRAIN_NEUROTYPES_HMGL	TNFRSF11B
MANNO_MIDBRAIN_NEUROTYPES_HMGL	TNFRSF1A
MANNO_MIDBRAIN_NEUROTYPES_HMGL	TNFRSF1B
MANNO_MIDBRAIN_NEUROTYPES_HMGL	TNFSF9
MANNO_MIDBRAIN_NEUROTYPES_HMGL	TOR3A
MANNO_MIDBRAIN_NEUROTYPES_HMGL	TOR4A
MANNO_MIDBRAIN_NEUROTYPES_HMGL	TPP1
MANNO_MIDBRAIN_NEUROTYPES_HMGL	TPT1
MANNO_MIDBRAIN_NEUROTYPES_HMGL	TREM2
MANNO_MIDBRAIN_NEUROTYPES_HMGL	TRIM22
MANNO_MIDBRAIN_NEUROTYPES_HMGL	TRIM38
MANNO_MIDBRAIN_NEUROTYPES_HMGL	TRPV2
MANNO_MIDBRAIN_NEUROTYPES_HMGL	TXNIP
MANNO_MIDBRAIN_NEUROTYPES_HMGL	TYMP
MANNO_MIDBRAIN_NEUROTYPES_HMGL	TYROBP
MANNO_MIDBRAIN_NEUROTYPES_HMGL	UBA7
MANNO_MIDBRAIN_NEUROTYPES_HMGL	UBC
MANNO_MIDBRAIN_NEUROTYPES_HMGL	UCP2
MANNO_MIDBRAIN_NEUROTYPES_HMGL	ULBP1
MANNO_MIDBRAIN_NEUROTYPES_HMGL	USP36
MANNO_MIDBRAIN_NEUROTYPES_HMGL	VAMP8
MANNO_MIDBRAIN_NEUROTYPES_HMGL	VAV1
MANNO_MIDBRAIN_NEUROTYPES_HMGL	VSIG4
MANNO_MIDBRAIN_NEUROTYPES_HMGL	WASF2
MANNO_MIDBRAIN_NEUROTYPES_HMGL	WIPF1
MANNO_MIDBRAIN_NEUROTYPES_HMGL	WNT7B
MANNO_MIDBRAIN_NEUROTYPES_HMGL	XAF1
MANNO_MIDBRAIN_NEUROTYPES_HMGL	YPEL2
MANNO_MIDBRAIN_NEUROTYPES_HMGL	ZC3H12A
MANNO_MIDBRAIN_NEUROTYPES_HMGL	ZC3HAV1
MANNO_MIDBRAIN_NEUROTYPES_HMGL	ZFAND2A
MANNO_MIDBRAIN_NEUROTYPES_HMGL	ZFP36
MANNO_MIDBRAIN_NEUROTYPES_HMGL	ZFP36L1
MANNO_MIDBRAIN_NEUROTYPES_HMGL	ZFP36L2
MANNO_MIDBRAIN_NEUROTYPES_HMGL	ZNF217
MANNO_MIDBRAIN_NEUROTYPES_HMGL	ZNF48
MANNO_MIDBRAIN_NEUROTYPES_HMGL	TASL
DESCARTES_FETAL_PANCREAS_MYELOID_CELLS	C1QA
DESCARTES_FETAL_PANCREAS_MYELOID_CELLS	C1QC
DESCARTES_FETAL_PANCREAS_MYELOID_CELLS	LYZ
DESCARTES_FETAL_PANCREAS_MYELOID_CELLS	S100A9
DESCARTES_FETAL_PANCREAS_MYELOID_CELLS	CSF2RA
DESCARTES_FETAL_PANCREAS_MYELOID_CELLS	CSF1R
DESCARTES_FETAL_PANCREAS_MYELOID_CELLS	MPEG1
DESCARTES_FETAL_PANCREAS_MYELOID_CELLS	TYROBP
DESCARTES_FETAL_PANCREAS_MYELOID_CELLS	CYBB
DESCARTES_FETAL_PANCREAS_MYELOID_CELLS	LGMN
DESCARTES_FETAL_PANCREAS_MYELOID_CELLS	SPI1
DESCARTES_FETAL_PANCREAS_MYELOID_CELLS	PLEK
DESCARTES_FETAL_PANCREAS_MYELOID_CELLS	HLA-DPA1
DESCARTES_FETAL_PANCREAS_MYELOID_CELLS	FGL2
DESCARTES_FETAL_PANCREAS_MYELOID_CELLS	HLA-DRB1
DESCARTES_FETAL_PANCREAS_MYELOID_CELLS	PLD4
DESCARTES_FETAL_PANCREAS_MYELOID_CELLS	HLA-DQA1
DESCARTES_FETAL_PANCREAS_MYELOID_CELLS	JAML
DESCARTES_FETAL_PANCREAS_MYELOID_CELLS	SRGN
DESCARTES_FETAL_PANCREAS_MYELOID_CELLS	CD14
DESCARTES_FETAL_PANCREAS_MYELOID_CELLS	MYO1F
DESCARTES_FETAL_PANCREAS_MYELOID_CELLS	LST1
DESCARTES_FETAL_PANCREAS_MYELOID_CELLS	MS4A7
DESCARTES_FETAL_PANCREAS_MYELOID_CELLS	JCHAIN
DESCARTES_FETAL_PANCREAS_MYELOID_CELLS	FCER1G
DESCARTES_FETAL_PANCREAS_MYELOID_CELLS	HLA-DRB6
[truncated: 6,801 more rows]
